# Supplementary material for: Effect of the cardiac long non-coding RNA Charme depletion on the maturation and paracrine signaling of resident cardiac fibroblasts
Source: Cell Death Dis. 2026 Apr 15;17(1):507. doi: 10.1038/s41419-026-08636-x (PMC13201650; doi:10.1038/s41419-026-08636-x)
Supplement: Supplementary file 7 — Supplemental Table 1 [file 41419_2026_8636_MOESM7_ESM.xlsx]

## Sheet: Supp.Tab.1
Full Dataset available at
Supplementary Table1: RNAseq data from native CFs
Gene	A1	A2	A3	B1	B2	B3	baseMean	log2FoldChange	lfcSE	stat	pvalue	padj	mgi_symbol
ENSMUSG00000026879	456940	646258	424996	514838	489608	546261	513150	0.0210859	0.153867	0.13704	0.891	0.982815	Gsn
ENSMUSG00000052305	347196	372884	452915	326982	432469	303960	372734	-0.141478	0.153849	-0.919591	0.357786	0.838921	Hbb-bs
ENSMUSG00000028763	321849	354093	429046	189455	217611	313786	304307	-0.616234	0.174005	-3.54147	0.000397901	0.0237434	Hspg2
ENSMUSG00000038418	170812	276578	185626	208636	182748	216525	206821	-0.0583998	0.166468	-0.350816	0.725726	0.948046	Egr1
ENSMUSG00000040488	211934	250804	239811	157171	168283	209016	206170	-0.394473	0.136433	-2.89133	0.00383611	0.110229	Ltbp4
ENSMUSG00000069919	184494	223762	284314	167180	175316	159961	199171	-0.462898	0.150332	-3.07917	0.00207577	0.0739893	Hba-a1
ENSMUSG00000031502	188590	179801	234709	106294	124922	185706	170004	-0.532582	0.180535	-2.95002	0.00317756	0.0974728	Col4a1
ENSMUSG00000026043	204667	127076	215997	106872	84927	165612	150858	-0.615895	0.365813	-1.68364	0.0922522	0.549006	Col3a1
ENSMUSG00000052837	109952	167431	111131	122805	112939	146055	128386	-0.0251831	0.166827	-0.150954	0.880012	0.981353	Junb
ENSMUSG00000018593	141463	112708	143168	87141.4	94244.9	136439	119194	-0.322111	0.166733	-1.9319	0.0533718	0.440277	Sparc
ENSMUSG00000003545	102002	146019	118782	123556	100346	106969	116279	-0.14873	0.146998	-1.01179	0.31164	0.809512	Fosb
ENSMUSG00000021250	89794.9	123390	91772.7	128557	115657	110571	109957	0.218297	0.14303	1.52623	0.126952	0.612395	Fos
ENSMUSG00000031503	126388	117801	161435	63576.8	70528.5	117891	109604	-0.686685	0.196003	-3.50344	0.000459286	0.0261649	Col4a2
ENSMUSG00000052684	85998.2	133455	87852	121240	108086	103469	106683	0.114919	0.163336	0.703574	0.481698	0.892025	Jun
ENSMUSG00000037742	103407	106931	90309.3	100202	104127	116686	103610	0.0944945	0.121874	0.775347	0.438135	0.875667	Eef1a1
ENSMUSG00000034994	85115.8	124196	85260.2	78189.1	89635.8	103468	94310.9	-0.118813	0.162284	-0.732133	0.464088	0.887275	Eef2
ENSMUSG00000040249	101170	121071	113171	69541.6	74091	86606	94275.2	-0.54278	0.128768	-4.21517	2.49587e-05	0.0027205	Lrp1
ENSMUSG00000071076	83804.6	132288	92566.3	74860.3	71506.3	96848.6	91979.1	-0.343796	0.171879	-2.00022	0.0454764	0.410216	Jund
ENSMUSG00000033327	90293.8	110266	118930	67924.4	58939.8	101362	91285.9	-0.485244	0.178811	-2.71373	0.00665298	0.153206	Tnxb
ENSMUSG00000019929	73273.2	82927	77508.6	95889.9	90870.8	98671.8	86523.5	0.288451	0.111706	2.58224	0.009816	0.188814	Dcn
ENSMUSG00000044786	68051.5	109481	79259.3	82023	78082.1	94978.1	85312.4	-0.0096399	0.16342	-0.0589885	0.952961	0.99248	Zfp36
ENSMUSG00000026478	84638.1	93939.9	108892	62773.7	56870.5	78642.4	80959.5	-0.535723	0.147142	-3.64086	0.000271727	0.0176299	Lamc1
ENSMUSG00000029661	100077	78661.2	104552	58000.9	53009	83234.9	79589.3	-0.544354	0.169285	-3.21562	0.00130164	0.0541522	Col1a2
ENSMUSG00000004655	55292	113759	53900.3	62663.4	100402	86955.9	78828.7	0.165301	0.377344	0.438063	0.66134	0.9379	Aqp1
ENSMUSG00000001506	106944	76518.1	114131	52986.1	42228.8	78684.2	78582	-0.775034	0.197164	-3.93091	8.46232e-05	0.00728205	Col1a1
ENSMUSG00000069917	54675.3	85911.2	114150	63546.3	68666.5	62590.1	74923.1	-0.386841	0.193249	-2.00178	0.0453086	0.410162	Hba-a2
ENSMUSG00000020315	69189.6	75070.2	70231.5	75289.9	80015.9	69298.6	73182.6	0.0664442	0.113733	0.584213	0.559077	0.912858	Sptbn1
ENSMUSG00000031375	66067.2	55495	78608	54967.5	51103.1	63605.2	61641	-0.238291	0.146233	-1.62952	0.103202	0.570479	Bgn
ENSMUSG00000028339	82042.8	55864.9	91617.1	43292.7	32848	55088.7	60125.7	-0.806464	0.191511	-4.21106	2.5417e-05	0.00275211	Col15a1
ENSMUSG00000026728	66888	54377	64992.6	52866.4	48626.1	62660.7	58401.8	-0.18221	0.136036	-1.33942	0.180433	0.68273	Vim
ENSMUSG00000073940	49795	56138.1	77585	45734.3	70280.3	48359.3	57982	-0.158788	0.183082	-0.867309	0.385773	0.856927	Hbb-bt
ENSMUSG00000005397	54747.1	69455.9	69590.8	41719.5	49638.9	60076.8	57538.2	-0.355733	0.152293	-2.33584	0.0194997	0.271347	Nid1
ENSMUSG00000015656	50611.2	47746.9	51638.1	56125.5	63171.2	75065.9	57393.1	0.373871	0.130884	2.8565	0.00428339	0.118478	Hspa8
ENSMUSG00000062515	45166.5	53651.1	46380.7	53465.7	77200.9	64541.7	56734.4	0.426946	0.145982	2.92464	0.00344854	0.101959	Fabp4
ENSMUSG00000060126	45809.1	49260.8	45072.9	54999	59221.9	60261.4	52437.5	0.316119	0.110598	2.85826	0.00425968	0.118244	Tpt1
ENSMUSG00000029309	45488.4	52206	47198	55178.1	57297.1	54400.2	51961.3	0.203765	0.112311	1.8143	0.069632	0.494777	Sparcl1
ENSMUSG00000020241	64600.8	50021.1	77360.9	33905.7	31017.9	54206.8	51852.2	-0.688316	0.195733	-3.51661	0.00043709	0.0253419	Col6a2
ENSMUSG00000031871	46236.2	56510.8	48403	42239.9	51945.4	52646	49663.6	-0.0418526	0.1335	-0.313504	0.753898	0.953927	Cdh5
ENSMUSG00000001119	55111	51950.4	65264.1	34691	31537.3	51234.5	48298	-0.552808	0.169959	-3.25259	0.00114358	0.0502376	Col6a1
ENSMUSG00000003032	41625	56776.6	45231.1	52307.8	43175.7	48220.5	47889.4	0.000692643	0.141125	0.004908	0.996084	0.998466	Klf4
ENSMUSG00000026837	63368.4	47754.3	78470.9	26382.2	22265.2	45199.2	47240	-1.01449	0.383347	-2.64641	0.00813512	0.172292	Col5a1
ENSMUSG00000053113	40428.7	60997.8	45687.3	43095.7	42518.8	50147.2	47145.9	-0.115878	0.153884	-0.753023	0.451436	0.881271	Socs3
ENSMUSG00000024190	37923.1	54504.3	39812.9	46554.4	48333.1	48783.8	45985.2	0.119526	0.144854	0.825152	0.409286	0.866704	Dusp1
ENSMUSG00000020044	42332	60824.9	41305.2	41228.8	41633.7	45193.6	45419.7	-0.17403	0.152056	-1.14451	0.25241	0.764444	Timp3
ENSMUSG00000027204	59864.8	35020.2	78289	25145.3	21829.6	37330.3	42913.2	-1.03848	0.395832	-2.62353	0.0087024	0.177584	Fbn1
ENSMUSG00000064080	41161.1	47976.5	48376.6	33469.4	37388.4	42373	41790.8	-0.280195	0.130046	-2.15459	0.0311939	0.345227	Fbln2
ENSMUSG00000027523	42771.7	40545.3	38344.3	41057.3	38954.3	47467.8	41523.5	0.0672884	0.121652	0.553123	0.580179	0.919614	Gnas
ENSMUSG00000024140	35092.6	49048.9	35309.6	43464.1	46107.2	38267.6	41215	0.0977825	0.149251	0.655154	0.512368	0.899906	Epas1
ENSMUSG00000036256	44961.8	36716.3	46106.5	38617.4	33211.9	44665.6	40713.3	-0.13333	0.142364	-0.936541	0.348995	0.836188	Igfbp7
ENSMUSG00000002944	34495.4	34234.9	27202	38783.8	65793.7	42096.1	40434.3	0.612315	0.17943	3.41255	0.000643576	0.033299	Cd36
ENSMUSG00000056492	32885.9	48255.3	30505.6	39491	49094.6	38874.3	39851.1	0.19092	0.168719	1.13159	0.257809	0.769167	Adgrf5
ENSMUSG00000055148	33408.4	45194.9	36343.1	38078.4	39267.3	38392.8	38447.5	0.00986304	0.132733	0.0743074	0.940766	0.989848	Klf2
ENSMUSG00000023944	35657.1	29684.8	36728	35607	40199.3	48039.9	37652.7	0.279118	0.141506	1.97248	0.0485544	0.421819	Hsp90ab1
ENSMUSG00000022893	37840.9	41677.2	40200.5	33781.8	31600.1	38521.2	37270.3	-0.20435	0.120672	-1.69343	0.090373	0.545104	Adamts1
ENSMUSG00000007655	35090.9	36194.9	35995.1	34652.8	40928	39939.9	37133.6	0.106773	0.11557	0.92388	0.355549	0.838827	Cav1
ENSMUSG00000004044	33747.5	36694	32048.1	38827.1	42433.1	36751.8	36750.3	0.203296	0.117675	1.72761	0.0840582	0.53187	Cavin1
ENSMUSG00000016494	38919.8	33762.8	39902.5	36151.2	33760.1	37852.7	36724.9	-0.0630075	0.119184	-0.528656	0.597044	0.922773	Cd34
ENSMUSG00000073411	31905.8	42547.1	33173.9	36363.5	38304.4	36715.6	36501.7	0.0494004	0.133415	0.370275	0.711178	0.946155	H2-D1
ENSMUSG00000022816	52553.6	28068.6	48197.3	29041.2	24504.9	36352.9	36453.1	-0.5189	0.198194	-2.61814	0.00884101	0.178414	Fstl1
ENSMUSG00000029675	49726	38084.3	71164.9	13349.9	17579.3	23843.4	35624.6	-1.53721	0.357153	-4.30407	1.67691e-05	0.00196651	Eln
ENSMUSG00000026814	35254.7	38382.7	33561.5	30764.6	34080.1	34909.3	34492.1	-0.103981	0.11667	-0.891239	0.372801	0.848927	Eng
ENSMUSG00000022892	32362.2	34366.9	29382.4	35361.7	38153.9	36033.6	34276.8	0.18856	0.115059	1.63881	0.101253	0.56598	App
ENSMUSG00000069833	32173.6	36969.1	35399.2	33281.7	35670.9	31378.5	34145.5	-0.0592545	0.116758	-0.507499	0.611804	0.926075	Ahnak
ENSMUSG00000029580	35131.7	28872.5	38130.7	33440.5	30434.8	37937.8	33991.3	-0.00433557	0.138819	-0.0312318	0.975085	0.995041	Actb
ENSMUSG00000002900	33334.2	34663.3	40627.6	29295.9	26665	34682.2	33211.4	-0.260826	0.136233	-1.91456	0.0555492	0.447973	Lamb1
ENSMUSG00000055632	31928.2	39305.5	50720.6	18091.3	20257.6	30686.8	31831.7	-0.82068	0.193275	-4.24618	2.17446e-05	0.00241853	Hmcn2
ENSMUSG00000025608	27687.7	35536.9	25933.7	34418.5	34324.3	32120.8	31670.3	0.177726	0.136851	1.29868	0.194054	0.702409	Podxl
ENSMUSG00000022108	29089.1	31149.4	26788	31967.5	36471.3	33966.4	31572	0.234531	0.117875	1.98966	0.0466286	0.415377	Itm2b
ENSMUSG00000091971	23062.6	12426.5	19355.4	40190.6	44092.7	50103.8	31538.6	1.29299	0.182707	7.07683	1.47492e-12	6.02875e-10	Hspa1a
ENSMUSG00000030513	29401.3	32418	34856.1	29452.9	29903.5	33026.7	31509.8	-0.0652572	0.119177	-0.547565	0.58399	0.919614	Pcsk6
ENSMUSG00000054364	27895.2	38385.4	29008	29613.4	31496.4	32058.2	31409.4	-0.0325848	0.139371	-0.233798	0.815141	0.965697	Rhob
ENSMUSG00000031740	30952.7	43244.2	39401.6	21815.7	21380	28248.9	30840.5	-0.668918	0.153986	-4.34402	1.399e-05	0.00170699	Mmp2
ENSMUSG00000057738	28875.3	32383.6	32406.6	27427.3	32919.8	30131.5	30690.7	-0.049829	0.120896	-0.412163	0.68022	0.940582	Sptan1
ENSMUSG00000074364	29293.8	33973.8	32245.8	25939.9	30253.4	31780.5	30581.2	-0.118561	0.125096	-0.947757	0.343253	0.832801	Ehd2
ENSMUSG00000002602	32589.2	32450.5	33503.5	27312.7	24249.8	31310.3	30236	-0.249774	0.125119	-1.99628	0.0459032	0.412792	Axl
ENSMUSG00000070436	32011	22250.8	36414.3	26353.4	26337	35867.4	29872.3	-0.0338495	0.176469	-0.191816	0.847887	0.975654	Serpinh1
ENSMUSG00000029096	25511.4	37386.4	32245.8	21525.4	30233.5	30104.2	29501.1	-0.216829	0.165172	-1.31275	0.189268	0.695155	Htra3
ENSMUSG00000031328	30223.8	29511.9	34075.6	28403.6	24434.2	30087.3	29456.1	-0.177698	0.125832	-1.41219	0.157894	0.658238	Flna
ENSMUSG00000026193	37876.5	26155	39443.8	23973.8	22786.5	25380.9	29269.4	-0.520205	0.152731	-3.40602	0.000659173	0.0338914	Fn1
ENSMUSG00000049775	25394.1	23716.4	27001.6	30576.1	33011.5	31234.1	28489	0.317304	0.112698	2.81552	0.00486982	0.125288	Tmsb4x
ENSMUSG00000020154	25109	29758.2	23086.2	30675.4	35953	26274.1	28476	0.25286	0.145798	1.73431	0.0828629	0.52802	Ptprb
ENSMUSG00000038393	20298.3	33035.1	20541.9	25609.7	34818.7	34923	28204.4	0.367979	0.183824	2.0018	0.0453063	0.410162	Txnip
ENSMUSG00000020719	26929.5	29936.6	25749.2	30306.1	28959.6	26905.6	28131.1	0.0606117	0.117513	0.515787	0.606003	0.925736	Ddx5
ENSMUSG00000032562	26923.8	25793.5	26300.2	27697.3	28278.8	32541.3	27922.5	0.163786	0.115922	1.4129	0.157685	0.658238	Gnai2
ENSMUSG00000090877	18863.5	7489.73	15508.6	37218.4	42876.7	45119	27846	1.58071	0.358162	4.41341	1.01755e-05	0.00132039	Hspa1b
ENSMUSG00000020717	24933.1	30142.9	24288.5	25884.8	33559.7	28236.1	27840.9	0.143578	0.138628	1.03571	0.300338	0.800802	Pecam1
ENSMUSG00000004207	26634	32403.1	27710.8	22492.3	27611.9	29284.9	27689.5	-0.127944	0.136913	-0.934487	0.350053	0.836867	Psap
ENSMUSG00000024011	28155.6	29260	34798	21489.7	25942.3	24820.8	27411.1	-0.351619	0.130728	-2.68971	0.00715141	0.159953	Pi16
ENSMUSG00000019505	26421.4	28761.9	26632.4	26170	25892.5	30518.3	27399.4	0.0134016	0.118957	0.112659	0.910301	0.985331	Ubb
ENSMUSG00000048126	36176.7	26021.2	42489.1	17312.8	17805.6	23195.8	27166.9	-0.843908	0.172634	-4.88844	1.0164e-06	0.000171321	Col6a3
ENSMUSG00000030123	26549.5	28424.5	34592.4	24725.1	20584.6	27928.7	27134.1	-0.289998	0.146533	-1.97905	0.0478098	0.420273	Plxnd1
ENSMUSG00000071637	19004.4	31186.6	24019.6	26096.1	27760.4	33530.7	26933	0.235842	0.168321	1.40114	0.161171	0.660496	Cebpd
ENSMUSG00000052911	25224	35433.8	27866.4	21665.4	23365.6	26407.3	26660.4	-0.309409	0.145662	-2.12416	0.0336568	0.358622	Lamb2
ENSMUSG00000022587	25239.5	29199.6	27302.1	22944	26052	28228.9	26494.3	-0.08195	0.124729	-0.657024	0.511165	0.899531	Ly6e
ENSMUSG00000028195	24901.5	26015.6	22440.2	28385.8	24123.2	31031	26149.6	0.187325	0.130163	1.43916	0.150105	0.646268	Ccn1
ENSMUSG00000017466	28432.1	30757.2	30616.4	22088.2	19352.6	25206.8	26075.5	-0.430131	0.127904	-3.36292	0.000771225	0.0382107	Timp2
ENSMUSG00000033191	23784.6	34836.2	24222.6	20662.8	25079.1	27830	26069.2	-0.171372	0.163909	-1.04554	0.295775	0.797481	Tie1
ENSMUSG00000061353	25711.4	21430.2	20449.6	28022.4	30700	27634.2	25658	0.353073	0.126787	2.78476	0.00535667	0.132901	Cxcl12
ENSMUSG00000067274	26937.5	28645.7	24475.7	21034.7	22228.3	29930.1	25542	-0.129494	0.147197	-0.879733	0.379004	0.853186	Rplp0
ENSMUSG00000032855	24995.8	34274.9	32567.5	17873.1	19227	23639.6	25429.6	-0.596265	0.151207	-3.94338	8.0342e-05	0.00698719	Pkd1
ENSMUSG00000019899	24409.5	26434.8	29350.8	23571.3	20562.7	26264.4	25098.9	-0.187646	0.131763	-1.42412	0.154412	0.653772	Lama2
ENSMUSG00000006932	23380.5	23313	22076.4	25887.3	28679.5	25933.8	24878.4	0.227033	0.111197	2.04171	0.0411798	0.391972	Ctnnb1
ENSMUSG00000025809	24744	20492.4	27434	25101.2	25385.1	25591.2	24791.3	0.0664561	0.130009	0.511165	0.609235	0.925928	Itgb1
ENSMUSG00000026864	24587.7	19479.4	25902.1	22231.7	22232.3	32377.6	24468.5	0.135376	0.164394	0.823485	0.410232	0.867777	Hspa5
ENSMUSG00000023224	18039.8	28759.1	23049.3	24294.7	22585.1	27956.8	24114.1	0.0996109	0.161402	0.617161	0.537129	0.90744	Serping1
ENSMUSG00000092341	27569.3	22979.4	26110.4	28245.7	20975.3	18711.7	24098.6	-0.174336	0.154878	-1.12563	0.260321	0.770959	Malat1
ENSMUSG00000060802	20534	19891.1	25817.7	27237.1	26662	24193.3	24055.9	0.237944	0.132802	1.79173	0.0731768	0.505616	B2m
ENSMUSG00000029648	19445.3	27434.8	17188.1	25039.2	31521.3	23398.9	24004.6	0.319314	0.17171	1.85961	0.0629401	0.473549	Flt1
ENSMUSG00000062960	23665.1	19428.3	19574.2	27381.5	29846.7	23845.8	23956.9	0.371214	0.133525	2.78011	0.00543413	0.134618	Kdr
ENSMUSG00000025270	18422.1	25003.6	31969	18588	26659	20622.4	23544	-0.194445	0.183466	-1.05984	0.289218	0.793408	Alas2
ENSMUSG00000053560	19793.6	33716.3	20336.2	20048.2	19727.4	25584.8	23201.1	-0.176266	0.186099	-0.947161	0.343557	0.83285	Ier2
ENSMUSG00000026678	27415.2	20564.9	19255.2	25236.2	24449.1	21668	23098.1	0.0853077	0.146835	0.580976	0.561257	0.912858	Rgs5
ENSMUSG00000061232	20359.2	27256.3	23574	22705.4	23030.7	21466.5	23065.4	-0.0830932	0.131096	-0.633836	0.526188	0.905014	H2-K1
ENSMUSG00000040435	20666.8	25896.7	20628.9	23070.5	22210.3	25425.1	22983	0.0733683	0.13087	0.56062	0.575057	0.918004	Ppp1r15a
ENSMUSG00000017707	19172.2	28888.3	18791.2	21338.6	26778.6	22110.1	22846.5	0.070812	0.167265	0.423353	0.672038	0.93913	Serinc3
ENSMUSG00000019846	23716.2	21370.7	28130	20729.9	18436.5	24521.5	22817.5	-0.200767	0.145001	-1.38459	0.166176	0.666651	Lama4
ENSMUSG00000055322	21318	31203.3	21216.8	21212.9	22101.7	19527.8	22763.4	-0.230899	0.15483	-1.4913	0.135882	0.626934	Tns1
ENSMUSG00000033174	21475	20961.8	18250.7	20104.2	28802.1	24697.2	22381.8	0.278049	0.144818	1.91999	0.0548586	0.445794	Mgll
ENSMUSG00000050708	20546.6	25980.3	22854.2	18391.8	18650.8	25766.9	22031.8	-0.143497	0.152794	-0.939153	0.347652	0.834917	Ftl1
ENSMUSG00000054808	22802.8	20910.6	21269.6	20683.2	21036.1	23527.3	21704.9	0.00574348	0.114777	0.0500401	0.96009	0.99252	Actn4
ENSMUSG00000027435	22437.2	20463.6	24488.9	19124.5	22552.2	20560.6	21604.5	-0.114478	0.123619	-0.926052	0.354419	0.838827	Cd93
ENSMUSG00000022443	22162.5	19575.2	27054.3	19420.8	18514.3	22484.1	21535.2	-0.186753	0.142993	-1.30603	0.191542	0.699355	Myh9
ENSMUSG00000019970	18677.3	29334.4	18627.7	16145.5	22509.4	22903.7	21366.3	-0.114618	0.182878	-0.626746	0.530826	0.905289	Sgk1
ENSMUSG00000032216	22198.1	19587.2	21274.8	22172.3	21394	21553.2	21363.3	0.0463652	0.111242	0.416796	0.676827	0.940582	Nedd4
ENSMUSG00000026238	21772.2	18298.2	18638.2	24469.5	20200.8	23102.8	21080.3	0.206919	0.127668	1.62076	0.105068	0.574908	Ptma
ENSMUSG00000037242	22438.4	22920.9	22400.7	17501.3	17151.7	21456.9	20645	-0.272156	0.12471	-2.18231	0.0290866	0.334619	Clic4
ENSMUSG00000020681	17475.9	24674.6	30980.2	13273.5	13702.8	23700.6	20634.6	-0.529024	0.371372	-1.42451	0.154298	0.653772	Ace
ENSMUSG00000068566	23338	20403.2	25498.7	17143.9	15277.7	21101.4	20460.5	-0.371151	0.144796	-2.56327	0.0103691	0.193532	Myadm
ENSMUSG00000017493	20812.2	21588.2	22569.4	18590.5	16858.6	22299.5	20453.1	-0.169776	0.130689	-1.29908	0.193916	0.702113	Igfbp4
ENSMUSG00000015568	17007.4	26395.7	15798.6	13787.9	27368.7	21247.5	20267.6	0.0757593	0.215891	0.350914	0.725653	0.948046	Lpl
ENSMUSG00000028639	20321.3	19223.9	16209.9	20397.9	22326	22972.8	20242	0.236153	0.126237	1.87071	0.0613853	0.467143	Ybx1
ENSMUSG00000018707	19691.9	22696	23861.4	16941.8	18582.1	18942	20119.2	-0.282197	0.122067	-2.31182	0.0207876	0.282055	Dync1h1
ENSMUSG00000024608	15380.1	21329.8	15490.1	20929.4	26177.5	20859.1	20027.7	0.380497	0.154086	2.46937	0.0135351	0.227908	Rps14
ENSMUSG00000072235	21247.9	17985	21290.7	19495.5	16628.4	23267.3	19985.8	-0.0270773	0.143323	-0.188925	0.850151	0.97602	Tuba1a
ENSMUSG00000075254	21845.7	19909.7	21688.8	18579.5	18725.6	18301.6	19841.8	-0.190153	0.109059	-1.74357	0.0812336	0.524225	Heg1
ENSMUSG00000023034	19453.3	25021.2	21812.7	18249.2	14193.2	20228.4	19826.3	-0.331641	0.150849	-2.1985	0.0279132	0.328167	Nr4a1
ENSMUSG00000032518	19442.4	17653.2	18047.6	20864.9	20585.6	21761	19725.8	0.196862	0.110046	1.7889	0.0736306	0.506888	Rpsa
ENSMUSG00000020423	16234.8	24880.9	15128.9	21100.9	18629.9	21406.4	19563.6	0.120004	0.169823	0.706641	0.47979	0.892025	Btg2
ENSMUSG00000057530	16659.6	21087.2	17098.4	19374.9	21281.3	21366.2	19478	0.177246	0.128968	1.37435	0.169334	0.669683	Ece1
ENSMUSG00000031996	18228.9	20007.3	17884.2	19558.3	20398.2	20537.3	19435.7	0.108072	0.111312	0.97089	0.331603	0.823917	Aplp2
ENSMUSG00000002985	14879.4	26385.5	13196.3	19347.8	18252.1	23555.3	19269.4	0.166912	0.204257	0.817167	0.413833	0.868885	Apoe
ENSMUSG00000031207	21343.9	17323.3	21224.8	18539.6	17287.2	19880.9	19266.6	-0.104287	0.127627	-0.817122	0.413859	0.868885	Msn
ENSMUSG00000044533	19598.7	17042.6	17522.9	19096.5	19319.7	22011.4	19098.6	0.157683	0.120607	1.30741	0.191073	0.698424	Rps2
ENSMUSG00000030103	20578.8	23814	21580.7	15968.9	13611.1	18292.8	18974.4	-0.462629	0.135424	-3.41616	0.000635106	0.0330296	Bhlhe40
ENSMUSG00000020674	21561.2	19770.3	25728.1	13946.7	13848.3	18979.7	18972.4	-0.519321	0.153038	-3.39341	0.000690283	0.0350501	Pxdn
ENSMUSG00000026628	16499.3	21486.9	16755.7	19519.3	17268.3	20843.8	18728.9	0.0740472	0.138888	0.533145	0.593933	0.922513	Atf3
ENSMUSG00000005417	18102.5	21183	17499.2	17133.7	18670.8	19393.8	18663.8	-0.0411374	0.123493	-0.333115	0.739048	0.951658	Mprip
ENSMUSG00000035202	33579.7	18009.2	14090.1	14046.9	21202.6	10984.8	18652.2	-0.506581	0.48386	-1.04696	0.295119	0.797241	Lars2
ENSMUSG00000079018	14313.2	23938.5	15339.8	14478.1	24345.5	18265.5	18446.8	0.0910142	0.199651	0.455865	0.648487	0.935152	Ly6c1
ENSMUSG00000005610	19672.9	15702.5	19110.2	18533.6	18605	18842.5	18411.1	0.0392095	0.123769	0.316796	0.751398	0.953693	Eif4g2
ENSMUSG00000006369	15480.1	20873.5	18124.1	18222.1	17443.7	19814.3	18326.3	0.0264276	0.134786	0.196071	0.844555	0.974468	Fbln1
ENSMUSG00000004098	23431.1	19410.7	31924.1	7514.98	9839.26	16800.3	18153.4	-1.13021	0.412931	-2.73705	0.00619936	0.145632	Col5a3
ENSMUSG00000024661	15165.7	20480.4	16898.1	18554	17646.1	20167.4	18151.9	0.101333	0.136062	0.744753	0.456421	0.883079	Fth1
ENSMUSG00000021127	16186.6	20419	16681.9	20008.3	17488.6	17372.4	18026.1	0.0420553	0.131518	0.319769	0.749143	0.95351	Zfp36l1
ENSMUSG00000032399	17551.2	18185.8	15782.8	18250.1	18065.7	20299.8	18022.5	0.135694	0.11805	1.14946	0.250368	0.763599	Rpl4
ENSMUSG00000018339	10782.6	21415.3	14841.5	16800.9	20222.8	23834.6	17982.9	0.371612	0.199292	1.86466	0.0622298	0.469957	Gpx3
ENSMUSG00000031825	13401.5	20149.5	14910.1	18795.1	20451	20067.9	17962.5	0.291411	0.150675	1.93404	0.0531082	0.439862	Crispld2
ENSMUSG00000001552	18018	19871.6	18477.4	16249.1	16687.2	18117.9	17903.5	-0.142842	0.113505	-1.25847	0.208224	0.719178	Jup
ENSMUSG00000054404	18609.5	20083.5	13992.5	16990.2	19083.4	18315.3	17845.7	0.0452234	0.144019	0.31401	0.753514	0.953927	Slfn5
ENSMUSG00000062825	21203.1	16360.5	20093.6	16081	12861.5	20238.8	17806.4	-0.229274	0.163785	-1.39985	0.161559	0.660496	Actg1
ENSMUSG00000041577	17697.8	20354.9	22392.8	13873.7	13771.6	17684.6	17629.2	-0.41474	0.141328	-2.9346	0.00333978	0.0997574	Prelp
ENSMUSG00000032515	17598.9	25261	18516.9	11636.7	12674.1	19500.5	17531.4	-0.486449	0.18772	-2.59135	0.00956008	0.185859	Csrnp1
ENSMUSG00000032334	20256.3	17096.5	25240.3	12837.1	10905.8	18361	17449.5	-0.571637	0.184173	-3.1038	0.00191054	0.0703543	Loxl1
ENSMUSG00000023886	16186.6	15183	15318.7	20942.1	18675.7	17917.3	17370.6	0.301255	0.116066	2.59555	0.00944406	0.184923	Smoc2
ENSMUSG00000000787	19741.9	13131	12684.8	23037.3	21104.9	14508.4	17368	0.363955	0.188335	1.93249	0.0532995	0.440261	Ddx3x
ENSMUSG00000029380	15128.3	18765.7	16030.6	19460.7	11786	22625.3	17299.4	0.109815	0.189028	0.580946	0.561277	0.912858	Cxcl1
ENSMUSG00000026365	12989.9	16128.2	12732.2	22814.1	20698.2	18286.4	17274.8	0.562016	0.137582	4.08497	4.4083e-05	0.00436823	Cfh
ENSMUSG00000041828	13935	15328	14933.8	20872.5	18793.4	19584.8	17241.2	0.423061	0.11277	3.75156	0.000175741	0.0125228	Abca8a
ENSMUSG00000030218	13647.5	17959.9	12848.2	21672.2	21578.4	15638.3	17224.1	0.405257	0.162053	2.50077	0.0123925	0.215282	Mgp
ENSMUSG00000035828	14156.3	25080.7	15099.9	12314.1	16359.2	19975.6	17164.3	-0.159695	0.204033	-0.782692	0.433808	0.875667	Pim3
ENSMUSG00000022623	17262.6	23352.1	18825.4	12539.1	14132.4	16269.8	17063.6	-0.469113	0.146561	-3.2008	0.00137045	0.0561575	Shank3
ENSMUSG00000022665	15768.7	17585.4	18630.3	14018	16235.6	19031.1	16878.2	-0.0765958	0.138177	-0.554331	0.579352	0.919473	Ccdc80
ENSMUSG00000038855	16762.5	20517.5	16180.9	14919.6	15284.7	17194.3	16809.9	-0.173914	0.131452	-1.32302	0.185829	0.690211	Itpkb
ENSMUSG00000000740	14880.5	15695.1	14446	17403.7	17927.2	19483.7	16639.4	0.283745	0.112825	2.51492	0.0119059	0.210798	Rpl13
ENSMUSG00000003970	15568.6	18768.5	14448.7	14637.7	16313.4	19547.1	16547.3	0.0494564	0.145363	0.340227	0.733686	0.950316	Rpl8
ENSMUSG00000022283	17390.2	18067.7	17823.5	14618.2	14836.1	16375.8	16518.6	-0.217271	0.111482	-1.94893	0.051304	0.431492	Pabpc1
ENSMUSG00000003541	14443.1	22213.6	13591.8	13784.5	15145.1	18839.3	16336.2	-0.0733206	0.179664	-0.408098	0.683202	0.941016	Ier3
ENSMUSG00000030208	17589.1	15333.5	19505.7	15276.2	14346.7	15806	16309.5	-0.206241	0.126033	-1.63641	0.101754	0.56709	Emp1
ENSMUSG00000028465	17184.5	18235	17639	13872.8	14999.6	15921.6	16308.7	-0.244251	0.113404	-2.15381	0.0312551	0.345271	Tln1
ENSMUSG00000002504	13560.7	21071.4	14973.3	14590.2	16865.6	16752.9	16302.4	-0.0413689	0.15944	-0.259463	0.795278	0.962241	Nherf2
ENSMUSG00000020372	16134.2	16829.8	14395.9	14967.1	16626.4	18775.9	16288.2	0.0884933	0.128505	0.688635	0.491053	0.894146	Rack1
ENSMUSG00000037003	15587	22814.9	18590.8	12083.2	11451.1	16883.7	16235.1	-0.495688	0.170678	-2.90422	0.00368165	0.1073	Tns2
ENSMUSG00000057666	17686.3	15999.9	18050.3	14446.7	13264.2	17599.5	16174.5	-0.191123	0.13403	-1.42598	0.153875	0.653471	Gapdh
ENSMUSG00000064373	13119.3	17427.4	12711.1	16462.2	18744.5	18365	16138.3	0.308115	0.142365	2.16426	0.0304446	0.341271	Selenop
ENSMUSG00000036446	17642.6	10608.7	14812.5	19468.3	20644.4	13428.3	16100.8	0.314098	0.1868	1.68147	0.0926719	0.54906	Lum
ENSMUSG00000026042	18694.5	17143.9	22511.4	11165.5	10789.2	15281.2	15931	-0.647577	0.156973	-4.1254	3.70095e-05	0.00387888	Col5a2
ENSMUSG00000018899	14689.7	19170.9	14767.7	15200.6	14365.7	17312.2	15917.8	-0.0530788	0.140267	-0.378414	0.705123	0.945955	Irf1
ENSMUSG00000026574	17106.9	13815.9	17546.7	15380.6	14146.4	17204.7	15866.8	-0.0523477	0.134938	-0.387939	0.698061	0.944179	Dpt
ENSMUSG00000016559	16053.2	18268.5	15163.2	15068.2	13743.7	16794.6	15848.6	-0.11801	0.128496	-0.918395	0.358412	0.839207	H3f3b
ENSMUSG00000045954	15102.4	13542.7	11661.7	17343.4	20537.7	16656.6	15807.4	0.435478	0.137198	3.17408	0.00150311	0.0597953	Cavin2
ENSMUSG00000000078	15088.6	16325.2	15505.9	15465.5	15852.9	16172.7	15735.1	0.017457	0.108566	0.160797	0.872253	0.979757	Klf6
ENSMUSG00000007892	14121.2	14839.1	15070.9	14341.5	16368.2	19096.1	15639.5	0.177963	0.13087	1.35984	0.17388	0.674269	Rplp1
ENSMUSG00000090841	14970.2	11761.1	16676.6	15828	16200.7	17370.8	15467.9	0.187126	0.140605	1.33086	0.183236	0.686662	Myl6
ENSMUSG00000031320	13782.6	15174.6	14079.5	15561.4	17280.3	16699.1	15429.6	0.202964	0.113233	1.79245	0.0730603	0.505517	Rps4x
ENSMUSG00000030096	15985.4	18139.3	11780.4	14665.8	17228.4	14695.4	15415.8	0.0205935	0.156092	0.131932	0.895038	0.983213	Slc6a6
ENSMUSG00000002980	13355	20327	13728.9	13125.8	14777.3	16808.3	15353.7	-0.0848218	0.165725	-0.511822	0.608775	0.925928	Bcam
ENSMUSG00000001911	15692.2	17318.7	18474.8	13583.3	11704.2	15062.1	15305.9	-0.35118	0.131669	-2.66714	0.00764997	0.167215	Nfix
ENSMUSG00000029135	14826.5	19086.3	16302.2	12340.5	11912.6	15965.7	15072.3	-0.3202	0.147446	-2.17164	0.0298829	0.33906	Fosl2
ENSMUSG00000030744	13317.6	13100.3	12397.4	16822.1	18557.1	15907.1	15016.9	0.401595	0.115984	3.46251	0.00053516	0.0292638	Rps3
ENSMUSG00000030122	14671.3	17213.6	17755	12467.8	12255.5	15337.4	14950.1	-0.308899	0.135014	-2.28789	0.0221437	0.290599	Ptms
ENSMUSG00000038612	14402.3	17545.4	15184.3	13619.8	13011	15440.1	14867.2	-0.163908	0.127929	-1.28124	0.200109	0.709159	Mcl1
ENSMUSG00000001175	15372.6	13170.9	13293.8	15637.8	15498	15939.2	14818.7	0.169771	0.116389	1.45866	0.144659	0.640977	Calm1
ENSMUSG00000037706	14405.2	13247.1	16001.6	14140.3	14807.2	16208	14801.6	0.0493319	0.12309	0.400778	0.688584	0.942216	Cd81
ENSMUSG00000045128	12720.9	16105.8	12927.3	13940.8	15164.1	16385.4	14540.7	0.123405	0.133254	0.926087	0.354401	0.838827	Rpl18a
ENSMUSG00000024164	9082.84	17351.2	12017.7	14637.7	14465.3	19550.3	14517.5	0.339515	0.194898	1.74202	0.0815058	0.525245	C3
ENSMUSG00000038587	15314	14183	15553.4	13433.1	13415.7	14841.5	14456.8	-0.111614	0.113865	-0.980232	0.326972	0.819811	Akap12
ENSMUSG00000018476	15777.3	18495.2	16705.6	11378.6	10219	13895.4	14411.8	-0.522268	0.138955	-3.75855	0.000170902	0.0124743	Kdm6b
ENSMUSG00000033960	12435.8	17026.8	14443.4	12859.2	14820.2	14009.3	14265.8	-0.0747125	0.137949	-0.541596	0.588097	0.921226	Jcad
ENSMUSG00000025393	13851	12935.8	14522.5	14340.6	14028.7	15221.8	14150.1	0.0779388	0.113038	0.689492	0.490514	0.893881	Atp5f1b
ENSMUSG00000043716	12078.3	12131	12924.7	14718.4	16990.2	15447.3	14048.3	0.344998	0.115235	2.99386	0.00275471	0.0893007	Rpl7
ENSMUSG00000024393	14166.6	15788.9	16613.3	11062.8	11575.7	13612.1	13803.2	-0.360929	0.128144	-2.81659	0.00485363	0.125288	Prrc2a
ENSMUSG00000020695	14332.7	13323.3	16650.2	11463.5	11328.5	13815.1	13485.6	-0.274772	0.134495	-2.043	0.0410528	0.391835	Mrc2
ENSMUSG00000020810	13296.9	14910.7	13546.9	14985	9349.84	14815	13484	-0.0928894	0.16562	-0.56086	0.574893	0.918004	Cygb
ENSMUSG00000041936	13031.9	15982.2	14024.2	10621.3	12578.4	14615.2	13475.5	-0.186659	0.142951	-1.30575	0.191637	0.699391	Agrn
ENSMUSG00000025492	11531.6	14195.1	14340.5	12924.6	12822.6	14675.3	13415	0.0132833	0.130064	0.102129	0.918654	0.987216	Ifitm3
ENSMUSG00000021756	13364.2	14591	12916.8	13555.3	12662.1	13149.9	13373.2	-0.0543994	0.113156	-0.480747	0.630696	0.93035	Il6st
ENSMUSG00000025743	13404.4	15431.1	14704.4	10673.1	11353.4	14461.1	13337.9	-0.254764	0.139368	-1.82799	0.0675514	0.486978	Sdc3
ENSMUSG00000001930	16824.6	15736	14098	9685.77	11258.7	12101.1	13284	-0.498159	0.130082	-3.82958	0.00012836	0.0098373	Vwf
ENSMUSG00000021025	13387.7	14920.9	12792.9	11628.2	11540.8	15401.6	13278.7	-0.0918826	0.141452	-0.649567	0.515972	0.902347	Nfkbia
ENSMUSG00000025810	14072.3	10670.9	11174	15110.6	13737.7	14338.3	13184	0.265378	0.133825	1.98302	0.0473651	0.41922	Nrp1
ENSMUSG00000026923	12451.9	16196	13488.9	12024.7	12625.3	12219.8	13167.8	-0.192735	0.128685	-1.49772	0.134206	0.624346	Notch1
ENSMUSG00000037820	13501	17861.4	12840.3	9291.01	12799.7	12570.5	13144	-0.351169	0.160932	-2.18209	0.0291027	0.334619	Tgm2
ENSMUSG00000031799	14760.4	8887.49	15735.3	13017.9	11559.7	14477.1	13073	-0.0115948	0.181572	-0.0638579	0.949083	0.992159	Tpm4
ENSMUSG00000004105	14159.1	11394	13106.6	15440	9114.59	15203.4	13069.6	0.040487	0.177909	0.227571	0.81998	0.967537	Angptl2
ENSMUSG00000025784	11721.9	13046.4	11529.9	12931.3	14762.4	14283.7	13045.9	0.209424	0.118354	1.76947	0.0768155	0.514485	Clec3b
ENSMUSG00000029767	14589.1	10355.9	15735.3	12717.4	11660.4	13216.5	13045.8	-0.113277	0.153625	-0.737359	0.460904	0.885522	Calu
ENSMUSG00000015837	13157.2	15083.5	11851.6	12570.5	11741.1	13791	13032.5	-0.0739328	0.130604	-0.566083	0.571337	0.917094	Sqstm1
ENSMUSG00000025085	12885.3	16507.3	11036.9	11155.3	13670.9	12828.9	13014.1	-0.103201	0.153982	-0.670213	0.502722	0.897654	Ablim1
ENSMUSG00000025290	9887.03	10815	11638	15137.8	16505.7	14002.9	12997.7	0.497805	0.122994	4.04741	5.17883e-05	0.00501029	Rps24
ENSMUSG00000035356	11809.2	14937.6	13889.7	12657.1	9665.82	14956.2	12986	-0.124149	0.159868	-0.776575	0.43741	0.875667	Nfkbiz
ENSMUSG00000025130	13509.6	12135.6	13014.3	12988.2	11820.9	14314.2	12963.8	0.017267	0.12162	0.141975	0.8871	0.98231	P4hb
ENSMUSG00000089762	12500.2	17314.9	11477.2	11385.4	10650.6	14208.3	12922.8	-0.188508	0.165447	-1.13939	0.254541	0.766896	Ier5l
ENSMUSG00000024335	12528.9	13720.2	12149.5	13569.8	11837.8	13618.5	12904.1	0.0231534	0.119583	0.193618	0.846475	0.97521	Brd2
ENSMUSG00000031447	12565.1	12346.6	12407.9	13186	12880.4	13956.3	12890.4	0.100883	0.1086	0.928941	0.35292	0.838144	Lamp1
ENSMUSG00000028517	12936.5	13354	11856.9	12892.3	11913.6	14238	12865.2	0.0331413	0.121191	0.273463	0.784497	0.959878	Plpp3
ENSMUSG00000044337	12871.5	14392.1	13913.4	11583.2	10157.2	14246	12860.6	-0.194185	0.140339	-1.38369	0.166455	0.666674	Ackr3
ENSMUSG00000028081	11328.1	10769.4	11532.6	13465.3	15352.5	14435.4	12813.9	0.363225	0.113857	3.19018	0.00142186	0.0576215	Rps3a1
ENSMUSG00000026547	13583.2	13000.8	14585.8	9805.48	10831.1	14034.2	12640.1	-0.247558	0.144695	-1.71089	0.0871014	0.540253	Tagln2
ENSMUSG00000028041	12677.8	14646.7	13003.8	9553.33	12533.6	13262.2	12612.9	-0.190216	0.14279	-1.33213	0.182816	0.686014	Adam15
ENSMUSG00000028868	11478.1	15748	13776.3	10706.2	11538.8	12407.6	12609.2	-0.242558	0.138676	-1.7491	0.0802733	0.522479	Wasf2
ENSMUSG00000027074	9778.38	16903.2	11954.4	10153.5	13901.2	12329	12503.3	-0.0867489	0.181052	-0.479139	0.63184	0.93035	Slc43a3
ENSMUSG00000025278	12888.8	13243.4	14485.6	10397.2	11176.9	11632.4	12304.1	-0.290138	0.115699	-2.5077	0.0121518	0.21295	Flnb
ENSMUSG00000059895	11987.4	14705.3	11967.6	11690.2	10309.7	13037.5	12283	-0.142154	0.136775	-1.03933	0.298653	0.800176	Ptp4a3
ENSMUSG00000056201	13758.5	10753.6	13926.6	11421.9	9851.22	13923.4	12272.5	-0.126779	0.153321	-0.826887	0.408301	0.866417	Cfl1
ENSMUSG00000032479	11850.6	12131	13111.9	11408.3	12106.9	12908.3	12252.8	-0.0258032	0.115297	-0.223798	0.822914	0.967998	Map4
ENSMUSG00000028063	13933.8	12900.5	14000.4	11458.4	9406.65	11740.8	12240.1	-0.324453	0.126318	-2.56855	0.0102125	0.192811	Lmna
ENSMUSG00000074743	9971.53	15189.5	10301.3	11411.7	13892.2	12216.6	12163.8	0.0810133	0.162978	0.497081	0.619132	0.927219	Thbd
ENSMUSG00000017774	11844.3	13581.7	12078.3	10940.5	11628.5	12800.8	12145.7	-0.0846551	0.121488	-0.696816	0.485918	0.893102	Myo1c
ENSMUSG00000021910	11551.7	14453.4	13525.8	10175.6	11008.5	11805.8	12086.8	-0.260676	0.128431	-2.0297	0.042387	0.39715	Nisch
ENSMUSG00000026131	11388.5	11794.5	13401.9	12305.7	12112.9	11392.5	12066	-0.0301118	0.118224	-0.254701	0.798954	0.962493	Dst
ENSMUSG00000048583	12052.4	15148.6	13620.8	10907.4	10370.5	10274.7	12062.4	-0.371438	0.123942	-2.99687	0.00272766	0.0891945	Igf2
ENSMUSG00000021939	12238.6	11779.7	11490.4	11721.6	12064.1	13064	12059.7	0.0532284	0.112187	0.474462	0.63517	0.930581	Ctsb
ENSMUSG00000003814	12045.5	9372.62	13188.3	12180.9	11389.3	14123.3	12050	0.12392	0.14778	0.838542	0.401726	0.863243	Calr
ENSMUSG00000052957	12157	14781.5	15102.5	8462.42	8691.96	12642.7	11973	-0.496224	0.162582	-3.05215	0.00227207	0.0785376	Gas1
ENSMUSG00000053477	12326	11388.4	11553.6	12966.1	11976.4	11607.5	11969.7	0.0513076	0.113397	0.452462	0.650936	0.935714	Tcf4
ENSMUSG00000035929	10158.9	14907.9	10282.8	12292.1	11945.5	11922.1	11918.2	0.0322813	0.152467	0.211726	0.832321	0.971898	H2-Q4
ENSMUSG00000045092	9608.81	14673.7	10588.6	7822.31	15207.9	13586.4	11914.6	0.0703064	0.207344	0.339081	0.734549	0.9506	S1pr1
ENSMUSG00000012848	10202	12117	10238	12186.8	12646.2	13969.2	11893.2	0.252898	0.124737	2.02746	0.0426154	0.39815	Rps5
ENSMUSG00000030605	11542	14610.5	11234.6	9760.48	11293.6	12554.4	11832.6	-0.154065	0.143987	-1.06999	0.284624	0.789961	Mfge8
ENSMUSG00000017309	10567	13983.2	7973.12	11344.6	13338	13750.1	11826	0.239962	0.174223	1.37733	0.168411	0.668891	Cd300lg
ENSMUSG00000039844	10677.4	15058.5	12191.7	9819.06	11483	11710.3	11823.3	-0.200267	0.145715	-1.37437	0.169326	0.669683	Rapgef1
ENSMUSG00000029455	9768.61	14287.1	8864.3	11663.8	14195.2	12131.6	11818.4	0.206025	0.16826	1.22444	0.220785	0.732366	Aldh2
ENSMUSG00000037206	13884.4	11521.3	12858.8	10424.4	10013.7	11781.7	11747.4	-0.248061	0.125937	-1.96973	0.0488691	0.422756	Islr
ENSMUSG00000026335	12015.6	10153.3	12386.8	12315	11242.7	12047.3	11693.5	0.0436161	0.12327	0.353827	0.723469	0.94774	Pam
ENSMUSG00000041445	10843.5	12324.3	9858.3	12168.1	12770.8	12158.8	11687.3	0.16702	0.123087	1.35692	0.174806	0.675068	Mmrn2
ENSMUSG00000021701	13048	13696	12384.2	11174	10273.9	9318.94	11649.2	-0.347157	0.120345	-2.88468	0.00391817	0.111801	Plk2
ENSMUSG00000027940	11463.2	13033.4	11790.9	10779.2	10309.7	12055.3	11572	-0.130745	0.120846	-1.08192	0.279289	0.785617	Tpm3
ENSMUSG00000006333	11149.3	12168.1	10090.3	11014.4	12112.9	12885.1	11570	0.107702	0.124796	0.863026	0.388123	0.857916	Rps9
ENSMUSG00000035621	11865	14925.6	12465.9	9996.49	8605.24	11461.5	11553.3	-0.384959	0.142623	-2.69914	0.00695193	0.157212	Midn
ENSMUSG00000031451	10011.8	12849.4	9054.14	11647.7	12807.7	12411.6	11463.7	0.207355	0.142567	1.45444	0.145824	0.642302	Gas6
ENSMUSG00000008682	10866	10817.8	10752.1	11185	11867.7	12865	11392.3	0.147075	0.113429	1.29663	0.194759	0.703798	Rpl10
ENSMUSG00000029050	11977.1	12783.4	12827.1	9908.2	9047.81	11761.6	11384.2	-0.290917	0.129341	-2.24922	0.0244984	0.3046	Ski
ENSMUSG00000078429	11070.6	13931.1	11448.2	10106	10583.9	11050.6	11365.1	-0.199805	0.127729	-1.56429	0.11775	0.597707	Ctdsp2
ENSMUSG00000013698	9895.07	10437.7	10425.2	11634.1	12694	13104.1	11365	0.283534	0.113055	2.50792	0.0121444	0.21295	Pea15a
ENSMUSG00000063457	8998.92	11117	9536.64	11888	13433.7	13210.1	11364	0.377754	0.126461	2.98711	0.00281628	0.0903783	Rps15
ENSMUSG00000037815	10866	11683.9	10920.9	10876	12097	11686.2	11355	0.0501831	0.112884	0.444553	0.656643	0.936638	Ctnna1
ENSMUSG00000007815	11812.1	10562.2	11888.5	10670.6	10868.9	11955.8	11293	-0.0324114	0.117378	-0.276129	0.782449	0.959382	Rhoa
ENSMUSG00000008348	9460.5	12465.5	10844.4	10937.1	11096.2	12738.2	11257	0.0856652	0.135484	0.632292	0.527196	0.905014	Ubc
ENSMUSG00000023010	10714.8	12362.4	10546.5	10764.8	10866.9	12224.6	11246.7	0.00965736	0.122748	0.0786766	0.93729	0.988984	Tmbim6
ENSMUSG00000004951	9263.91	9145.85	10472.6	9707.84	11746.1	16983.2	11219.9	0.412729	0.174414	2.36637	0.0179636	0.259686	Hspb1
ENSMUSG00000024048	11819.6	9720.2	11751.4	10777.5	10283.8	12908.3	11210.1	0.0294217	0.135907	0.216484	0.828611	0.970332	Myl12a
ENSMUSG00000031523	11395.9	13579.8	10791.7	9959.99	10336.7	10953.5	11169.6	-0.195272	0.126913	-1.53863	0.123895	0.606451	Dlc1
ENSMUSG00000036545	14366.7	11683	16151.9	8026.91	6266.78	10475.3	11161.8	-0.768263	0.176249	-4.35897	1.30675e-05	0.00161858	Adamts2
ENSMUSG00000032735	9475.45	15633.7	9776.57	8854.64	11905.6	11230.4	11146.1	-0.125368	0.182781	-0.685894	0.49278	0.894547	Ablim3
ENSMUSG00000024395	10310.7	14432.1	10024.4	8455.63	12053.1	11232	11084.6	-0.131814	0.168366	-0.782903	0.433684	0.875667	Lims2
ENSMUSG00000019055	10816.5	13082.6	12307.7	8745.97	9566.14	11690.2	11034.9	-0.270942	0.140006	-1.93521	0.0529642	0.439576	Plod1
ENSMUSG00000031785	8905.8	17044.5	10976.2	6754.32	10856	11492.8	11004.9	-0.343525	0.361436	-0.950446	0.341886	0.832316	Adgrg1
ENSMUSG00000068267	11682.8	11907.9	10889.2	10401.4	9378.74	11731.1	10998.5	-0.130153	0.1248	-1.0429	0.296996	0.798929	Cenpb
ENSMUSG00000025132	11086.7	11078.9	12025.6	10125.5	9496.36	12007.2	10970	-0.111919	0.127232	-0.879639	0.379055	0.853186	Arhgdia
ENSMUSG00000040152	14238.5	9061.28	17035.2	7491.21	6780.13	11065.9	10945.4	-0.670192	0.207974	-3.22248	0.00127087	0.0533147	Thbs1
ENSMUSG00000039953	10632.6	13479.5	11348	9689.17	10160.2	10156.7	10911	-0.241058	0.126126	-1.91124	0.0559736	0.449493	Clstn1
ENSMUSG00000001847	11150.5	10904.2	10580.7	10741	10759.3	11294.6	10905.1	0.006766	0.108656	0.0622698	0.950348	0.992159	Rac1
ENSMUSG00000022462	11519.5	11629.1	11023.7	10780.9	9571.12	10732.1	10876.1	-0.136851	0.113925	-1.20124	0.229659	0.741494	Slc38a2
ENSMUSG00000047675	10155.5	10665.4	9626.28	11022	11766	11913.3	10858.1	0.188231	0.112671	1.67062	0.0947971	0.551617	Rps8
ENSMUSG00000020893	11290.8	14763.8	12183.8	7296.8	7466.91	12145.2	10857.9	-0.5069	0.182821	-2.77265	0.00556014	0.13691	Per1
ENSMUSG00000061477	9670.89	9855.89	9644.74	11562.8	12426.9	11431	10765.4	0.279924	0.109755	2.55043	0.010759	0.198154	Rps7
ENSMUSG00000034911	9380.6	13043.6	8191.96	10269	12379.1	11325.9	10765	0.149355	0.16325	0.914882	0.360253	0.840735	Ushbp1
ENSMUSG00000015468	10383.1	14761.1	12761.2	7166.91	8867.39	10629.4	10761.5	-0.507345	0.164663	-3.08112	0.00206227	0.0739431	Notch4
ENSMUSG00000035530	10123.3	12130	9998.04	10228.3	10449.3	11631.6	10760.1	0.00223862	0.126855	0.017647	0.98592	0.99658	Eif1
ENSMUSG00000039361	10420.5	10171.9	11308.4	10061.9	11000.5	11529.7	10748.8	0.0314581	0.117144	0.268541	0.788283	0.960662	Picalm
ENSMUSG00000020585	10367.6	11013.9	9441.72	11056.8	11133.1	11451.9	10744.2	0.125563	0.115183	1.09012	0.27566	0.782867	Laptm4a
ENSMUSG00000062647	10499.8	10889.3	10317.1	9981.21	10177.2	12597.8	10743.7	0.046919	0.128001	0.366551	0.713954	0.946762	Rpl7a
ENSMUSG00000032198	9777.23	15544.5	9449.63	9317.32	10535	9660.79	10714.1	-0.237068	0.172667	-1.37298	0.16976	0.670441	Dock6
ENSMUSG00000006356	10256.6	12160.7	11274.2	8977.74	10294.8	11315.5	10713.2	-0.139275	0.130715	-1.06549	0.286654	0.791153	Crip2
ENSMUSG00000024772	9231.72	14612.4	9834.57	8774.84	11014.5	10715.2	10697.2	-0.143137	0.169949	-0.842237	0.399655	0.86285	Ehd1
ENSMUSG00000022565	11123.5	13554.7	14316.8	8291.78	8167.65	8685.8	10690	-0.632282	0.128411	-4.9239	8.48352e-07	0.000147559	Plec
ENSMUSG00000027800	10986.7	8119.84	7124.13	13559.6	13389.8	10854	10672.3	0.52606	0.162386	3.23957	0.0011971	0.051259	Tm4sf1
ENSMUSG00000024042	10411.8	12346.6	11131.8	9576.26	9224.24	11245.6	10656.1	-0.173607	0.128843	-1.34743	0.177841	0.678512	Sik1
ENSMUSG00000029064	9380.6	9259.24	9436.45	11548.4	11489.9	12491.1	10600.9	0.33977	0.109964	3.08985	0.0020026	0.0721201	Gnb1
ENSMUSG00000038146	12149	12337.3	11126.5	9892.92	7607.46	10056.4	10528.3	-0.370219	0.136045	-2.72129	0.00650271	0.151022	Notch3
ENSMUSG00000045983	10595.2	10657.9	12373.6	9540.6	9023.89	10915	10517.7	-0.18911	0.127624	-1.48178	0.138399	0.630668	Eif4g1
ENSMUSG00000071984	12923.3	9340.09	13639.2	9580.5	7582.54	9891.09	10492.8	-0.407699	0.159626	-2.55409	0.0106464	0.196688	Fndc1
ENSMUSG00000026473	8887.4	15231.3	11234.6	7274.73	8414.85	11853.9	10482.8	-0.360074	0.196229	-1.83497	0.0665098	0.484188	Glul
ENSMUSG00000075602	9513.96	9639.34	10209	10134	12383	10938.3	10469.6	0.188585	0.121734	1.54915	0.121345	0.602954	Ly6a
ENSMUSG00000028649	10204.9	9201.61	11224.1	11143.4	11413.2	9510.73	10449.7	0.066731	0.129527	0.51519	0.606421	0.92579	Macf1
ENSMUSG00000022010	9120.21	12552.9	8329.07	8574.48	13207.4	10813.9	10433	0.11902	0.17726	0.671445	0.501937	0.897654	Tsc22d1
ENSMUSG00000030695	10594.6	10875.4	10839.1	9079.62	9583.08	11586.7	10426.4	-0.0949148	0.127165	-0.746388	0.455433	0.882819	Aldoa
ENSMUSG00000035901	9354.16	10744.4	9839.85	10049.1	11574.7	10786.6	10391.5	0.114411	0.119777	0.955197	0.339478	0.829915	Dennd5a
ENSMUSG00000060036	12130.6	12463.7	10485.8	8114.35	9087.68	9586.16	10311.4	-0.38973	0.125787	-3.09834	0.00194606	0.0711174	Rpl3
ENSMUSG00000037235	9423.72	12828	10048.1	8289.23	10081.5	11000.9	10278.6	-0.137286	0.151648	-0.905297	0.365308	0.844073	Mxd4
ENSMUSG00000029231	9816.9	11326.1	10261.7	10093.3	11317.5	8822.22	10273	-0.0549933	0.130982	-0.419854	0.674592	0.940582	Pdgfra
ENSMUSG00000022371	12270.3	6942.34	11029	12105.3	10224	8999.56	10261.7	0.0511162	0.1841	0.277655	0.781277	0.958981	Col14a1
ENSMUSG00000020612	10155.5	9898.64	9388.99	10490.6	11224.8	10280.3	10239.8	0.119436	0.112017	1.06624	0.286316	0.791133	Prkar1a
ENSMUSG00000032035	10207.8	9988.78	9758.11	11079.8	10762.3	9632.7	10238.2	0.0711422	0.114928	0.619016	0.535906	0.906885	Ets1
ENSMUSG00000006386	9156.42	10261.1	8410.8	10238.4	12625.3	10699.2	10231.9	0.269612	0.132282	2.03816	0.0415336	0.392075	Tek
ENSMUSG00000044562	10564.2	12709	11007.9	8006.53	8291.25	10739.3	10219.7	-0.342499	0.143417	-2.38814	0.0169341	0.252044	Rasip1
ENSMUSG00000018042	5683.32	7667.24	5357.6	13695.4	14554	14309.4	10211.2	1.18475	0.145395	8.14848	3.68516e-16	2.3174e-13	Cyb5r3
ENSMUSG00000023830	10149.7	11626.3	11548.4	8841.91	8945.14	9845.35	10159.5	-0.269765	0.119074	-2.26553	0.0234801	0.298522	Igf2r
ENSMUSG00000015647	9604.21	15318.7	10949.9	7566.77	8302.22	9165.67	10151.2	-0.519097	0.164398	-3.15756	0.00159094	0.062081	Lama5
ENSMUSG00000029614	9824.37	10092.9	9547.18	9740.95	9630.93	11690.2	10087.8	0.076038	0.123068	0.617852	0.536673	0.90727	Rpl6
ENSMUSG00000061983	9516.26	9371.69	9312.52	10145.1	10295.8	11575.5	10036.1	0.183021	0.114397	1.59989	0.109624	0.581365	Rps12
ENSMUSG00000024012	9899.67	10486.9	10615	8141.52	9904.05	11093.2	10023.4	-0.0891745	0.135137	-0.659884	0.509328	0.899444	Mtch1
ENSMUSG00000029860	10763.1	11548.3	12937.9	7174.55	6933.63	10777.8	10022.5	-0.501727	0.165779	-3.02648	0.00247421	0.0831705	Zyx
ENSMUSG00000093674	8032.63	11568.7	8677.1	9296.1	11309.5	11207.9	10015.3	0.169672	0.153145	1.10792	0.267897	0.777334	Rpl41
ENSMUSG00000058546	7703.26	8611.47	8537.36	11242.8	12722	11207.1	10004	0.501431	0.118956	4.21525	2.49502e-05	0.0027205	Rpl23a
ENSMUSG00000024451	9385.2	11430.2	8985.58	9239.22	10569.9	10188.8	9966.49	0.00892235	0.131583	0.0678075	0.945939	0.991268	Arap3
ENSMUSG00000039952	10110.1	11026	10512.2	8699.28	9043.82	10097.3	9914.77	-0.18486	0.117543	-1.5727	0.115787	0.594907	Dag1
ENSMUSG00000059495	10188.2	9539.9	10343.4	9661.15	10487.2	9227.46	9907.89	-0.0336006	0.115204	-0.291662	0.770545	0.956989	Arhgef12
ENSMUSG00000058254	7889.5	11303.8	7432.62	9538.05	11949.4	11260.1	9895.59	0.29786	0.163123	1.82598	0.0678531	0.487617	Tspan7
ENSMUSG00000024066	5848.29	15276.9	5956.11	8492.14	14217.1	9369.49	9860	0.244166	0.483142	0.505372	0.613298	0.92632	Xdh
ENSMUSG00000053062	7624.51	9876.33	6261.96	12096	12755.8	10503.4	9853	0.572064	0.160494	3.5644	0.000364691	0.022119	Jam2
ENSMUSG00000027447	9461.65	10565	8911.76	9703.6	9185.37	11288.2	9852.59	0.0600404	0.129339	0.464208	0.642499	0.932057	Cst3
ENSMUSG00000029718	11083.8	8689.54	13436.2	7766.28	7142.96	10920.6	9839.9	-0.361789	0.179827	-2.01187	0.0442335	0.40602	Pcolce
ENSMUSG00000028776	9007.54	13558.5	9800.3	6816.29	9966.84	9879.06	9838.08	-0.279919	0.176932	-1.58207	0.113632	0.59036	Tinagl1
ENSMUSG00000028108	10686	9876.33	13417.7	7206.81	7263.57	10546.7	9832.86	-0.440987	0.167724	-2.62924	0.00855757	0.176439	Ecm1
ENSMUSG00000041453	7341.12	8400.5	8300.06	10980.4	12544.5	11190.3	9792.82	0.53049	0.120909	4.38753	1.14647e-05	0.00146444	Rpl21
ENSMUSG00000055053	9966.93	10286.2	10873.4	9687.47	8579.32	9359.87	9792.19	-0.171559	0.114923	-1.49282	0.135483	0.626458	Nfic
ENSMUSG00000037563	8608.61	10380	9059.41	9499.85	10038.6	10942.3	9754.81	0.119911	0.124998	0.959304	0.337405	0.828171	Rps16
ENSMUSG00000090698	10872.9	12944.2	9747.57	6819.69	7387.17	10716	9747.91	-0.429813	0.17089	-2.51514	0.0118984	0.210798	Apold1
ENSMUSG00000007872	9578.34	15964.6	8563.73	7492.06	8118.81	8742.78	9743.38	-0.486502	0.189504	-2.56723	0.0102513	0.193098	Id3
ENSMUSG00000027580	10094.5	12974.8	10981.5	7340.1	7669.26	9220.24	9713.41	-0.490909	0.140091	-3.5042	0.000457973	0.0261649	Helz2
ENSMUSG00000058558	8766.11	8783.4	8613.82	10450.7	10876.9	10489.7	9663.44	0.282094	0.10776	2.6178	0.00884975	0.178414	Rpl5
ENSMUSG00000060938	7203.16	8068.72	7640.91	10892.1	13644	10249	9616.32	0.602318	0.13614	4.42427	9.67697e-06	0.00126575	Rpl26
ENSMUSG00000024940	10521.6	10933.9	12136.3	7071.83	7248.61	9670.42	9597.13	-0.485063	0.144043	-3.3675	0.000758544	0.0378115	Ltbp3
ENSMUSG00000024308	9300.7	11233.2	10042.9	8385.17	8766.72	9650.35	9563.17	-0.190024	0.124739	-1.52338	0.127664	0.613541	Tapbp
ENSMUSG00000071415	8317.75	8398.65	9262.43	9669.64	10894.9	10732.9	9546.03	0.269417	0.117374	2.29537	0.0217121	0.287687	Rpl23
ENSMUSG00000001794	10003.1	9085.44	9787.12	9066.88	8917.23	10414.3	9545.68	-0.0239118	0.119979	-0.1993	0.842028	0.974255	Capns1
ENSMUSG00000036862	10622.8	11302	12877.2	7102.39	6336.56	8963.45	9534.07	-0.634812	0.14748	-4.3044	1.67436e-05	0.00196651	Dchs1
ENSMUSG00000001946	8810.95	12018.5	9294.07	7932.67	9359.8	9776.34	9532.06	-0.154519	0.146669	-1.05353	0.2921	0.796147	Esam
ENSMUSG00000022961	9410.49	9977.63	9394.26	10156.9	9348.84	8708.27	9499.41	-0.0289302	0.116705	-0.247892	0.804218	0.963544	Son
ENSMUSG00000027111	9673.77	8794.55	9101.6	9519.38	9947.91	9797.2	9472.4	0.0858346	0.111071	0.77279	0.439646	0.875667	Itga6
ENSMUSG00000039262	9366.81	10732.3	9982.22	9131.4	8247.39	9362.27	9470.4	-0.169664	0.119082	-1.42477	0.154224	0.653772	Prrc2b
ENSMUSG00000048537	9323.12	10939.5	10071.9	8670.42	7614.43	10093.3	9452.11	-0.201431	0.13598	-1.48133	0.138519	0.630685	Phldb1
ENSMUSG00000026185	10624	8505.52	10079.8	8858.89	10347.6	8206.73	9437.08	-0.0915484	0.136876	-0.668841	0.503597	0.897654	Igfbp5
ENSMUSG00000046364	7999.29	10069.6	8046.95	9583.05	10050.6	10647	9399.42	0.213037	0.130739	1.62949	0.10321	0.570479	Rpl27a
ENSMUSG00000031431	5629.86	13346.6	9373.17	5293.26	11691.3	11060.3	9399.07	-0.0155626	0.487966	-0.0318929	0.974557	0.994986	Tsc22d3
ENSMUSG00000022475	8548.83	11104	9143.78	8779.93	9152.47	9617.45	9391.08	-0.0640095	0.131213	-0.487829	0.625671	0.929636	Hdac7
ENSMUSG00000055065	9077.09	10423.7	9122.69	8974.34	9124.56	9602.21	9387.44	-0.0475259	0.117165	-0.405633	0.685013	0.941783	Ddx17
ENSMUSG00000026883	8035.51	12323.3	9449.63	7892.77	9740.57	8748.39	9365.04	-0.176272	0.158547	-1.11179	0.266228	0.775904	Dab2ip
ENSMUSG00000038615	9423.72	9552.91	8795.75	9016.79	9404.66	9960.91	9359.12	0.0308539	0.113275	0.27238	0.78533	0.959959	Nfe2l1
ENSMUSG00000054452	8904.07	9450.68	9773.93	8723.9	8642.12	10572.4	9344.51	-0.00931375	0.125991	-0.073924	0.941071	0.989918	Tle5
ENSMUSG00000032294	9289.21	8252.74	9046.23	8921.71	9937.94	9999.42	9241.21	0.118321	0.117723	1.00508	0.314857	0.811846	Pkm
ENSMUSG00000033161	9830.69	9907	9776.57	8180.57	8517.52	9012.4	9204.13	-0.199091	0.110556	-1.80082	0.0717316	0.501346	Atp1a1
ENSMUSG00000020577	8138.4	10084.5	7155.77	9601.73	10458.3	9773.93	9202.1	0.232324	0.140701	1.65119	0.0987001	0.561172	Tspan13
ENSMUSG00000022799	8408	11235.1	8645.46	8495.53	9623.95	8705.86	9185.64	-0.0770383	0.139604	-0.551835	0.581061	0.919614	Arhgap31
ENSMUSG00000003518	8398.8	9619.83	9083.14	8717.96	9040.83	10111	9161.92	0.0405269	0.121005	0.334918	0.737687	0.95151	Dusp3
ENSMUSG00000023959	7683.71	9020.39	7981.03	9299.5	11320.5	9598.2	9150.55	0.29156	0.129076	2.25882	0.0238944	0.300749	Clic5
ENSMUSG00000070348	11175.2	5361.49	12645.2	8223.02	5929.87	11474.3	9134.86	-0.187217	0.450239	-0.415816	0.677544	0.940582	Ccnd1
ENSMUSG00000058135	7207.18	10560.3	8334.34	8895.39	8843.47	10724	9094.13	0.124945	0.153405	0.814479	0.415371	0.869344	Gstm1
ENSMUSG00000027864	9292.65	8417.23	10899.8	8758.71	8252.38	8892.03	9085.46	-0.142283	0.129036	-1.10266	0.270175	0.779447	Ptgfrn
ENSMUSG00000022272	8387.88	10250.9	8605.91	9229.03	9559.16	8387.29	9070.02	-0.00399778	0.127318	-0.0313999	0.974951	0.995041	Myo10
ENSMUSG00000070327	9938.19	9395.85	10746.8	7565.92	8497.58	8208.34	9058.79	-0.309006	0.117922	-2.62043	0.00878192	0.178143	Rnf213
ENSMUSG00000042745	7143.38	16140.2	6406.97	7238.22	9006.94	8391.3	9054.51	-0.269371	0.465049	-0.579231	0.562433	0.91364	Id1
ENSMUSG00000045817	9284.61	9249.01	9494.45	10319.9	7627.39	8152.97	9021.4	-0.102627	0.135853	-0.755427	0.449993	0.880403	Zfp36l2
ENSMUSG00000029478	9289.78	11268.5	11179.2	7525.17	6610.67	8205.13	9013.09	-0.505897	0.133602	-3.7866	0.00015272	0.0113499	Ncor2
ENSMUSG00000041740	8758.07	9307.56	10520.1	7335	8831.51	9276.41	9004.77	-0.167236	0.133881	-1.24914	0.211615	0.722773	Rnf10
ENSMUSG00000035863	7215.23	11185.8	6905.3	8505.72	10907.8	9098.26	8969.69	0.171353	0.176098	0.973057	0.330525	0.823496	Palm
ENSMUSG00000025969	9063.87	8197.9	11116	8064.26	8060	9158.45	8943.41	-0.165424	0.138835	-1.19152	0.233451	0.745127	Nrp2
ENSMUSG00000021279	8751.17	10235.1	9639.47	7804.48	8409.87	8754.81	8932.48	-0.19693	0.119858	-1.64303	0.100377	0.563976	Cdc42bpb
ENSMUSG00000071866	9888.75	7349.4	9338.89	8959.06	7898.52	10115.8	8925.07	0.0216148	0.146261	0.147782	0.882515	0.981556	Ppia
ENSMUSG00000038145	7769.94	12118	8170.87	5924.88	9618.97	9758.69	8893.55	-0.149483	0.196392	-0.761144	0.446571	0.878527	Snrk
ENSMUSG00000032966	9316.8	8639.35	9963.77	7969.18	7415.08	10022.7	8887.81	-0.135522	0.13943	-0.971974	0.331063	0.823754	Fkbp1a
ENSMUSG00000022098	10255.5	9576.15	12007.1	6503.87	6543.89	8213.96	8850.08	-0.581688	0.140443	-4.1418	3.44592e-05	0.0036824	Bmp1
ENSMUSG00000022895	9338.07	9642.13	7907.21	9412.41	8845.46	7947.54	8848.8	-0.0380526	0.128864	-0.295293	0.76777	0.956839	Ets2
ENSMUSG00000028967	5975.33	9472.06	9220.24	6972.5	9449.51	11789.7	8813.22	0.194351	0.194125	1.00116	0.316749	0.812805	Errfi1
ENSMUSG00000058655	7361.81	10545.5	7371.98	8366.49	10241	8964.25	8808.49	0.124642	0.156652	0.795663	0.426228	0.874181	Eif4b
ENSMUSG00000030847	8403.97	10041.8	9038.32	7880.89	6891.77	10275.5	8755.36	-0.133747	0.153597	-0.870769	0.38388	0.856021	Bag3
ENSMUSG00000001729	8517.21	9024.11	9122.69	8152.55	7633.37	9792.39	8707.05	-0.0595982	0.129035	-0.461875	0.644171	0.933598	Akt1
ENSMUSG00000009418	8252.79	10177.4	9046.23	8155.1	9071.73	7393.04	8682.72	-0.158406	0.132113	-1.19902	0.23052	0.741857	Nav1
ENSMUSG00000062328	7602.66	8510.17	7530.17	8856.34	9772.47	9723.38	8665.87	0.261648	0.117737	2.22231	0.0262625	0.315035	Rpl17
ENSMUSG00000056313	6688.69	9898.64	7538.08	7464.05	10923.8	9429.68	8657.15	0.205241	0.169505	1.21083	0.225961	0.736446	Tcim
ENSMUSG00000028978	8506.87	10999.9	7975.76	7552.34	8245.4	8654.5	8655.8	-0.169239	0.142531	-1.18738	0.235079	0.746028	Nos3
ENSMUSG00000025283	6795.03	10132.8	7970.49	8397.9	9225.24	9357.46	8646.49	0.115857	0.149832	0.773247	0.439376	0.875667	Sat1
ENSMUSG00000063229	8688.51	7574.3	8476.72	8532.89	9105.62	9436.9	8635.82	0.130331	0.117951	1.10496	0.269175	0.778814	Ldha
ENSMUSG00000032125	8144.15	11410.7	8239.42	7035.32	8271.31	8634.44	8622.56	-0.215749	0.153107	-1.40914	0.158793	0.659286	Robo4
ENSMUSG00000049791	7241.1	10670	8861.66	6537.83	9304.98	8932.96	8591.42	-0.111731	0.167299	-0.667854	0.504227	0.897654	Fzd4
ENSMUSG00000005483	6284.58	8680.24	7171.59	8690.79	7801.83	12830.5	8576.59	0.405726	0.179497	2.26034	0.0238001	0.30072	Dnajb1
ENSMUSG00000024299	7949.28	10304.8	8571.64	7872.4	7685.21	9034.07	8569.56	-0.125506	0.135806	-0.924157	0.355404	0.838827	Adamts10
ENSMUSG00000027248	8883.38	6667.24	9663.19	9076.22	7777.91	9318.14	8564.35	0.0547046	0.150777	0.362819	0.71674	0.947194	Pdia3
ENSMUSG00000026553	8981.1	8016.68	9185.97	7935.22	8011.15	9184.93	8552.51	-0.0587303	0.122694	-0.478674	0.63217	0.93035	Copa
ENSMUSG00000028495	8209.68	8405.15	7611.91	8575.33	8539.45	9931.21	8545.46	0.158296	0.120624	1.3123	0.189418	0.695202	Rps6
ENSMUSG00000047215	7890.65	8946.04	6960.66	8390.26	9167.42	9882.27	8539.55	0.204513	0.132688	1.54131	0.123242	0.605988	Rpl9
ENSMUSG00000068036	6791.58	8539.91	6298.87	9315.63	11882.7	8379.26	8534.65	0.450635	0.158715	2.83927	0.00452165	0.12086	Afdn
ENSMUSG00000028849	9112.16	9120.76	9375.8	7651.67	7494.82	8440.25	8532.58	-0.226882	0.113488	-1.99917	0.0455897	0.410911	Map7d1
ENSMUSG00000034088	8842.57	8236.01	10206.3	7582.9	7887.55	8372.84	8521.37	-0.193485	0.125171	-1.54577	0.12216	0.604085	Hdlbp
ENSMUSG00000029781	8704.61	7468.35	8199.87	8886.9	8532.47	9331.78	8520.66	0.134315	0.118096	1.13733	0.255399	0.767326	Fkbp9
ENSMUSG00000031565	8836.82	9756.44	9729.11	7795.99	6034.53	8968.27	8520.19	-0.312591	0.148623	-2.10325	0.0354436	0.366958	Fgfr1
ENSMUSG00000023067	6743.3	10609.6	6921.11	6333.23	10866.9	9586.96	8510.19	0.141685	0.198882	0.71241	0.476211	0.891275	Cdkn1a
ENSMUSG00000014444	9102.96	10819.6	10340.8	6251.73	6235.88	8238.03	8498.17	-0.545794	0.142626	-3.82675	0.000129845	0.00987425	Piezo1
ENSMUSG00000022032	8470.08	10740.6	9515.54	6895.24	7187.81	8095.99	8484.22	-0.373005	0.131811	-2.82984	0.00465717	0.122071	Scara5
ENSMUSG00000029467	8244.17	8499.95	9162.24	8688.25	7668.26	8417.78	8446.77	-0.0637223	0.11705	-0.544404	0.586163	0.920897	Atp2a2
ENSMUSG00000020821	7990.67	8928.38	8598	7417.35	8409.87	9159.25	8417.25	-0.0300979	0.125233	-0.240335	0.810071	0.964995	Kif1c
ENSMUSG00000021546	8748.87	7601.25	8474.08	8824.08	8030.09	8786.11	8410.75	0.0468373	0.118396	0.395598	0.692402	0.942859	Hnrnpk
ENSMUSG00000069662	8488.47	7738.8	7675.19	8980.29	9379.74	8099.2	8393.61	0.146039	0.119141	1.22577	0.220287	0.731615	Marcks
ENSMUSG00000029070	8117.71	10048.3	9373.17	7554.89	6524.95	8511.67	8355.11	-0.285294	0.138819	-2.05515	0.0398644	0.386084	Mxra8
ENSMUSG00000019997	7964.23	8571.51	11511.5	6458.03	6481.09	9074.99	8343.55	-0.348236	0.169999	-2.04846	0.0405147	0.388741	Ccn2
ENSMUSG00000021477	8175.77	8681.17	8104.95	8173.78	7696.17	9198.57	8338.4	0.00603222	0.120215	0.0501787	0.95998	0.99252	Ctsl
ENSMUSG00000037411	8506.29	8221.14	10517.5	7233.98	3030.22	12346.6	8309.28	-0.268868	0.559662	-0.480412	0.630934	0.93035	Serpine1
ENSMUSG00000020823	7447.46	10445.1	8827.39	6376.53	8081.93	8612.78	8298.53	-0.211695	0.155623	-1.36031	0.173733	0.674269	Sec14l1
ENSMUSG00000058793	7391.7	9594.73	6670.64	8473.46	9131.54	8520.49	8297.09	0.142198	0.144935	0.981117	0.326535	0.819595	Cds2
ENSMUSG00000022579	7368.71	11540.8	7461.62	5608.22	9096.65	8592.72	8278.12	-0.179222	0.195315	-0.917606	0.358825	0.839312	Gpihbp1
ENSMUSG00000073702	6448.41	7214.64	7577.63	8647.5	10414.4	9316.53	8269.85	0.418781	0.126506	3.31035	0.000931779	0.0440306	Rpl31
ENSMUSG00000027712	8835.09	6755.53	8677.1	7996.34	7992.22	9253.94	8251.7	0.0572519	0.138621	0.413009	0.6796	0.940582	Anxa5
ENSMUSG00000030536	8345.34	8776.9	8843.21	7940.31	7664.27	7914.64	8247.44	-0.142407	0.109494	-1.3006	0.193397	0.701927	Iqgap1
ENSMUSG00000045962	8319.47	7350.33	9328.34	7799.39	9051.8	7616.93	8244.38	-0.0300948	0.133411	-0.225579	0.821528	0.967589	Wnk1
ENSMUSG00000007097	7777.41	11071.5	7411.53	8099.92	6557.84	8369.63	8214.64	-0.190082	0.163712	-1.16108	0.245611	0.759118	Atp1a2
ENSMUSG00000020190	8183.81	10368.9	8326.43	7182.19	6343.53	8857.53	8210.4	-0.264235	0.151479	-1.74436	0.0810955	0.524062	Mknk2
ENSMUSG00000038976	7946.41	8959.98	7896.66	7570.17	7726.07	9073.39	8195.45	-0.0256815	0.126115	-0.203635	0.838638	0.972809	Ppp1r9b
ENSMUSG00000038264	7414.12	10366.1	9001.4	6263.62	7574.56	8485.19	8184.17	-0.262441	0.15455	-1.69809	0.0894905	0.544395	Sema7a
ENSMUSG00000056501	7711.88	11145.8	9407.44	5909.6	5616.88	9236.29	8171.32	-0.444778	0.186102	-2.38997	0.0168498	0.251505	Cebpb
ENSMUSG00000025982	7959.63	8815.93	8416.08	8096.52	7443.98	8065.5	8132.94	-0.0935947	0.114377	-0.818297	0.413187	0.868885	Sf3b1
ENSMUSG00000007850	7923.99	7980.43	8186.69	9085.56	8208.52	7378.6	8127.3	0.0345985	0.121907	0.28381	0.776556	0.958105	Hnrnph1
ENSMUSG00000019278	3977.23	13923.7	7237.51	5944.41	7429.03	10163.1	8112.5	-0.0949967	0.507206	-0.187294	0.85143	0.976491	Dpep1
ENSMUSG00000066036	7886.63	9562.21	9222.88	6582.83	7708.13	7670.69	8105.56	-0.279888	0.129214	-2.16609	0.0303044	0.341271	Ubr4
ENSMUSG00000023885	6040.86	11655.1	6697	8240.84	6380.42	9588.57	8100.47	-0.0111878	0.209679	-0.053357	0.957447	0.99252	Thbs2
ENSMUSG00000042406	7626.23	8714.63	8081.23	7768.82	7275.53	9052.52	8086.49	-0.0191886	0.128271	-0.149594	0.881085	0.981353	Atf4
ENSMUSG00000027829	8138.4	9123.55	8476.72	7746.75	7607.46	7398.66	8081.92	-0.177911	0.113162	-1.57217	0.115911	0.594907	Ccnl1
ENSMUSG00000007836	8586.77	8735.07	9483.9	7284.92	6302.67	7933.9	8054.54	-0.316089	0.127183	-2.4853	0.0129443	0.220457	Hnrnpa0
ENSMUSG00000058587	7858.46	7374.49	7735.83	8110.1	8813.57	8425	8052.91	0.14225	0.11168	1.27373	0.20276	0.713544	Tmod3
ENSMUSG00000032440	8462.03	8683.96	8181.42	7559.98	7632.38	7775.81	8049.26	-0.141405	0.109175	-1.29521	0.195247	0.704543	Tgfbr2
ENSMUSG00000056481	11582.8	6796.43	12223.3	6160.89	4585.21	6930.02	8046.44	-0.79125	0.198431	-3.98753	6.67643e-05	0.00615921	Cd248
ENSMUSG00000052921	7642.9	9336.37	7311.33	7926.73	8148.71	7904.21	8045.04	-0.0193224	0.128477	-0.150396	0.880452	0.981353	Arhgef15
ENSMUSG00000006498	8948.91	7895.86	9576.19	7273.88	6530.93	7998.9	8037.44	-0.276371	0.130554	-2.11691	0.0342676	0.362403	Ptbp1
ENSMUSG00000032366	7321	7042.71	7780.65	9654.36	7941.38	8180.25	7986.72	0.21968	0.124827	1.75988	0.0784282	0.517892	Tpm1
ENSMUSG00000004980	8744.84	6377.28	8782.57	8252.73	7378.2	8280.56	7969.36	0.00101532	0.144532	0.00702492	0.994395	0.998241	Hnrnpa2b1
ENSMUSG00000059070	7200.28	8945.11	6752.37	7490.36	8127.78	9196.97	7952.15	0.115283	0.141673	0.813727	0.415801	0.869484	Rpl18
ENSMUSG00000024740	8486.75	8123.55	8189.33	7008.16	7375.21	8527.72	7951.78	-0.114349	0.121918	-0.937917	0.348287	0.835697	Ddb1
ENSMUSG00000021270	7302.03	4411.68	6950.12	9936.21	8276.3	10763.4	7939.95	0.635137	0.176263	3.60336	0.000314132	0.0195288	Hsp90aa1
ENSMUSG00000042436	10379.1	7838.24	13061.8	5611.62	4586.2	6155.65	7938.76	-0.934573	0.174318	-5.36132	8.26146e-08	1.92964e-05	Mfap4
ENSMUSG00000025428	8217.73	7370.77	7962.58	8056.62	7769.93	8221.98	7933.27	0.0302411	0.113268	0.266989	0.789478	0.960662	Atp5f1a
ENSMUSG00000020841	7924.57	7773.19	7427.34	8101.61	8629.16	7678.72	7922.43	0.0774347	0.114033	0.679056	0.497103	0.896179	Cpd
ENSMUSG00000039630	8102.19	7339.17	8703.47	8372.43	7563.6	7237.36	7886.37	-0.0585135	0.123836	-0.47251	0.636563	0.930581	Hnrnpu
ENSMUSG00000048076	8182.66	7484.15	7564.45	7372.36	7694.18	8871.97	7861.63	0.0429854	0.122939	0.349648	0.726603	0.948354	Arf1
ENSMUSG00000026509	7345.72	7849.39	8234.15	7393.58	8225.46	8075.13	7853.91	0.0168999	0.116554	0.144997	0.884713	0.982092	Capn2
ENSMUSG00000078812	8398.8	7388.43	7923.03	7885.13	6491.06	8932.96	7836.57	-0.0245556	0.139306	-0.17627	0.860082	0.978608	Eif5a
ENSMUSG00000019966	7149.7	7319.66	7211.14	8627.12	9119.58	7552.73	7829.99	0.222615	0.120158	1.85268	0.063928	0.476713	Kitl
ENSMUSG00000027803	8158.52	7728.58	7306.06	7549.79	8517.52	7711.62	7828.68	0.035207	0.11748	0.299685	0.764417	0.956172	Wwtr1
ENSMUSG00000001525	8920.74	6491.59	9286.16	7251.81	6815.01	8186.67	7825.33	-0.149659	0.150961	-0.991378	0.321501	0.816106	Tubb5
ENSMUSG00000032231	8532.73	6611.48	8951.31	6995.42	7266.56	8578.27	7822.63	-0.0764591	0.145334	-0.526094	0.598823	0.923128	Anxa2
ENSMUSG00000024913	7333.64	9775.96	7764.83	5961.39	8135.75	7878.53	7808.35	-0.179027	0.155104	-1.15424	0.248401	0.761066	Lrp5
ENSMUSG00000056708	7717.63	7991.59	6965.94	8286.69	7465.91	8398.52	7804.38	0.0901927	0.119669	0.753685	0.451039	0.881271	Ier5
ENSMUSG00000056851	7576.22	9039.91	7163.68	7217.85	7838.71	7950.75	7797.85	-0.0483983	0.128674	-0.37613	0.70682	0.945955	Pcbp2
ENSMUSG00000039167	6797.33	7296.42	5368.15	7786.65	11296.6	8083.96	7771.51	0.47993	0.164781	2.91254	0.00358508	0.104725	Adgrl4
ENSMUSG00000034471	7336.52	10758.3	8397.62	6066.66	6796.07	7267.86	7770.5	-0.396257	0.151691	-2.61226	0.00899446	0.180441	Caskin2
ENSMUSG00000033278	7761.32	8778.75	7493.26	7621.1	7137.97	7673.9	7744.38	-0.0999394	0.119094	-0.839166	0.401376	0.863243	Ptprm
ENSMUSG00000021904	6596.14	9917.22	6304.15	7814.67	8595.27	7237.36	7744.14	0.0507174	0.166836	0.303996	0.761131	0.955637	Sema3g
ENSMUSG00000020439	8642.53	9294.55	9185.97	6513.21	5287.94	7515.82	7740	-0.489314	0.141384	-3.46088	0.00053842	0.0293439	Smtn
ENSMUSG00000079523	7247.42	6938.62	9151.69	7162.67	6752.22	9156.04	7734.78	-0.015308	0.153323	-0.0998416	0.92047	0.987216	Tmsb10
ENSMUSG00000026457	7199.13	9009.24	6752.37	7267.94	7844.69	8235.62	7718.17	0.0233312	0.137315	0.16991	0.865081	0.978629	Adipor1
ENSMUSG00000029581	9681.81	7068.73	9982.22	6229.66	4774.6	8526.91	7710.66	-0.452314	0.189413	-2.38798	0.0169414	0.252044	Fscn1
ENSMUSG00000071347	5115.39	8291.77	5623.9	7939.46	10804.1	8364.82	7689.91	0.509907	0.178911	2.85006	0.00437107	0.118913	C1qtnf9
ENSMUSG00000037211	6639.25	9482.28	6844.65	7260.3	7632.38	8252.47	7685.22	0.0107082	0.150254	0.0712674	0.943185	0.990322	Spry1
ENSMUSG00000029163	8875.33	6912.6	9265.07	6798.46	6705.37	7544.71	7683.59	-0.250532	0.138296	-1.81156	0.070054	0.496697	Emilin1
ENSMUSG00000039220	8056.2	9419.09	6794.56	7092.2	6464.15	8209.94	7672.69	-0.157993	0.147754	-1.0693	0.284936	0.790146	Ppp1r10
ENSMUSG00000041757	8754.62	8590.09	7675.19	8567.69	4927.1	7446	7660.12	-0.257019	0.172996	-1.4857	0.137359	0.628553	Plekha6
ENSMUSG00000029713	7419.87	8129.13	8170.87	6508.97	7364.24	8335.93	7654.83	-0.0945108	0.1294	-0.730377	0.46516	0.887983	Gnb2
ENSMUSG00000020902	9288.06	7699.77	10607.1	6566.7	4821.44	6532	7585.85	-0.62192	0.157404	-3.95112	7.7787e-05	0.00680117	Ntn1
ENSMUSG00000047867	6263.32	8716.49	6082.67	7734.02	9001.96	7674.7	7578.86	0.212018	0.153505	1.38118	0.167224	0.667997	Gimap6
ENSMUSG00000037072	7366.98	5294.58	7530.17	8543.92	9235.21	7453.23	7570.68	0.322149	0.15322	2.10253	0.0355067	0.366958	Selenof
ENSMUSG00000026421	7954.46	6895.87	7809.65	7510.74	7156.91	8025.38	7558.83	0.00240246	0.120065	0.0200096	0.984036	0.99658	Csrp1
ENSMUSG00000003316	7668.19	7574.3	8207.78	7489.52	7124.02	7259.83	7553.94	-0.0997802	0.111435	-0.895411	0.370568	0.848044	Glg1
ENSMUSG00000036040	10042.8	7464.64	12054.6	3785.51	6478.1	5430.23	7542.65	-0.912986	0.193579	-4.71634	2.40123e-06	0.000366917	Adamtsl2
ENSMUSG00000030116	9982.45	6709.99	10796.9	5580.21	5419.52	6690.89	7530	-0.635122	0.168583	-3.76742	0.000164943	0.0121479	Mfap5
ENSMUSG00000037062	7220.98	7526.9	7427.34	7311.23	7958.32	7625.75	7511.76	0.0461782	0.111166	0.4154	0.677849	0.940582	Sh3glb1
ENSMUSG00000048154	7545.76	8949.76	9399.53	5985.16	6462.15	6723.79	7511.02	-0.43281	0.12776	-3.38767	0.000704883	0.0355705	Kmt2d
ENSMUSG00000033032	6732.95	8838.23	7432.62	6696.59	7435.01	7893.78	7504.86	-0.0627359	0.136535	-0.459485	0.645886	0.93424	Afap1l1
ENSMUSG00000028410	6941.04	5491.6	7226.96	7685.62	8109.84	9535.6	7498.44	0.36648	0.142866	2.56519	0.0103118	0.193296	Dnaja1
ENSMUSG00000020363	9919.22	10364.2	10825.9	4317.8	3752.89	5726.34	7484.41	-1.17251	0.153249	-7.651	1.99417e-14	9.88019e-12	Gfpt2
ENSMUSG00000024392	7535.41	8839.16	8410.8	6017.42	6252.83	7575.2	7438.47	-0.320314	0.133134	-2.40596	0.0161302	0.247401	Bag6
ENSMUSG00000020889	9502.47	8166.31	10388.3	7165.21	1017.72	8341.55	7430.25	-0.763705	0.799299	-0.955469	0.33934	0.829826	Nr1d1
ENSMUSG00000021134	6747.9	8837.3	6923.75	8112.65	7292.47	6641.14	7425.87	-0.0303969	0.141919	-0.214185	0.830403	0.971457	Srsf5
ENSMUSG00000006699	8222.33	6698.84	7171.59	7199.17	7525.72	7685.14	7417.13	0.0200611	0.123373	0.162605	0.87083	0.97944	Cdc42
ENSMUSG00000090733	5083.2	8081.73	5692.45	7876.64	9824.3	7939.52	7416.31	0.442885	0.169303	2.61594	0.00889823	0.17895	Rps27
ENSMUSG00000000530	6695.01	7944.19	7118.86	6927.5	7436.01	8335.93	7409.58	0.0611267	0.127747	0.478497	0.632296	0.93035	Acvrl1
ENSMUSG00000033863	7444.01	8995.3	7635.64	6042.89	6570.8	7708.41	7399.51	-0.244676	0.136584	-1.7914	0.0732297	0.505619	Klf9
ENSMUSG00000007817	7435.39	9386.56	8189.33	6339.18	6630.61	6371.51	7392.1	-0.37088	0.125797	-2.94824	0.0031959	0.0976816	Zmiz1
ENSMUSG00000021453	6542.68	8760.17	7150.5	6672.82	7195.78	8011.74	7388.95	-0.0374019	0.140791	-0.265656	0.790504	0.961111	Gadd45g
ENSMUSG00000066571	7059.45	8678.38	7266.51	6790.82	7744.02	6772.74	7385.32	-0.110935	0.129967	-0.853562	0.393347	0.859343	Garre1
ENSMUSG00000025558	6318.5	9233.21	6428.07	7155.87	8540.45	6582.56	7376.44	0.0188659	0.163337	0.115503	0.908046	0.984846	Dock9
ENSMUSG00000068196	7881.45	5018.56	9101.6	7822.31	6890.77	7505.39	7370.01	0.0152716	0.178707	0.0854563	0.931899	0.987619	Col8a1
ENSMUSG00000026074	7827.42	7875.41	8798.38	6002.99	6346.52	7234.96	7347.62	-0.322321	0.124907	-2.58049	0.00986591	0.189328	Map4k4
ENSMUSG00000051339	6834.69	10043.6	7598.72	5785.65	6872.83	6915.58	7341.85	-0.322708	0.154431	-2.08965	0.0366488	0.37187	2900026A02Rik
ENSMUSG00000021806	7595.77	8109.61	9486.54	5892.62	5688.65	7252.61	7337.63	-0.41849	0.1403	-2.98284	0.00285592	0.090556	Nid2
ENSMUSG00000024620	7552.08	8964.63	7408.89	7282.37	5760.42	6917.18	7314.26	-0.261782	0.136538	-1.91729	0.0552011	0.446885	Pdgfrb
ENSMUSG00000030432	6164.45	7993.44	6805.1	7083.71	7341.32	8484.38	7312.07	0.128137	0.13712	0.934485	0.350054	0.836867	Rpl28
ENSMUSG00000040128	6866.88	8300.13	7440.53	6672.82	6682.44	7818.34	7296.86	-0.0944084	0.128952	-0.732118	0.464096	0.887275	Pnrc1
ENSMUSG00000035783	6275.96	6542.71	7242.78	9298.65	7021.35	7362.55	7290.67	0.240298	0.138698	1.73253	0.0831799	0.528768	Acta2
ENSMUSG00000022389	7119.23	9525.96	6325.24	8331.68	3786.78	8620.8	7284.95	-0.147512	0.40218	-0.366781	0.713782	0.946762	Tef
ENSMUSG00000025510	6476	7549.21	6377.97	7176.25	8122.79	7896.18	7266.4	0.184442	0.12431	1.48373	0.137881	0.629709	Cd151
ENSMUSG00000028820	7477.93	7269.47	8242.06	7290.86	6039.52	7148.29	7244.69	-0.165987	0.126172	-1.31556	0.188322	0.693638	Sfpq
ENSMUSG00000078578	7734.87	7112.41	7812.29	6986.93	6351.51	7419.52	7236.26	-0.126047	0.119605	-1.05386	0.291946	0.796147	Ube2d3
ENSMUSG00000036427	6706.51	8212.77	7348.25	6543.78	6819	7690.75	7220.18	-0.0807338	0.128926	-0.626203	0.531182	0.905417	Gpi1
ENSMUSG00000028234	6228.25	6957.21	6915.84	7086.26	7668.26	8417.78	7212.27	0.205669	0.122576	1.67789	0.093369	0.550187	Rps20
ENSMUSG00000029710	7652.1	8274.11	6583.63	6228.81	7428.04	7092.92	7209.93	-0.118598	0.132458	-0.895363	0.370593	0.848044	Ephb4
ENSMUSG00000039218	6768.59	8108.68	7838.66	7526.87	6871.83	6103.49	7203.02	-0.147461	0.131387	-1.12234	0.26172	0.772349	Srrm2
ENSMUSG00000018217	6766.86	7654.23	9067.32	5980.07	6112.28	7632.98	7202.29	-0.250575	0.147488	-1.69895	0.089328	0.544155	Pmp22
ENSMUSG00000036478	7031.86	7985.08	7174.23	7138.9	6618.65	7215.7	7194.07	-0.0815862	0.117498	-0.694364	0.487454	0.893881	Btg1
ENSMUSG00000063065	6731.23	7709.06	6435.98	6640.56	7533.69	7970.81	7170.22	0.0844635	0.128962	0.654951	0.512499	0.900039	Mapk3
ENSMUSG00000038900	7228.45	6480.44	6728.64	7451.31	6931.64	8129.7	7158.36	0.139321	0.120599	1.15524	0.247993	0.760595	Rpl12
ENSMUSG00000034205	9853.11	5447.92	11819.9	4682.86	3699.07	7394.65	7149.59	-0.781381	0.426828	-1.83067	0.0671497	0.485431	Loxl2
ENSMUSG00000047714	7008.87	7575.23	6686.46	6899.49	7376.2	7336.07	7147.05	0.0222945	0.115489	0.193044	0.846925	0.975419	Ppp1r2
ENSMUSG00000035242	7571.05	7300.14	7337.7	6165.99	6556.85	7884.15	7135.98	-0.108049	0.128548	-0.84054	0.400606	0.863243	Oaz1
ENSMUSG00000042286	8155.65	8589.16	8677.1	5160.82	5351.73	6855.4	7131.64	-0.549293	0.13619	-4.03328	5.50044e-05	0.0052592	Stab1
ENSMUSG00000046546	6292.63	9424.66	6923.75	5544.55	7065.21	7462.05	7118.81	-0.174039	0.166108	-1.04774	0.294757	0.797193	Fam43a
ENSMUSG00000016534	7204.88	5892.16	6994.94	7501.4	7677.23	7411.5	7113.68	0.169364	0.123222	1.37445	0.169301	0.669683	Lamp2
ENSMUSG00000028530	6878.96	6815.01	6926.39	7241.62	7414.08	7333.66	7101.62	0.0928275	0.108453	0.855926	0.392039	0.858651	Jak1
ENSMUSG00000057672	7087.04	8545.48	6776.1	6079.39	6748.23	7316.01	7092.04	-0.154392	0.134846	-1.14495	0.252229	0.764444	Pkn1
ENSMUSG00000018398	6511.07	7195.12	7161.05	6992.87	6642.57	8045.44	7091.35	0.0557362	0.124582	0.447385	0.654597	0.936017	Septin8
ENSMUSG00000033955	7384.8	8250.88	7398.34	6132.03	6089.35	7271.07	7087.75	-0.241017	0.125847	-1.91516	0.0554722	0.447666	Tnks1bp1
ENSMUSG00000018830	6141.45	6844.75	7139.95	9134.8	7079.16	6183.74	7087.31	0.15488	0.151512	1.02223	0.306674	0.806947	Myh11
ENSMUSG00000049517	6112.14	7034.34	5887.56	7413.11	7830.74	8231.61	7084.92	0.301835	0.122941	2.45511	0.0140841	0.232367	Rps23
ENSMUSG00000059796	7602.66	6803.86	7445.8	7207.66	5720.54	7714.83	7082.56	-0.0818699	0.137768	-0.59426	0.552338	0.911169	Eif4a1
ENSMUSG00000037712	7038.76	6928.39	6921.11	7237.37	7575.56	6739.84	7073.51	0.0449971	0.113262	0.397285	0.691157	0.942859	Fermt2
ENSMUSG00000062078	7050.25	6622.63	7037.13	7553.19	7254.6	6847.37	7060.86	0.0645461	0.11345	0.56894	0.569397	0.916393	Qki
ENSMUSG00000026223	7435.96	6563.16	7229.6	6609.99	6976.49	7493.35	7051.43	-0.0100049	0.119157	-0.0839638	0.933085	0.987975	Itm2c
ENSMUSG00000022817	6345.52	7609.62	7577.63	6263.62	6862.86	7530.26	7031.58	-0.0591522	0.130485	-0.453327	0.650313	0.935714	Itgb5
ENSMUSG00000020048	6749.04	4388.45	7379.89	7790.05	7796.85	8067.91	7028.7	0.354406	0.167724	2.11303	0.034598	0.363128	Hsp90b1
ENSMUSG00000029106	6868.61	7618.91	6863.11	6666.87	6468.13	7685.14	7028.46	-0.036495	0.12369	-0.295052	0.767954	0.956839	Add1
ENSMUSG00000023175	6820.9	6523.19	6876.29	6815.44	7533.69	7591.25	7026.79	0.117984	0.114404	1.03129	0.302404	0.803435	Bsg
ENSMUSG00000019254	6382.31	9308.49	7197.96	5941.01	6016.59	7311.99	7026.39	-0.24838	0.155354	-1.5988	0.109865	0.581723	Ppp1r12c
ENSMUSG00000063870	7240.52	7211.85	7092.49	7294.25	6673.47	6641.14	7025.62	-0.0642336	0.112423	-0.571358	0.567757	0.916252	Chd4
ENSMUSG00000005442	6931.84	9788.04	8173.51	5332.31	5623.86	6283.24	7022.13	-0.529883	0.145302	-3.64678	0.00026555	0.0174367	Cic
ENSMUSG00000020859	6749.04	6888.43	6718.1	7261.99	7770.93	6709.35	7016.31	0.0948744	0.115958	0.818176	0.413257	0.868885	Spag9
ENSMUSG00000032097	6588.67	6367.06	6633.72	7973.42	7701.15	6617.87	6980.32	0.186577	0.121451	1.53622	0.124483	0.608097	Ddx6
ENSMUSG00000013076	7268.11	7147.72	7095.13	6458.88	7120.03	6752.68	6973.76	-0.0815772	0.1119	-0.729021	0.465989	0.888141	Amotl1
ENSMUSG00000021218	7107.74	6692.34	6831.47	6329.84	7165.88	7662.67	6964.99	0.0362361	0.121574	0.298058	0.765659	0.956211	Gdi2
ENSMUSG00000003420	5776.44	9308.49	5956.11	6076.85	6786.11	7760.57	6944.09	-0.0294811	0.176175	-0.16734	0.867103	0.978629	Fcgrt
ENSMUSG00000063015	6178.82	7499.95	5979.84	6840.91	7545.66	7600.08	6940.88	0.16069	0.130116	1.23497	0.216842	0.72711	Ccni
ENSMUSG00000038776	6167.32	8351.25	5262.68	7829.95	5701.61	8249.26	6927.01	0.138021	0.1784	0.773662	0.439131	0.875667	Ephx1
ENSMUSG00000016933	6373.11	9805.7	6520.35	5447.77	6936.62	6432.5	6919.34	-0.271211	0.169449	-1.60055	0.109477	0.581152	Plcg1
ENSMUSG00000038274	6283.43	8058.5	5650.27	6641.41	7060.22	7816.74	6918.43	0.105075	0.147716	0.711329	0.47688	0.891711	Fau
ENSMUSG00000008668	6071.9	6546.43	5929.75	6841.76	7979.26	8002.11	6895.2	0.298748	0.121978	2.4492	0.0143174	0.233389	Rps18
ENSMUSG00000000753	7341.12	6882.86	8199.87	5713.49	5713.57	7513.41	6894.05	-0.242694	0.142726	-1.70042	0.089052	0.543521	Serpinf1
ENSMUSG00000037405	7798.68	6623.56	6694.37	6505.57	5663.73	8062.29	6891.37	-0.0621459	0.147859	-0.420306	0.674262	0.940582	Icam1
ENSMUSG00000051695	7407.8	6941.41	6934.3	6545.47	6061.44	7434.77	6887.53	-0.0869387	0.123685	-0.702905	0.482115	0.892025	Pcbp1
ENSMUSG00000079477	6541.53	6967.43	6726.01	7031.08	6682.44	7354.52	6883.83	0.0583233	0.113059	0.515865	0.605949	0.925736	Rab7
ENSMUSG00000001924	7264.66	6850.33	7052.95	6255.98	6830.96	6902.74	6859.6	-0.0827244	0.11368	-0.727699	0.466798	0.888141	Uba1
ENSMUSG00000001435	8754.62	6951.63	9130.6	5012.25	4907.17	6346.64	6850.48	-0.609934	0.148781	-4.09955	4.13951e-05	0.00417784	Col18a1
ENSMUSG00000059291	6035.68	6106.84	5979.84	7530.27	7974.27	7469.28	6849.36	0.342017	0.110465	3.09615	0.00196051	0.0712259	Rpl11
ENSMUSG00000018326	7110.04	5935.84	6594.17	6649.89	7096.11	7608.9	6832.49	0.120668	0.124364	0.970286	0.331904	0.823917	Ywhab
ENSMUSG00000019820	6495.55	6132.86	6412.25	7936.07	7987.23	5921.33	6814.21	0.198136	0.139435	1.42099	0.155321	0.653772	Utrn
ENSMUSG00000051375	7273.86	8313.14	7245.42	5266.94	6297.68	6483.05	6813.35	-0.33963	0.13018	-2.60893	0.00908265	0.181764	Pcdh1
ENSMUSG00000027422	7005.42	6200.7	8445.08	6913.07	5817.23	6487.07	6811.43	-0.170579	0.14131	-1.20713	0.227383	0.738226	Rrbp1
ENSMUSG00000095115	7030.14	6709.99	7909.85	6907.98	5956.78	6334.6	6808.22	-0.172214	0.124242	-1.38612	0.16571	0.666651	Itpripl2
ENSMUSG00000022708	8521.81	5721.15	7978.4	7394.43	5912.92	5309.06	6806.3	-0.255124	0.167734	-1.521	0.12826	0.615512	Zbtb20
ENSMUSG00000029622	7217.53	6417.25	6907.93	6296.73	6025.56	7961.98	6804.5	-0.0181599	0.137261	-0.132303	0.894745	0.983203	Arpc1b
ENSMUSG00000018143	6789.86	8371.69	6499.26	6258.52	5734.5	7007.86	6776.95	-0.189621	0.139049	-1.3637	0.172662	0.673269	Mafk
ENSMUSG00000003429	5928.77	7833.59	5742.55	6317.1	6947.59	7767.79	6756.23	0.108034	0.148012	0.7299	0.465451	0.88812	Rps11
ENSMUSG00000020427	4833.72	7706.27	4121.03	8680.6	8383.95	6787.19	6752.13	0.516321	0.192631	2.68036	0.00735438	0.162712	Igfbp3
ENSMUSG00000006800	7869.96	7980.43	9117.42	4892.55	4727.75	5891.64	6746.62	-0.685718	0.132329	-5.18191	2.19631e-07	4.54552e-05	Sulf2
ENSMUSG00000034037	5711.48	8089.17	6206.59	6410.49	7754.98	6233.49	6734.37	0.0275894	0.15324	0.180041	0.85712	0.978265	Fgd5
ENSMUSG00000021186	6477.73	7495.31	5724.09	6746.68	6705.37	7140.27	6714.91	0.0628972	0.130738	0.481093	0.63045	0.93035	Fbln5
ENSMUSG00000020460	5741.37	5664.46	6045.76	7363.87	8153.69	7199.65	6694.8	0.380936	0.116252	3.27681	0.00104986	0.0479474	Rps27a
ENSMUSG00000019978	6709.96	6358.7	6820.92	7121.92	6436.24	6718.17	6694.32	0.0281764	0.114001	0.24716	0.804785	0.963572	Epb41l2
ENSMUSG00000029030	5772.99	6811.3	5518.44	7092.2	7399.13	7477.3	6678.56	0.278328	0.124815	2.22992	0.0257529	0.312488	Tprgl
ENSMUSG00000066406	7341.69	7406.09	9030.41	5309.39	5169.32	5760.84	6669.62	-0.54872	0.128711	-4.2632	2.01518e-05	0.00227229	Akap13
ENSMUSG00000034993	6963.46	7302.93	7490.62	5624.35	5024.79	7584.03	6665.03	-0.254465	0.152902	-1.66424	0.0960646	0.555002	Vat1
ENSMUSG00000004891	7564.15	5538.07	8545.27	6485.2	5142.41	6709.35	6664.07	-0.238335	0.165381	-1.44112	0.149551	0.645926	Nes
ENSMUSG00000031442	4899.25	10275	6799.83	4767.75	7479.87	5744.79	6661.09	-0.28845	0.363879	-0.79271	0.427947	0.874945	Mcf2l
ENSMUSG00000021390	5643.08	4822.46	6704.91	8556.66	8703.92	5525.72	6659.46	0.409248	0.1765	2.31868	0.0204123	0.278679	Ogn
ENSMUSG00000053617	6772.61	8506.45	7126.77	5601.43	5982.7	5861.95	6641.99	-0.36124	0.127506	-2.83313	0.00460949	0.121361	Sh3pxd2a
ENSMUSG00000022285	6980.13	6531.56	6868.38	6352.76	6368.45	6628.3	6621.6	-0.0747662	0.111085	-0.673052	0.500915	0.897654	Ywhaz
ENSMUSG00000030189	7084.17	6688.62	7646.18	5589.55	5306.88	7350.51	6610.98	-0.230537	0.144731	-1.59286	0.111191	0.5841	Ybx3
ENSMUSG00000011877	5971.3	8536.19	7184.78	5164.22	6016.59	6728.61	6600.28	-0.27624	0.15407	-1.79295	0.0729806	0.505517	Git1
ENSMUSG00000032637	6431.74	7898.65	7150.5	5857.82	5837.17	6424.48	6600.06	-0.245255	0.12536	-1.9564	0.0504184	0.427952	Atxn2l
ENSMUSG00000029528	6589.82	8979.5	6723.37	4929.9	5388.62	6897.12	6584.72	-0.373184	0.16164	-2.30874	0.020958	0.283286	Pxn
ENSMUSG00000071644	6877.81	6386.58	6831.47	5911.3	5852.12	7647.42	6584.45	-0.0497816	0.136364	-0.365063	0.715064	0.946967	Eef1g
ENSMUSG00000032531	6438.64	7076.16	5571.17	5897.72	7190.8	7282.3	6576.13	0.0927941	0.138391	0.670522	0.502525	0.897654	Amotl2
ENSMUSG00000026176	6161	7947.91	6831.47	5947.81	5794.31	6772.74	6575.87	-0.177491	0.134949	-1.31524	0.188429	0.693875	Ctdsp1
ENSMUSG00000032135	6742.15	6112.41	6968.57	6560.75	6006.62	7027.92	6569.74	-0.0160008	0.122307	-0.130824	0.895914	0.983308	Mcam
ENSMUSG00000002233	7373.88	6059.44	7907.21	5280.52	5124.47	7596.06	6556.93	-0.244772	0.165389	-1.47998	0.13888	0.631627	Rhoc
ENSMUSG00000022884	5894.85	6478.58	6153.86	7377.45	6930.64	6461.39	6549.46	0.164872	0.117636	1.40155	0.161051	0.660496	Eif4a2
ENSMUSG00000022018	4923.97	9234.14	4922.56	5072.53	6705.37	8434.63	6548.87	0.0825088	0.22051	0.374172	0.708276	0.946027	Rgcc
ENSMUSG00000065954	5873.58	7165.38	6530.9	6255.98	6825.98	6379.54	6505.23	-0.00781597	0.123792	-0.0631382	0.949656	0.992159	Tacc1
ENSMUSG00000023004	7902.15	4472.09	7005.49	6816.29	5576.01	7239.77	6501.97	0.0189424	0.183009	0.103506	0.917562	0.987216	Tuba1b
ENSMUSG00000027955	7000.82	6003.68	6702.28	6438.5	6452.18	6396.39	6498.98	-0.0309856	0.117128	-0.264544	0.791361	0.961111	Gask1b
ENSMUSG00000008730	5647.1	8087.31	7240.15	5373.06	6560.83	6075.41	6497.31	-0.219415	0.149981	-1.46296	0.14348	0.640604	Hipk1
ENSMUSG00000024949	6486.92	7596.61	7008.12	6029.31	5517.2	6338.61	6496.13	-0.237668	0.122861	-1.93445	0.0530584	0.439862	Sf1
ENSMUSG00000028369	5896.58	6827.09	7596.09	5429.09	6606.69	6427.69	6463.87	-0.136953	0.137799	-0.993865	0.320289	0.815005	Svep1
ENSMUSG00000019539	6848.49	5857.77	7509.08	6376.53	4786.56	7378.6	6459.5	-0.123796	0.162179	-0.763328	0.445268	0.87797	Rcn3
ENSMUSG00000030824	6225.38	6414.46	6791.92	5964.79	6313.63	6976.57	6447.79	-0.0124481	0.119612	-0.104071	0.917113	0.987216	Nucb1
ENSMUSG00000009035	6246.07	6824.31	7269.15	5672.74	5847.14	6716.57	6429.33	-0.156455	0.125846	-1.24323	0.213784	0.725044	Tmem184b
ENSMUSG00000022894	6871.48	5542.72	6965.94	5840.84	6971.51	6312.13	6417.44	-0.0186225	0.135165	-0.137776	0.890417	0.982815	Adamts5
ENSMUSG00000001472	6088.57	7191.4	5842.74	5859.51	6710.35	6797.62	6415.03	0.0175675	0.130685	0.134426	0.893066	0.982815	Tcf25
ENSMUSG00000041378	6353.56	8126.34	5676.63	4517.31	6565.82	7220.51	6410.03	-0.139889	0.178086	-0.785512	0.432153	0.875667	Cldn5
ENSMUSG00000008575	6773.19	5463.72	6235.59	7198.32	6557.84	6226.27	6409.16	0.113254	0.129048	0.877611	0.380155	0.853782	Nfib
ENSMUSG00000004054	6509.92	7959.99	6686.46	5055.55	5889	6350.65	6408.59	-0.291014	0.136589	-2.13058	0.0331235	0.35536	Map3k11
ENSMUSG00000052040	6359.31	8126.34	7155.77	4823.78	6013.6	5961.46	6406.71	-0.365347	0.140536	-2.59967	0.00933127	0.184226	Klf13
ENSMUSG00000026463	6041.43	6925.61	6217.14	6507.27	6647.55	6053.74	6398.79	0.00157475	0.118908	0.0132434	0.989434	0.99732	Atp2b4
ENSMUSG00000048332	6346.67	6104.98	7287.6	6529.34	5252.06	6846.57	6394.54	-0.082418	0.138745	-0.594026	0.552495	0.911169	Lhfpl6
ENSMUSG00000012405	6604.76	5977.66	6151.22	5944.41	6472.12	7044.78	6365.82	0.0546758	0.121559	0.449788	0.652863	0.935996	Rpl15
ENSMUSG00000035969	5441.89	8498.09	6562.54	5545.4	5929.87	6211.82	6364.93	-0.213074	0.157035	-1.35686	0.174827	0.675068	Rusc2
ENSMUSG00000052146	5785.63	6469.29	5953.48	6239	6315.62	7423.54	6364.43	0.133795	0.12495	1.07079	0.284264	0.789961	Rps10
ENSMUSG00000002799	5606.86	7822.44	6710.19	5601.43	5806.27	6581.76	6354.82	-0.162547	0.144184	-1.12736	0.259592	0.770295	Jag2
ENSMUSG00000025647	6226.53	6349.4	6517.71	5654.07	6292.7	7079.28	6353.28	-0.00474889	0.12514	-0.0379487	0.969729	0.994345	Shisa5
ENSMUSG00000024576	6797.33	6403.31	6161.77	6524.25	6152.15	6009.6	6341.4	-0.0520462	0.114688	-0.453805	0.649969	0.935558	Csnk1a1
ENSMUSG00000020850	6481.75	6756.46	6467.62	6176.18	6255.82	5890.04	6337.98	-0.105263	0.111088	-0.947562	0.343353	0.83285	Prpf8
ENSMUSG00000028214	6399.55	6090.11	6673.27	6374.83	4788.55	7664.27	6331.76	-0.0249638	0.158975	-0.15703	0.875221	0.980785	Gem
ENSMUSG00000020023	5310.83	8981.36	4996.39	4619.19	6661.51	7361.75	6321.83	-0.0499171	0.208266	-0.239679	0.810579	0.964995	Tmcc3
ENSMUSG00000001240	5532.14	8265.75	6478.16	4982.54	6056.46	6571.33	6314.4	-0.203371	0.161538	-1.25897	0.208041	0.719178	Ramp2
ENSMUSG00000031765	3849.62	9059.42	8157.69	4139.52	4395.82	8173.83	6295.98	-0.334088	0.449608	-0.743065	0.457443	0.88396	Mt1
ENSMUSG00000028452	7091.64	5433.05	6707.55	6124.39	5857.1	6463.8	6279.59	-0.0599835	0.133419	-0.449589	0.653007	0.935996	Vcp
ENSMUSG00000015305	6500.14	7270.4	6955.39	5085.26	6293.7	5544.18	6274.85	-0.292375	0.126745	-2.30681	0.0210655	0.283286	Sash1
ENSMUSG00000035279	6373.68	6398.66	8310.61	4559.76	4911.16	7084.1	6272.99	-0.347592	0.172376	-2.01648	0.0437501	0.404682	Ssc5d
ENSMUSG00000060743	7066.92	5275.99	6024.67	6224.57	6445.21	6565.71	6267.18	0.066111	0.133953	0.493541	0.621631	0.928103	H3f3a
ENSMUSG00000047126	6827.8	5104.06	6878.93	6465.67	6170.09	6156.45	6267.17	-0.000696525	0.139665	-0.00498713	0.996021	0.998466	Cltc
ENSMUSG00000028059	6174.79	7347.54	6238.23	6053.93	5867.07	5850.72	6255.38	-0.153489	0.121765	-1.26054	0.207476	0.718998	Arhgef2
ENSMUSG00000034708	6620.86	7454.41	7013.4	4749.08	5425.5	6244.72	6251.33	-0.360932	0.133928	-2.69497	0.00703958	0.158318	Grn
ENSMUSG00000022091	5344.17	9045.48	6958.03	4668.42	5216.17	6183.74	6236	-0.40966	0.176513	-2.32085	0.0202949	0.278141	Sorbs3
ENSMUSG00000050953	5505.69	5726.73	5043.84	5740.66	7589.51	7765.38	6228.64	0.37338	0.141663	2.63569	0.00839667	0.175522	Gja1
ENSMUSG00000023008	5946.01	7092.89	5521.07	6251.73	6084.37	6381.14	6212.87	0.0111251	0.129181	0.0861196	0.931371	0.987619	Fmnl3
ENSMUSG00000015312	6251.24	6420.96	5318.05	6609.14	5654.76	6988.6	6207.13	0.0966746	0.133523	0.72403	0.469048	0.888242	Gadd45b
ENSMUSG00000033685	5918.99	7169.1	6789.28	4881.51	6255.82	6215.03	6204.96	-0.195633	0.139684	-1.40054	0.16135	0.660496	Ucp2
ENSMUSG00000001098	6143.75	6288.99	5679.27	5695.67	6700.38	6705.34	6202.23	0.0759252	0.123384	0.615358	0.538319	0.90744	Kctd10
ENSMUSG00000072941	5900.03	6234.16	6929.02	5480.88	5311.86	7324.03	6196.66	-0.0724582	0.147196	-0.492255	0.622539	0.928253	Sod3
ENSMUSG00000098973	9932.44	6205.35	5761	4183.67	6964.53	4102.16	6191.53	-0.522386	0.373542	-1.39847	0.161973	0.660496	Mir6236
ENSMUSG00000061306	6254.12	6303.86	6003.57	6214.38	5698.62	6572.93	6174.58	-0.00620111	0.116854	-0.0530669	0.957679	0.99252	Slc38a10
ENSMUSG00000042099	5267.14	8195.12	4740.63	5545.4	7814.79	5483.19	6174.38	0.048829	0.19426	0.251359	0.801537	0.962617	Kank3
ENSMUSG00000029472	5834.49	6760.18	5982.48	6087.88	6142.18	6212.63	6169.97	-0.0107562	0.117575	-0.0914836	0.927108	0.987216	Anapc5
ENSMUSG00000014329	5754.59	6907.95	6707.55	6190.61	4820.45	6524.78	6150.99	-0.142832	0.14419	-0.990579	0.321891	0.816716	Bicc1
ENSMUSG00000041560	4844.64	8362.4	4756.45	5705.85	6348.52	6852.99	6145.14	0.0730126	0.188814	0.386691	0.698985	0.944326	Nop53
ENSMUSG00000061787	4906.72	5335.47	5621.26	6416.43	7591.51	6978.17	6141.59	0.404733	0.123743	3.27076	0.0010726	0.0481786	Rps17
ENSMUSG00000031029	5768.39	7879.13	5871.74	5092.9	5733.5	6489.47	6139.19	-0.173319	0.152255	-1.13835	0.254975	0.76703	Eif3f
ENSMUSG00000000058	6076.5	5012.98	5357.6	6902.88	7110.06	6345.83	6134.31	0.307159	0.125267	2.45204	0.0142049	0.23305	Cav2
ENSMUSG00000009927	4871.08	5613.35	5753.09	6428.32	7278.52	6797.62	6123.66	0.337681	0.123826	2.72705	0.0063904	0.149261	Rps25
ENSMUSG00000020358	6529.46	5262.98	7147.86	5941.86	5150.38	6683.67	6119.37	-0.0903948	0.148601	-0.608307	0.542984	0.908121	Hnrnpab
ENSMUSG00000019370	6076.5	5474.87	6401.7	5681.23	5964.76	7062.43	6110.25	0.0602568	0.131512	0.458185	0.64682	0.934656	Calm3
ENSMUSG00000040940	5916.7	7454.41	6338.42	5201.57	5529.16	6194.17	6105.74	-0.219831	0.133995	-1.64059	0.100883	0.565545	Arhgef1
ENSMUSG00000039477	6484.62	7482.29	6731.28	5164.22	4992.89	5776.89	6105.37	-0.377413	0.123479	-3.0565	0.00223934	0.0777351	Tnrc18
ENSMUSG00000026921	5197.59	6567.8	4761.73	6484.35	7623.41	5861.95	6082.8	0.271767	0.151861	1.78958	0.0735218	0.506398	Egfl7
ENSMUSG00000038604	6003.49	7342.89	5676.63	5649.82	6088.36	5671.77	6072.16	-0.128835	0.132251	-0.974171	0.329972	0.82279	Ripor1
ENSMUSG00000040441	5018.24	8493.44	4461.15	5565.77	6808.04	6053.74	6066.73	0.0349087	0.195665	0.178411	0.8584	0.978451	Slc26a10
ENSMUSG00000034462	5897.15	6026.91	6707.55	6102.32	5748.45	5841.89	6054.05	-0.0733693	0.116707	-0.628661	0.529571	0.905014	Pkd2
ENSMUSG00000020099	6387.48	5506.47	6090.58	6613.39	5739.48	5961.46	6049.81	0.0262964	0.123184	0.213472	0.830958	0.971551	Unc5b
ENSMUSG00000049521	5902.9	7947.91	6454.43	5233.83	5059.68	5666.15	6044.15	-0.347522	0.138374	-2.51146	0.0120231	0.212058	Cdc42ep1
ENSMUSG00000032536	6452.43	7242.52	6849.93	5004.61	4956.01	5750.41	6042.65	-0.386756	0.122319	-3.16187	0.00156759	0.0614631	Trak1
ENSMUSG00000010277	6183.42	5784.35	6156.5	5806.03	5864.08	6384.35	6029.79	-0.00531427	0.114835	-0.0462775	0.963089	0.993282	Bltp2
ENSMUSG00000061904	6649.6	6108.7	6280.42	5601.43	5251.06	6207.01	6016.37	-0.158485	0.120846	-1.31146	0.189702	0.695698	Slc25a3
ENSMUSG00000039852	6161.57	8043.63	6842.02	5308.54	4331.03	5393.32	6013.35	-0.485345	0.142758	-3.39978	0.000674392	0.0344572	Rere
ENSMUSG00000057841	5175.74	5992.53	5568.53	5991.95	6723.31	6613.86	6010.99	0.207902	0.121106	1.7167	0.0860338	0.537917	Rpl32
ENSMUSG00000020849	6477.73	5339.19	5940.29	5717.74	6134.21	6417.25	6004.4	0.0408174	0.124943	0.326688	0.743904	0.952648	Ywhae
ENSMUSG00000058600	4884.31	5184.91	4948.93	6623.58	7553.63	6736.63	5988.66	0.477556	0.117573	4.06177	4.87014e-05	0.00473969	Rpl30
ENSMUSG00000038991	7003.69	4994.39	7377.25	5936.77	4585.21	6018.43	5985.96	-0.227286	0.164145	-1.38467	0.166153	0.666651	Txndc5
ENSMUSG00000018293	6878.38	5141.23	7324.52	5256.75	4688.87	6600.21	5981.66	-0.22449	0.163858	-1.37003	0.170678	0.671296	Pfn1
ENSMUSG00000040283	7130.16	6282.49	5457.79	4781.34	6961.54	5241.65	5975.83	-0.153218	0.159122	-0.962897	0.335599	0.82691	Btnl9
ENSMUSG00000026626	5518.34	6493.45	5681.91	5884.13	6237.88	6011.21	5971.15	0.0350621	0.120268	0.291533	0.770644	0.956989	Ppp2r5a
ENSMUSG00000030516	5480.4	6123.57	4814.46	6253.43	7185.82	5875.59	5955.55	0.232948	0.13639	1.70795	0.0876448	0.541979	Tjp1
ENSMUSG00000063450	5029.16	5999.03	5779.46	6547.17	6700.38	5563.44	5936.44	0.162987	0.130859	1.24552	0.212941	0.72439	Syne2
ENSMUSG00000032501	5870.13	8822.43	7403.62	3891.63	3775.82	5832.26	5932.65	-0.710483	0.182998	-3.88246	0.000103405	0.00841127	Trib1
ENSMUSG00000016918	5722.4	4949.78	6665.36	6094.68	6305.66	5771.27	5918.19	0.0693872	0.135395	0.512478	0.608316	0.925928	Sulf1
ENSMUSG00000028249	5819.55	4926.55	6172.32	5602.28	6613.66	6344.23	5913.1	0.134552	0.132694	1.014	0.310581	0.809512	Sdcbp
ENSMUSG00000009291	5107.34	7284.34	5737.27	5031.78	6014.6	6265.59	5906.82	-0.0666795	0.152732	-0.436577	0.662418	0.9379	Pttg1ip
ENSMUSG00000019873	5916.7	5185.84	5412.97	6643.95	6080.38	6175.71	5902.59	0.194126	0.118389	1.63973	0.101061	0.565545	Reep3
ENSMUSG00000020846	6134.55	4624.51	5874.38	5391.74	7152.92	6232.69	5901.8	0.175139	0.149824	1.16897	0.242417	0.755641	Rflnb
ENSMUSG00000052681	6060.4	5881.93	6203.96	5581.9	5413.53	6255.96	5899.61	-0.0725191	0.118038	-0.61437	0.538971	0.90744	Rap1b
ENSMUSG00000038894	5877.03	7457.2	7561.81	4921.41	3983.15	5488.81	5881.57	-0.536798	0.151928	-3.53325	0.000410485	0.0240553	Irs2
ENSMUSG00000031812	5316	7336.38	5745.18	5289.86	5440.45	6099.48	5871.23	-0.128757	0.14429	-0.892349	0.372206	0.848388	Map1lc3b
ENSMUSG00000022661	4860.74	6602.19	4194.85	6860.44	7258.58	5427.82	5867.44	0.318621	0.170562	1.86807	0.0617525	0.468082	Cd200
ENSMUSG00000000555	6187.44	7484.15	7756.92	3722.68	4015.05	6001.58	5861.3	-0.640462	0.173485	-3.69174	0.000222722	0.0153004	Itga5
ENSMUSG00000028525	6565.1	5911.67	6354.24	5525.02	5038.74	5739.18	5855.66	-0.207831	0.118941	-1.74734	0.0805787	0.523218	Pde4b
ENSMUSG00000027314	6497.85	6461.86	5178.31	6108.26	5590.96	5272.15	5851.56	-0.0975852	0.133443	-0.731289	0.464603	0.887724	Dll4
ENSMUSG00000034120	5816.68	5857.77	5937.66	6458.88	4990.9	5888.43	5825.05	-0.0223133	0.129289	-0.172585	0.862978	0.978608	Srsf2
ENSMUSG00000028788	6352.41	5291.79	6053.67	5697.36	5982.7	5547.39	5820.89	-0.0388039	0.122463	-0.316862	0.751349	0.953693	Ptp4a2
ENSMUSG00000004040	6232.28	6923.75	5768.91	5054.7	5138.42	5671.77	5798.31	-0.255341	0.124505	-2.05085	0.0402811	0.387638	Stat3
ENSMUSG00000031841	5547.66	5786.21	5858.56	4688.8	6113.28	6734.22	5788.12	0.0288467	0.144587	0.199511	0.841863	0.974255	Cdh13
ENSMUSG00000025261	5721.83	5291.79	6501.89	5989.4	6133.21	5053.88	5782	-0.0270302	0.133653	-0.202242	0.839728	0.973589	Huwe1
ENSMUSG00000031818	5202.19	6028.77	5004.3	5675.29	6313.63	6384.35	5768.09	0.177593	0.126276	1.40639	0.159608	0.660496	Cox4i1
ENSMUSG00000028692	5966.13	5349.41	5811.1	5462.2	5387.62	6544.04	5753.42	0.0225522	0.127709	0.176591	0.85983	0.978575	Akr1a1
ENSMUSG00000022261	5775.86	4925.62	5515.8	6312.01	5647.78	6322.56	5749.94	0.173088	0.123054	1.40661	0.159544	0.660496	Sdc2
ENSMUSG00000064210	5674.69	6894.94	5557.98	4901.04	5678.68	5767.26	5745.77	-0.149882	0.134306	-1.11597	0.264435	0.774845	Ano6
ENSMUSG00000015165	5928.77	5958.14	6016.76	5330.61	5869.07	5313.07	5736.07	-0.116643	0.113967	-1.02348	0.306082	0.806488	Hnrnpl
ENSMUSG00000060636	4623.33	5573.38	4941.02	6247.49	6674.47	6323.37	5730.51	0.346272	0.122579	2.82489	0.00472963	0.12294	Rpl35a
ENSMUSG00000096054	4705.53	5672.83	5028.03	6520	7078.16	5353.19	5726.29	0.298605	0.140305	2.12826	0.0333155	0.356485	Syne1
ENSMUSG00000002603	5873.01	6200.7	6707.55	4976.6	4698.84	5845.1	5716.97	-0.274062	0.129796	-2.11148	0.034731	0.363128	Tgfb1
ENSMUSG00000033788	5658.02	6348.47	5708.27	4844.16	5664.72	6050.53	5712.36	-0.0975728	0.129472	-0.75362	0.451077	0.881271	Dysf
ENSMUSG00000001300	5374.06	6285.28	4648.35	5736.42	6673.47	5520.91	5706.41	0.13533	0.142758	0.947969	0.343145	0.832801	Efnb2
ENSMUSG00000001870	4651.5	6741.59	6380.61	5245.72	4923.12	6292.07	5705.77	-0.109661	0.158246	-0.692978	0.488323	0.893881	Ltbp1
ENSMUSG00000024948	5089.52	7075.23	5347.06	5261.85	6049.48	5371.65	5699.13	-0.0705388	0.14697	-0.479953	0.631261	0.93035	Map4k2
ENSMUSG00000019428	5186.09	6530.63	5919.2	4822.94	5452.41	6259.97	5695.21	-0.0926106	0.141159	-0.656073	0.511777	0.899706	Fkbp8
ENSMUSG00000040725	5144.13	6082.68	6464.98	5114.98	5394.6	5887.63	5681.5	-0.10822	0.131143	-0.825202	0.409257	0.866704	Hnrnpul1
ENSMUSG00000018001	5061.93	6663.53	6304.15	4956.22	5624.85	5475.17	5680.97	-0.166449	0.136792	-1.21681	0.223678	0.734216	Cyth3
ENSMUSG00000018750	5222.88	6474.87	5078.12	5739.81	5672.7	5814.61	5667.16	0.0373955	0.13051	0.286533	0.77447	0.957398	Zbtb4
ENSMUSG00000034595	5905.77	7376.35	6074.76	4346.67	4497.49	5757.63	5659.78	-0.406902	0.147673	-2.75543	0.00586156	0.141352	Ppp1r18
ENSMUSG00000020458	5916.12	5473.01	6019.39	5551.34	4942.06	6014.42	5652.72	-0.0760806	0.124637	-0.610419	0.541584	0.907454	Rtn4
ENSMUSG00000035325	5590.77	5871.71	6425.43	5227.04	4707.81	6058.55	5646.89	-0.160375	0.133301	-1.2031	0.228936	0.740329	Sec31a
ENSMUSG00000053931	5881.06	5853.12	6159.13	5176.1	4542.35	6200.59	5635.39	-0.168114	0.137043	-1.22672	0.219927	0.731152	Cnn3
ENSMUSG00000056429	5516.62	5236.03	5183.59	5923.19	5930.87	5985.53	5629.3	0.162227	0.111169	1.45928	0.144487	0.640977	Tgoln1
ENSMUSG00000021794	5873.01	5316.88	5779.46	5825.56	5009.84	5903.68	5618.07	-0.0193952	0.123368	-0.157215	0.875076	0.980785	Glud1
ENSMUSG00000037805	5333.82	5740.67	5647.63	5307.69	5249.07	6386.76	5610.94	0.0193802	0.126471	0.153238	0.87821	0.981069	Rpl10a
ENSMUSG00000068823	5747.7	4793.65	4941.02	6157.5	6492.06	5516.9	5608.14	0.229681	0.129057	1.77969	0.0751268	0.510395	Csde1
ENSMUSG00000029406	5401.65	7288.99	6367.43	4360.25	4837.39	5367.64	5603.89	-0.387537	0.143445	-2.70165	0.00689968	0.156463	Pitpnm2
ENSMUSG00000068220	6597.29	4052.02	7930.94	4986.78	4082.83	5960.65	5601.75	-0.304586	0.202298	-1.50563	0.132161	0.621956	Lgals1
ENSMUSG00000028760	5470.63	4706.29	6056.31	5873.95	5294.92	6140.41	5590.42	0.0940526	0.13363	0.703826	0.481541	0.892025	Eif4g3
ENSMUSG00000034485	5487.87	5976.73	5753.09	5498.71	5784.34	5004.93	5584.28	-0.0800378	0.119075	-0.672161	0.501481	0.897654	Uaca
ENSMUSG00000034781	4684.84	5858.7	4875.1	5255.9	6452.18	6368.3	5582.51	0.229018	0.138832	1.6496	0.0990243	0.561369	Gna11
ENSMUSG00000025508	4999.27	5951.64	5602.81	5190.53	5287.94	6459.78	5582	0.0336314	0.134995	0.24913	0.80326	0.963033	Rplp2
ENSMUSG00000044147	5965.56	6326.17	6116.95	4635.32	4820.45	5573.07	5572.92	-0.292523	0.122802	-2.38206	0.0172159	0.254043	Arf6
ENSMUSG00000031865	5536.73	6306.65	5368.15	5071.68	5158.36	5979.11	5570.11	-0.0871547	0.128276	-0.67943	0.496866	0.896179	Dctn1
ENSMUSG00000019173	5415.45	5714.65	5724.09	4993.58	5345.75	6211.82	5567.56	-0.0257622	0.126239	-0.204075	0.838295	0.972809	Rab5c
ENSMUSG00000003617	4649.2	5048.3	5481.52	5948.65	5691.64	6558.49	5562.97	0.263293	0.124493	2.11492	0.0344366	0.363017	Cp
ENSMUSG00000030890	5891.98	5834.54	5634.45	5224.49	4866.3	5907.69	5559.91	-0.118151	0.122602	-0.963694	0.3352	0.826748	Ilk
ENSMUSG00000003345	5294.73	5910.74	5064.94	5546.25	5266.01	6225.47	5551.36	0.0658056	0.126319	0.520949	0.602403	0.924208	Csnk1g2
ENSMUSG00000037936	5787.93	7082.67	5687.18	4263.47	4656.98	5804.18	5547.07	-0.334245	0.148988	-2.24344	0.0248687	0.306177	Scarb1
ENSMUSG00000026674	6359.89	4749.04	6567.81	5346.74	4766.62	5432.64	5537.12	-0.184335	0.145221	-1.26933	0.204322	0.714911	Ddr2
ENSMUSG00000038366	6096.04	5532.49	5932.38	4845.01	5369.68	5445.48	5536.85	-0.165227	0.118302	-1.39666	0.162517	0.661338	Lasp1
ENSMUSG00000000346	5410.27	5833.61	5120.31	5469.84	5673.7	5676.58	5530.72	0.0387306	0.115976	0.333955	0.738414	0.951658	Dazap2
ENSMUSG00000038539	5289.56	6521.33	6459.71	4930.75	3576.46	6396.39	5529.03	-0.293133	0.180603	-1.62308	0.104573	0.573555	Atf5
ENSMUSG00000029287	5294.73	7073.38	5913.93	5015.65	4355.95	5451.9	5517.59	-0.302411	0.144317	-2.09547	0.0361292	0.37012	Tgfbr3
ENSMUSG00000038437	4860.16	7224.86	4490.16	5253.36	5705.59	5471.96	5501.01	-0.0138344	0.166226	-0.0832266	0.933671	0.988103	Mllt6
ENSMUSG00000028656	5764.37	5106.85	5600.17	5350.14	5498.26	5635.66	5492.57	0.00125939	0.11602	0.0108549	0.991339	0.997824	Cap1
ENSMUSG00000029761	5789.66	4290.87	5175.68	6137.12	5863.08	5677.39	5488.97	0.21238	0.136205	1.55926	0.118935	0.598899	Cald1
ENSMUSG00000054720	5104.46	5973.94	5819.01	5195.63	5571.03	5254.49	5486.43	-0.0761581	0.120624	-0.631367	0.5278	0.905014	Lrrc8c
ENSMUSG00000041959	5077.45	4798.3	6254.05	5008.01	6090.35	5674.18	5483.72	0.0581589	0.140287	0.414569	0.678457	0.940582	S100a10
ENSMUSG00000030102	5375.21	5624.5	5489.43	5746.6	5594.95	5053.88	5480.76	-0.00823345	0.116582	-0.0706235	0.943697	0.990464	Itpr1
ENSMUSG00000041308	5624.68	5666.32	5423.52	5733.87	5046.72	5328.32	5470.57	-0.0535908	0.116042	-0.461821	0.64421	0.933598	Sntb2
ENSMUSG00000030352	5644.23	6050.15	5523.71	4559.76	5194.24	5841.09	5468.86	-0.143181	0.130205	-1.09965	0.271483	0.781021	Tspan9
ENSMUSG00000045039	5433.27	6593.82	6984.39	3754.1	4482.54	5529.74	5462.98	-0.464702	0.158041	-2.94038	0.00327805	0.0987036	Megf8
ENSMUSG00000001918	4925.12	6978.58	5452.52	5053	4224.37	6115.53	5458.19	-0.173207	0.165373	-1.04737	0.294929	0.797193	Slc1a5
ENSMUSG00000025016	5873.58	4634.73	5328.6	5894.32	5272.99	5634.05	5439.71	0.0851654	0.129956	0.655339	0.512249	0.899793	Tm9sf3
ENSMUSG00000030341	5714.36	5761.12	5703	5012.25	4713.79	5728.74	5438.88	-0.152441	0.122539	-1.24402	0.213492	0.724942	Tnfrsf1a
ENSMUSG00000063060	5245.3	7604.97	6032.58	4606.45	4101.77	4902.21	5415.55	-0.472297	0.151201	-3.12363	0.00178636	0.0676088	Sox7
ENSMUSG00000007880	5768.96	5921.9	5713.55	4973.2	4868.29	5224	5411.65	-0.208351	0.112063	-1.85923	0.0629951	0.473549	Arid1a
ENSMUSG00000062006	4457.78	5001.83	4658.9	5682.93	6706.36	5929.36	5406.19	0.375632	0.123563	3.04001	0.00236572	0.080248	Rpl34
ENSMUSG00000017615	5651.7	4999.97	5542.17	5004.61	5119.48	6091.46	5401.56	0.00224421	0.128847	0.0174176	0.986103	0.99658	Tnfaip1
ENSMUSG00000074793	4778.54	6056.65	4679.99	4997.82	6214.95	5642.88	5395.14	0.118628	0.14321	0.828347	0.407474	0.866281	Hspa12b
ENSMUSG00000020092	4990.65	6730.44	6335.79	4384.02	4096.78	5699.05	5372.79	-0.347879	0.158756	-2.19128	0.0284312	0.331515	Pald1
ENSMUSG00000029426	5337.27	5179.34	5571.17	5294.96	5582.99	5180.67	5357.73	-0.00205067	0.113689	-0.0180376	0.985609	0.99658	Scarb2
ENSMUSG00000027620	5255.64	5619.85	5217.86	5468.14	5560.06	4894.99	5336.09	-0.015772	0.1184	-0.133209	0.894028	0.983081	Rbm39
ENSMUSG00000031790	5210.23	3722.1	7195.32	3850.03	6787.1	5211.96	5329.46	-0.0246017	0.355904	-0.0691246	0.94489	0.990999	Mmp15
ENSMUSG00000003380	4481.35	5591.97	4545.52	5851.87	6270.77	5228.01	5328.25	0.246436	0.136212	1.80921	0.0704187	0.497557	Rabac1
ENSMUSG00000019877	5307.95	4821.53	4991.11	5446.07	5661.73	5681.4	5318.3	0.150648	0.113983	1.32168	0.186275	0.691217	Serinc1
ENSMUSG00000048376	5503.97	5120.79	5803.19	5293.26	4387.84	5780.1	5314.86	-0.0866493	0.135587	-0.639068	0.522779	0.904873	F2r
ENSMUSG00000021959	5565.48	5470.23	5115.03	5198.18	5115.5	5379.68	5307.35	-0.0423208	0.11346	-0.373001	0.709148	0.946055	Lats2
ENSMUSG00000008398	4912.47	5302.94	4571.89	5629.45	6353.5	5055.48	5304.29	0.203335	0.131275	1.54892	0.121402	0.602954	Elk3
ENSMUSG00000034868	4855.56	5173.76	5273.23	5096.3	5528.16	5865.96	5298.83	0.10856	0.118946	0.91268	0.361411	0.841536	Myl12b
ENSMUSG00000038014	5275.76	5074.32	6153.86	5000.37	4787.55	5500.85	5298.78	-0.108655	0.12821	-0.847473	0.396732	0.860287	Fam120a
ENSMUSG00000040952	4759.57	5092.9	4806.55	5284.77	5782.34	5987.14	5285.55	0.218165	0.117336	1.85931	0.0629827	0.473549	Rps19
ENSMUSG00000018340	4877.98	4743.46	4825.01	5279.68	5044.72	6930.83	5283.61	0.25647	0.141714	1.80977	0.0703319	0.497158	Anxa6
ENSMUSG00000026181	4742.32	5604.98	5112.4	5024.14	5543.12	5667.76	5282.45	0.0707155	0.123889	0.570799	0.568136	0.916252	Ppm1f
ENSMUSG00000048489	3680.62	5991.6	4113.12	3464.6	7330.35	7098.54	5279.8	0.376171	0.375733	1.00117	0.316747	0.812805	Depp1
ENSMUSG00000025362	4460.08	5213.72	5792.64	4886.61	5454.4	5833.87	5273.55	0.0663979	0.136974	0.48475	0.627854	0.929645	Rps26
ENSMUSG00000053080	5361.99	6283.42	5579.08	4926.51	4073.86	5378.07	5267.15	-0.260496	0.138472	-1.88122	0.0599424	0.462924	Zfta
ENSMUSG00000005125	4174.39	5713.72	4263.41	5760.19	5931.86	5731.15	5262.45	0.299197	0.142681	2.09696	0.0359973	0.369469	Ndrg1
ENSMUSG00000022994	4894.08	6340.11	5763.64	4730.4	4763.63	5057.89	5258.29	-0.223569	0.131225	-1.70371	0.0884348	0.543416	Adcy6
ENSMUSG00000038871	4127.26	4579.9	7764.83	4631.07	5964.76	4438.39	5251.03	-0.129495	0.201269	-0.643391	0.51997	0.903389	Bpgm
ENSMUSG00000068735	5448.79	5717.44	5405.06	4144.62	5305.88	5438.26	5243.34	-0.154711	0.135229	-1.14407	0.252594	0.764444	Trp53i11
ENSMUSG00000018567	4909.02	5299.22	5059.66	5074.23	5254.05	5821.83	5236.34	0.0811342	0.118841	0.682713	0.494788	0.895297	Gabarap
ENSMUSG00000095098	5041.81	6105.91	4658.9	5473.24	4741.7	5393.32	5235.81	-0.0193174	0.137526	-0.140463	0.888294	0.982677	Ccdc85b
ENSMUSG00000033420	6359.31	5263.91	6475.53	4615.79	3718	4896.6	5221.52	-0.451266	0.143705	-3.14022	0.0016882	0.0649459	Antxr1
ENSMUSG00000027642	5345.32	4729.52	5557.98	5303.45	4929.1	5403.75	5211.52	0.00128753	0.12182	0.0105692	0.991567	0.997824	Rpn2
ENSMUSG00000021877	6083.4	4813.17	5716.18	4892.55	4033.99	5687.82	5204.52	-0.184605	0.151338	-1.21982	0.222534	0.733841	Arf4
ENSMUSG00000059981	5283.24	5769.48	4972.66	4966.41	4914.15	5291.41	5199.56	-0.0798709	0.119357	-0.669177	0.503382	0.897654	Taok2
ENSMUSG00000005198	5513.17	6005.54	5505.25	4652.29	4673.92	4840.42	5198.43	-0.265399	0.114105	-2.32591	0.0200233	0.275805	Polr2a
ENSMUSG00000017969	5940.84	5154.24	6351.61	4763.51	3294.37	5628.44	5188.83	-0.349406	0.174226	-2.00548	0.0449115	0.408216	Ptgis
ENSMUSG00000013858	4866.49	6475.8	5096.58	4312.71	4770.61	5593.13	5185.88	-0.163967	0.14972	-1.09515	0.273449	0.781357	Tmem259
ENSMUSG00000001419	5110.21	6152.38	5853.29	4632.77	4275.21	5072.33	5182.7	-0.291231	0.129422	-2.25024	0.0244335	0.304487	Mef2d
ENSMUSG00000060261	4944.66	5625.43	5049.12	4870.48	5432.47	5142.95	5177.52	-0.0164584	0.120259	-0.136857	0.891144	0.982815	Gtf2i
ENSMUSG00000022220	4846.37	6187.69	4273.95	4951.13	5421.51	5371.65	5175.38	0.038979	0.147179	0.26484	0.791133	0.961111	Adcy4
ENSMUSG00000066306	4642.88	6115.2	5017.48	5114.98	5326.81	4785.86	5167.2	-0.0513095	0.135882	-0.377604	0.705725	0.945955	Numa1
ENSMUSG00000042804	5609.74	5284.35	6491.35	4403.55	3514.66	5678.19	5163.64	-0.353522	0.166525	-2.12294	0.0337587	0.358878	Gpr153
ENSMUSG00000027750	7501.49	2682.14	8447.71	4498.63	3794.76	4017.91	5157.11	-0.597492	0.483226	-1.23646	0.216286	0.72703	Postn
ENSMUSG00000002885	5134.93	5092.9	5165.13	5330.61	5098.55	5102.03	5154.03	0.0130278	0.111058	0.117307	0.906617	0.98409	Adgre5
ENSMUSG00000036438	5225.18	3760.2	5528.98	5730.47	5086.59	5520.11	5141.92	0.171996	0.152121	1.13065	0.258202	0.769314	Calm2
ENSMUSG00000027931	4910.75	6556.65	4703.72	4210.84	5258.04	5207.15	5141.19	-0.140952	0.154644	-0.91146	0.362053	0.841536	Npr1
ENSMUSG00000000631	5145.28	5740.67	5091.3	4479.96	5370.67	4992.89	5136.8	-0.106779	0.125685	-0.849578	0.39556	0.859897	Myo18a
ENSMUSG00000024014	4561.83	7342.89	5370.79	4288.09	3937.3	5309.86	5135.13	-0.352026	0.174633	-2.0158	0.0438208	0.404964	Pim1
ENSMUSG00000027078	4222.68	4786.22	7103.04	4663.33	5281.96	4626.17	5113.9	-0.142465	0.173054	-0.82324	0.410372	0.867781	Ube2l6
ENSMUSG00000056917	5474.65	5236.03	5602.81	4760.11	4617.1	4980.05	5111.79	-0.183748	0.113731	-1.61564	0.106171	0.575514	Sipa1
ENSMUSG00000016382	5472.35	3424.7	4883.01	5747.45	5476.33	5475.17	5079.84	0.277395	0.160539	1.7279	0.0840066	0.531749	Pls3
ENSMUSG00000034908	5233.8	6791.78	5534.26	3896.72	3887.46	5124.49	5078.08	-0.44405	0.15236	-2.91448	0.00356282	0.104394	Sidt2
ENSMUSG00000021614	6720.88	2753.7	7300.79	5266.94	3637.27	4767.4	5074.5	-0.294864	0.443461	-0.664914	0.506106	0.899183	Vcan
ENSMUSG00000086503	9647.32	62.2673	0	11505.9	9166.43	7.22212	5064.86	1.0907	2.9718	0.367017	0.713606	0.946762	Xist
ENSMUSG00000041134	4408.92	4703.5	3786.18	5974.12	6540.9	4948.76	5060.4	0.435419	0.142843	3.04823	0.0023019	0.0792339	Cyyr1
ENSMUSG00000006304	5305.08	4625.44	5626.54	4721.06	4402.8	5680.6	5060.25	-0.0704828	0.139348	-0.505803	0.612995	0.926259	Arpc2
ENSMUSG00000027546	5458.56	5223.94	5768.91	4256.68	4022.02	5630.04	5060.03	-0.241507	0.145764	-1.65684	0.0975525	0.558859	Atp9a
ENSMUSG00000017446	6332.87	5821.52	6064.21	3670.9	3716.01	4753.76	5059.88	-0.585491	0.136061	-4.30315	1.68386e-05	0.00196651	C1qtnf1
ENSMUSG00000040857	5267.14	6367.99	6243.5	3750.7	3287.39	5411.77	5054.75	-0.521401	0.172301	-3.0261	0.00247731	0.0831705	Erf
ENSMUSG00000037552	5164.82	5888.44	6143.31	4579.28	3720	4826.78	5053.77	-0.388521	0.138508	-2.80505	0.00503095	0.127529	Plekhg2
ENSMUSG00000020088	5468.9	4396.81	4838.19	5200.72	4651.99	5729.55	5047.69	0.0833783	0.135534	0.615181	0.538435	0.90744	Sar1a
ENSMUSG00000030342	5393.03	5018.56	5078.12	4938.39	4581.22	5263.32	5045.44	-0.067647	0.118623	-0.57027	0.568495	0.916332	Cd9
ENSMUSG00000030770	5571.22	4750.9	5710.91	4547.87	4772.6	4903.82	5042.89	-0.171875	0.124124	-1.38471	0.166142	0.666651	Parva
ENSMUSG00000059824	5809.78	6122.64	4577.16	5851.87	991.8	6834.53	5031.3	-0.271451	0.750943	-0.36148	0.717741	0.947446	Dbp
ENSMUSG00000042594	5205.06	5711.86	5154.58	4816.99	4241.32	5040.24	5028.34	-0.189224	0.124101	-1.52476	0.12732	0.612619	Sh2b3
ENSMUSG00000026234	5563.75	4324.32	4962.11	5648.12	4568.26	5061.1	5021.28	0.040746	0.139171	0.292777	0.769692	0.956848	Ncl
ENSMUSG00000027466	4818.2	5906.1	4738	4412.89	4985.91	5247.27	5018.06	-0.0790268	0.13571	-0.582322	0.560349	0.912858	Rbck1
ENSMUSG00000028618	4712.43	5398.66	4186.94	5053.85	5574.02	5175.05	5016.83	0.14269	0.131453	1.08548	0.27771	0.785028	Tmem59
ENSMUSG00000029076	4596.89	5306.66	4266.04	5171.86	5551.09	5135.73	5004.71	0.161077	0.127198	1.26635	0.205389	0.71586	Sdf4
ENSMUSG00000029068	4431.92	6591.04	4796	4823.78	4771.61	4611.72	5004.35	-0.155571	0.153017	-1.01669	0.309302	0.809004	Ccnl2
ENSMUSG00000019132	5325.77	4912.61	4703.72	5191.38	5025.79	4858.08	5002.89	0.0116318	0.117091	0.0993404	0.920868	0.987216	BC005537
ENSMUSG00000032383	4962.48	4517.63	4801.28	4987.63	5025.79	5715.91	5001.79	0.139401	0.12098	1.15227	0.24921	0.76194	Ppib
ENSMUSG00000030082	5699.41	5166.32	5884.93	4167.54	3988.13	5102.83	5001.53	-0.336572	0.134866	-2.49561	0.0125741	0.216993	Sec61a1
ENSMUSG00000041870	4525.04	6269.48	4838.19	4201.5	5147.39	5012.95	4999.09	-0.122796	0.150531	-0.815752	0.414642	0.868885	Ankrd13a
ENSMUSG00000033880	5868.41	4043.65	6024.67	4356.86	4409.77	5282.58	4997.66	-0.180872	0.161222	-1.12188	0.261913	0.772349	Lgals3bp
ENSMUSG00000062997	4027.81	4445.14	4698.45	5322.12	5853.12	5630.04	4996.11	0.35298	0.120962	2.9181	0.00352174	0.103376	Rpl35
ENSMUSG00000048546	5564.9	5459.07	4767	4699.84	4098.78	5386.9	4996.08	-0.155685	0.137736	-1.13031	0.258344	0.769314	Tob2
ENSMUSG00000030678	4707.26	5859.63	5982.48	3917.95	4420.74	5077.95	4994.33	-0.301564	0.14455	-2.08622	0.0369584	0.373467	Maz
ENSMUSG00000022390	4883.73	5731.38	4664.17	4923.11	4239.32	5524.12	4994.31	-0.0577368	0.141276	-0.408681	0.682774	0.940944	Zc3h7b
ENSMUSG00000053907	5147.58	4934.91	4856.65	4770.3	4395.82	5809.79	4985.84	0.00333784	0.13464	0.0247908	0.980222	0.996433	Mat2a
ENSMUSG00000067336	4568.15	4710.01	4629.9	5818.76	5784.34	4348.52	4976.61	0.197665	0.139164	1.42037	0.155499	0.653772	Bmpr2
ENSMUSG00000001440	4994.1	4396.81	5555.35	4803.41	4795.53	5218.38	4960.6	-0.0108919	0.128899	-0.0844995	0.932659	0.98777	Kpnb1
ENSMUSG00000040385	4899.25	5000.9	4674.72	4542.78	5120.48	5492.82	4955.16	0.0558344	0.123365	0.452595	0.65084	0.935714	Ppp1ca
ENSMUSG00000040479	4580.22	5586.4	4814.46	4541.93	5139.42	5041.84	4950.71	-0.0253438	0.128459	-0.197291	0.8436	0.974468	Dgkz
ENSMUSG00000030795	5422.92	4400.53	5265.32	5891.77	3931.32	4763.39	4945.87	-0.0484203	0.157829	-0.306789	0.759004	0.955148	Fus
ENSMUSG00000060147	5083.2	4512.98	4780.18	4658.24	5182.28	5451.9	4944.8	0.0888844	0.123	0.72264	0.469901	0.888606	Serpinb6a
ENSMUSG00000059005	5372.91	3414.48	5819.01	5413.81	4827.43	4792.28	4939.98	0.0429257	0.173919	0.246814	0.805053	0.963572	Hnrnpa3
ENSMUSG00000035203	4830.27	5797.36	5766.28	3980.77	3976.17	5262.52	4935.56	-0.309571	0.147094	-2.10457	0.0353286	0.366745	Epn1
ENSMUSG00000020900	5801.16	3947	6907.93	4184.52	4410.77	4349.32	4933.45	-0.3621	0.172258	-2.10208	0.0355463	0.366958	Myh10
ENSMUSG00000020456	5015.37	5325.25	4864.55	4585.23	4561.28	5232.02	4930.62	-0.0811071	0.121023	-0.670179	0.502744	0.897654	Ogdh
ENSMUSG00000021819	5182.07	6052.01	5431.43	4013.88	4137.65	4744.93	4926.99	-0.369888	0.127744	-2.89555	0.00378498	0.109336	Zswim8
ENSMUSG00000063856	4690.59	5131.01	5191.5	4851.8	4408.78	5269.74	4923.9	-0.0462604	0.124103	-0.372757	0.709329	0.946055	Gpx1
ENSMUSG00000035569	4751.52	5104.99	5639.72	4911.23	4581.22	4456.85	4907.59	-0.150153	0.122793	-1.22281	0.221402	0.732767	Ankrd11
ENSMUSG00000040731	4861.89	4755.55	4864.55	4892.55	4948.04	5119.68	4907.04	0.0470162	0.111435	0.421917	0.673086	0.939861	Eif4h
ENSMUSG00000037876	5429.24	4904.24	6130.13	4760.11	3926.33	4289.14	4906.53	-0.342014	0.134433	-2.54412	0.0109552	0.199463	Jmjd1c
ENSMUSG00000040181	3462.18	6052.01	3377.5	4344.97	6949.58	5198.32	4897.43	0.354265	0.210901	1.67977	0.0930023	0.549544	Fmo1
ENSMUSG00000026796	5038.36	4850.34	4751.18	4761.81	5031.77	4941.53	4895.83	0.00871906	0.112756	0.0773271	0.938363	0.98928	Niban2
ENSMUSG00000045534	4081.27	6569.66	5639.72	2451.79	5501.25	5109.25	4892.16	-0.318547	0.40058	-0.795213	0.42649	0.874181	Kcna5
ENSMUSG00000025351	4985.48	4577.11	4919.92	5166.76	4508.45	5154.99	4885.45	0.0345571	0.12092	0.285784	0.775044	0.957398	Cd63
ENSMUSG00000029708	4484.23	6469.29	4128.94	4663.33	4493.5	5053.08	4882.06	-0.0872276	0.163149	-0.534648	0.592893	0.922513	Gcc1
ENSMUSG00000004562	4752.67	5479.52	5049.12	4409.49	4903.18	4697.59	4881.93	-0.125268	0.120799	-1.037	0.299736	0.800802	Arhgef40
ENSMUSG00000000957	5900.03	5341.04	6109.04	3518.09	3924.34	4459.26	4875.3	-0.543127	0.132023	-4.11387	3.89076e-05	0.00403586	Mmp14
ENSMUSG00000062270	4906.15	4364.28	4550.8	5162.52	5078.62	5167.02	4871.57	0.156352	0.115514	1.35353	0.175888	0.676196	Morf4l1
ENSMUSG00000028936	3803.06	4234.17	3933.83	5336.56	6480.09	5304.24	4848.66	0.515978	0.129793	3.97539	7.02646e-05	0.00634711	Rpl22
ENSMUSG00000025794	4341.09	5099.41	4387.33	4831.43	4781.57	5635.66	4846.08	0.140706	0.130194	1.08074	0.279814	0.785617	Rpl14
ENSMUSG00000055538	4437.09	6450.7	4985.84	3740.51	4174.53	5216.78	4834.24	-0.27366	0.165737	-1.65117	0.0987035	0.561172	Zcchc24
ENSMUSG00000096210	4391.1	4447.93	4210.67	5494.46	5317.84	5130.91	4832.15	0.288234	0.113315	2.54366	0.0109699	0.199508	H1f0
ENSMUSG00000028412	4501.47	4526.92	4521.79	5269.49	5649.77	4504.19	4828.94	0.186676	0.126734	1.47298	0.140757	0.635565	Slc44a1
ENSMUSG00000026276	5222.3	3943.28	5296.96	4771.15	4877.26	4859.68	4828.44	0.00550526	0.138956	0.0396188	0.968397	0.99425	Septin2
ENSMUSG00000020029	5202.76	4140.31	4938.38	5216.85	4183.5	5268.13	4824.99	0.0389514	0.142095	0.274123	0.78399	0.959878	Nudt4
ENSMUSG00000037933	4368.11	5091.05	5078.12	4541.93	5109.52	4751.35	4823.35	-0.012465	0.124353	-0.100239	0.920155	0.987216	Bicd2
ENSMUSG00000020473	4996.97	5349.41	5969.3	3782.96	3431.93	5391.71	4820.38	-0.370975	0.165522	-2.24124	0.0250103	0.307219	Aebp1
ENSMUSG00000021871	3936.99	5955.35	4603.53	4377.23	4564.27	5470.35	4817.96	-0.00838256	0.161157	-0.052015	0.958517	0.99252	Gm49342
ENSMUSG00000006360	4184.17	4125.44	5634.45	5216.85	4521.41	5203.94	4814.38	0.10244	0.14747	0.694651	0.487274	0.893755	Crip1
ENSMUSG00000026748	4262.34	5078.03	4503.34	5654.92	4528.39	4809.13	4806.03	0.11499	0.134596	0.854333	0.39292	0.859321	Plxdc2
ENSMUSG00000046434	5739.07	3720.24	5713.55	4762.66	4106.75	4770.61	4802.15	-0.152731	0.165283	-0.924057	0.355457	0.838827	Hnrnpa1
ENSMUSG00000013787	4184.74	6181.19	4793.37	3941.72	4637.04	5074.74	4802.13	-0.151048	0.15963	-0.946235	0.344029	0.83285	Ehmt2
ENSMUSG00000040652	5486.15	4486.96	4611.44	4888.31	4496.49	4829.19	4799.76	-0.0381729	0.127585	-0.299195	0.764791	0.956211	Oaz2
ENSMUSG00000025151	5145.85	4529.71	5389.24	4693.04	4101.77	4928.69	4798.05	-0.133474	0.130142	-1.02561	0.305076	0.805945	Maged1
ENSMUSG00000034807	4546.31	4761.12	5038.57	5076.77	4090.8	5248.88	4793.74	0.00811612	0.133593	0.0607526	0.951556	0.99248	Colgalt1
ENSMUSG00000008855	4576.77	5591.04	4619.35	4406.95	4645.01	4921.47	4793.43	-0.0822761	0.129444	-0.635612	0.52503	0.905014	Hdac5
ENSMUSG00000030748	4061.15	6565.01	5352.33	3173.41	4261.25	5337.95	4791.85	-0.322716	0.193256	-1.66989	0.0949414	0.551828	Il4ra
ENSMUSG00000046768	4370.41	5094.76	4719.54	4145.47	5649.77	4756.17	4789.35	0.0368174	0.141734	0.259765	0.795045	0.962241	Rhoj
ENSMUSG00000032504	4978	4707.22	5078.12	4631.92	4472.57	4839.62	4784.58	-0.0817761	0.114821	-0.712206	0.476337	0.891275	Pdcd6ip
ENSMUSG00000042284	4320.4	4057.6	5101.85	4782.19	5792.31	4630.98	4780.89	0.175432	0.140683	1.24701	0.212394	0.724152	Itga1
ENSMUSG00000018677	4562.4	5392.16	6058.94	3775.32	4369.9	4521.85	4780.1	-0.336448	0.140642	-2.39222	0.0167466	0.250424	Slc25a39
ENSMUSG00000021223	6058.1	4554.8	6420.16	3875.5	3451.86	4283.52	4773.99	-0.551699	0.151896	-3.63208	0.00028115	0.0180977	Papln
ENSMUSG00000021823	4923.97	4140.31	5729.36	4547.87	4372.89	4845.24	4759.94	-0.101921	0.140444	-0.725705	0.46802	0.888141	Vcl
ENSMUSG00000008384	4648.05	6248.1	3970.74	3908.61	4004.08	5752.02	4755.27	-0.122771	0.183618	-0.668624	0.503736	0.897654	Sertad1
ENSMUSG00000049807	5124.58	5513.91	5497.34	3962.94	3742.92	4667.09	4751.46	-0.382476	0.12846	-2.97738	0.00290722	0.0917602	Arhgap23
ENSMUSG00000014867	4692.89	4745.32	5278.5	4663.33	4037.97	5057.89	4745.98	-0.09572	0.130405	-0.734019	0.462937	0.886862	Surf4
ENSMUSG00000052310	4723.35	5075.25	5325.96	4104.72	4142.63	5102.03	4745.66	-0.179086	0.132395	-1.35267	0.176162	0.676196	Slc39a1
ENSMUSG00000039943	4466.41	4529.71	3738.72	4860.29	6464.15	4375	4739.05	0.300329	0.157658	1.90494	0.0567873	0.45226	Plcb4
ENSMUSG00000027184	4960.18	4332.69	5125.58	4762.66	4390.83	4834	4734.32	-0.0427749	0.123642	-0.345958	0.729374	0.948899	Caprin1
ENSMUSG00000028184	5294.16	5179.34	5594.9	3780.41	4352.96	4185.62	4731.23	-0.382743	0.119536	-3.20189	0.00136529	0.0560868	Adgrl2
ENSMUSG00000017754	3769.14	7226.72	4049.84	3923.89	4675.91	4687.15	4722.11	-0.180141	0.201266	-0.89504	0.370766	0.848044	Pltp
ENSMUSG00000025902	3822.6	7291.78	3762.45	3644.58	4521.41	5281.78	4720.77	-0.146623	0.215788	-0.679477	0.496836	0.896179	Sox17
ENSMUSG00000061410	4514.12	5776.92	4948.93	4363.65	3987.14	4684.75	4712.58	-0.2253	0.13532	-1.66494	0.0959253	0.554682	Zcchc14
ENSMUSG00000031633	4798.66	4360.57	4231.77	5468.99	4307.1	5095.61	4710.45	0.150497	0.132529	1.13558	0.256134	0.76745	Slc25a4
ENSMUSG00000022841	4702.66	4525.06	5117.67	4394.21	4675.91	4846.84	4710.39	-0.0425163	0.119019	-0.357224	0.720924	0.94774	Ap2m1
ENSMUSG00000022324	5558.58	4044.58	5784.73	4486.75	3960.22	4411.91	4707.8	-0.25787	0.150053	-1.71852	0.0857013	0.537071	Matn2
ENSMUSG00000030530	4499.75	6055.72	5547.44	3542.71	4317.07	4281.91	4707.43	-0.406735	0.145694	-2.79171	0.00524296	0.131025	Furin
ENSMUSG00000025780	6247.8	2671.92	5655.54	5060.64	3963.21	4642.22	4706.89	-0.092728	0.376753	-0.246124	0.805586	0.963711	Itih5
ENSMUSG00000031835	4690.59	5191.42	4930.47	4423.08	4324.05	4677.53	4706.19	-0.141693	0.116467	-1.2166	0.223756	0.734327	Mbtps1
ENSMUSG00000000149	4778.54	5222.09	4925.2	3844.09	4339	5097.21	4701.02	-0.16846	0.135301	-1.24507	0.213106	0.724496	Gna12
ENSMUSG00000028906	3780.64	6427.47	6053.67	3424.7	4832.41	3681.68	4700.09	-0.444935	0.188793	-2.35674	0.0184364	0.264158	Epb41
ENSMUSG00000031751	4541.71	4888.44	4339.87	4799.16	4502.47	5121.28	4698.82	0.0660825	0.120703	0.547481	0.584048	0.919614	Amfr
ENSMUSG00000039959	4128.41	5495.32	4492.79	4347.52	5542.12	4166.36	4695.42	-0.00658672	0.153501	-0.04291	0.965773	0.99406	Hip1
ENSMUSG00000042116	4311.2	4672.83	5104.49	4156.5	4104.76	5821.03	4695.14	0.000587896	0.154465	0.00380601	0.996963	0.998857	Vwa1
ENSMUSG00000027828	5099.29	4163.54	5666.09	4327.14	4271.22	4628.58	4692.64	-0.172998	0.138187	-1.25191	0.210602	0.721407	Ssr3
ENSMUSG00000022197	4725.65	5378.22	4777.55	4300.83	4576.24	4385.43	4690.65	-0.166643	0.118939	-1.40108	0.161191	0.660496	Pdzd2
ENSMUSG00000037926	3709.93	5163.54	4210.67	4031.71	6632.6	4361.36	4684.97	0.199374	0.184083	1.08307	0.278777	0.785492	Ssh2
ENSMUSG00000014956	5084.92	3850.35	4735.36	4921.41	4880.26	4634.99	4684.55	0.0788219	0.134667	0.58531	0.558339	0.912858	Ppp1cb
ENSMUSG00000025795	4509.52	4015.77	4023.47	5127.71	5665.72	4743.33	4680.92	0.307074	0.126036	2.43641	0.014834	0.238717	Rassf3
ENSMUSG00000022500	4842.92	5655.17	5059.66	3622.51	3776.82	5096.41	4675.58	-0.316126	0.150778	-2.09664	0.0360258	0.369525	Litaf
ENSMUSG00000054690	4176.69	4078.04	4302.96	5101.39	5597.94	4770.61	4671.27	0.301274	0.12022	2.50601	0.0122101	0.213527	Emcn
ENSMUSG00000019087	4762.44	4750.9	4714.27	4409.49	4642.02	4737.71	4669.47	-0.045279	0.112706	-0.401743	0.687873	0.942216	Atp6ap1
ENSMUSG00000071659	4617.01	4991.6	4774.91	4629.37	4642.02	4354.94	4668.31	-0.0780079	0.114669	-0.680285	0.496324	0.896084	Hnrnpul2
ENSMUSG00000019960	4081.85	5815.02	3896.92	4326.29	5245.08	4624.56	4664.95	0.040161	0.16142	0.248797	0.803518	0.963231	Dusp6
ENSMUSG00000102918	4612.41	4906.1	5376.06	4382.33	3948.26	4735.3	4660.08	-0.187454	0.127671	-1.46826	0.142034	0.638158	Pcdhgc3
ENSMUSG00000000275	4539.41	5355.91	4474.34	3839.84	5080.61	4651.04	4656.86	-0.0832054	0.14198	-0.586036	0.557851	0.912858	Trim25
ENSMUSG00000020368	4715.31	3787.15	5629.17	4780.49	4622.09	4387.84	4653.67	-0.0331941	0.149366	-0.222233	0.824133	0.968488	Canx
ENSMUSG00000032014	5693.66	4834.54	5811.1	3974.83	2495.95	5096.41	4651.08	-0.497707	0.19773	-2.5171	0.0118324	0.210512	Oaf
ENSMUSG00000021876	3313.3	5499.04	4418.97	4154.8	4607.14	5899.67	4648.82	0.148588	0.181402	0.819111	0.412723	0.868885	Rnase4
ENSMUSG00000008393	4476.75	5269.48	5144.04	3734.57	4029	5230.42	4647.38	-0.195802	0.149019	-1.31393	0.188868	0.694556	Carhsp1
ENSMUSG00000037373	4882.58	4334.55	4466.43	4579.28	4584.21	5000.92	4641.33	0.0492807	0.119365	0.412856	0.679712	0.940582	Ctbp1
ENSMUSG00000026842	4849.82	5289.93	5088.67	4092.83	4003.09	4501.79	4637.69	-0.273299	0.118558	-2.3052	0.0211556	0.283287	Abl1
ENSMUSG00000037664	4321.55	5873.57	3427.6	4471.47	4876.27	4740.92	4618.56	0.0464815	0.170005	0.273412	0.784536	0.959878	Cdkn1c
ENSMUSG00000021903	3273.07	6149.59	2921.37	4905.28	5791.32	4658.27	4616.48	0.313349	0.214775	1.45896	0.144575	0.640977	Galnt15
ENSMUSG00000000317	5892.55	5363.35	4764.36	3930.68	3502.7	4236.17	4614.97	-0.458499	0.13355	-3.43315	0.000596602	0.0318773	Bcl6b
ENSMUSG00000026991	3505.3	5657.03	2934.55	4027.46	7186.81	4362.16	4612.22	0.364245	0.398383	0.914308	0.360555	0.840953	Pkp4
ENSMUSG00000055447	4582.52	4398.67	4426.88	4876.42	4661.96	4722.46	4611.49	0.0886905	0.112327	0.789573	0.429777	0.875667	Cd47
ENSMUSG00000031770	4343.97	5762.05	4748.54	4083.49	3609.36	5103.63	4608.51	-0.215094	0.157575	-1.36503	0.172244	0.673084	Herpud1
ENSMUSG00000041571	4054.83	4958.15	4223.86	4194.71	4664.95	5550.6	4607.85	0.122302	0.143252	0.853758	0.393239	0.859343	Selenow
ENSMUSG00000003847	4544.01	4848.48	4933.11	4738.89	4827.43	3699.33	4598.54	-0.110524	0.136355	-0.810558	0.417619	0.869627	Nfat5
ENSMUSG00000024168	3809.95	4590.12	4152.67	4901.89	4832.41	5298.63	4597.61	0.260394	0.124854	2.08559	0.0370157	0.373692	Tmem204
ENSMUSG00000026819	5402.23	4994.39	5130.85	3553.74	3477.78	5010.55	4594.92	-0.366684	0.152765	-2.40031	0.0163811	0.249072	Slc25a25
ENSMUSG00000039286	4939.49	4540.86	5507.89	4269.41	3971.19	4336.48	4594.22	-0.251428	0.124877	-2.0134	0.0440724	0.40505	Fndc3b
ENSMUSG00000021484	4618.74	4713.72	4629.9	4385.72	4406.78	4805.92	4593.46	-0.0380899	0.11475	-0.331938	0.739936	0.951658	Lman2
ENSMUSG00000021140	4183.02	4863.35	4727.45	4248.19	5158.36	4313.21	4582.26	-0.00517057	0.131811	-0.0392271	0.968709	0.99425	Pcnx
ENSMUSG00000033170	3942.74	5426.55	4031.38	4518.16	4905.17	4572.4	4566.07	0.061767	0.14549	0.424544	0.671169	0.938664	Card10
ENSMUSG00000017677	5257.94	4543.65	4711.63	4505.42	3994.11	4379.01	4565.3	-0.172964	0.12327	-1.40314	0.160576	0.660496	Wsb1
ENSMUSG00000036371	4488.25	3909.83	4919.92	4742.28	4420.74	4903.82	4564.14	0.0806035	0.129429	0.622764	0.533439	0.90606	Serbp1
ENSMUSG00000030120	4348.57	4769.49	5225.77	3848.33	4298.13	4851.66	4556.99	-0.140622	0.13505	-1.04126	0.297755	0.799789	Mlf2
ENSMUSG00000023022	5068.83	4705.36	4155.31	4717.66	3835.63	4807.52	4548.38	-0.061524	0.137908	-0.446122	0.655509	0.936246	Lima1
ENSMUSG00000032997	4937.19	4697	6509.8	3254.91	3230.58	4656.66	4547.69	-0.533152	0.171394	-3.11068	0.00186658	0.0692031	Chpf
ENSMUSG00000024501	5143.55	3632.88	5732	4357.71	4083.82	4330.86	4546.8	-0.182242	0.15936	-1.14359	0.252794	0.764838	Dpysl3
ENSMUSG00000024659	4467.56	3798.3	4840.83	4991.88	4417.75	4751.35	4544.61	0.113211	0.132116	0.856901	0.3915	0.858621	Anxa1
ENSMUSG00000071650	4967.66	4534.36	4693.17	4266.87	4189.48	4612.53	4544.01	-0.119497	0.117406	-1.01781	0.308766	0.808088	Ganab
ENSMUSG00000009013	4210.61	4191.42	4471.7	4358.55	4701.83	5286.59	4536.78	0.157157	0.124473	1.26258	0.20674	0.717459	Dynll1
ENSMUSG00000022175	4884.31	5453.5	4970.02	3528.27	3892.44	4480.92	4534.91	-0.363236	0.131707	-2.75791	0.00581721	0.1409	Lrp10
ENSMUSG00000007564	4592.29	4523.21	4500.7	4209.99	4291.16	5005.73	4520.51	-0.0116887	0.122804	-0.0951822	0.92417	0.987216	Ppp2r1a
ENSMUSG00000008734	4509.52	5532.49	4946.29	3716.74	3714.02	4676.72	4515.96	-0.307655	0.140901	-2.18348	0.0290002	0.334146	Gprc5b
ENSMUSG00000041187	4899.83	6075.24	4861.92	3230.29	3687.1	4335.68	4515.01	-0.49352	0.14805	-3.33346	0.000857734	0.0412709	Prkd2
ENSMUSG00000021288	4027.81	4767.63	3902.19	4707.48	4926.11	4702.4	4505.6	0.173918	0.126094	1.37927	0.167812	0.668092	Klc1
ENSMUSG00000034902	4028.39	5010.19	4223.86	4713.42	4103.76	4918.26	4499.65	0.0503566	0.135562	0.371465	0.710291	0.946107	Pip5k1c
ENSMUSG00000015354	4235.9	4575.25	3572.61	4883.21	4639.03	5082.77	4498.13	0.235885	0.130984	1.80087	0.071724	0.501346	Pcolce2
ENSMUSG00000040761	4309.48	5702.57	5141.4	3626.75	4058.91	4096.55	4489.27	-0.362482	0.137516	-2.63593	0.0083906	0.175522	Spen
ENSMUSG00000060671	4765.32	4834.54	5204.68	3715.89	3880.48	4468.08	4478.17	-0.294269	0.125348	-2.34761	0.0188943	0.267465	Atp8b2
ENSMUSG00000036752	4265.79	3667.26	4353.05	4951.98	4865.3	4752.15	4475.92	0.246881	0.122438	2.01638	0.0437601	0.404682	Tubb4b
ENSMUSG00000037503	4119.21	4566.89	4672.08	4569.1	4265.24	4626.97	4469.91	0.0123373	0.119404	0.103324	0.917706	0.987216	Fam168b
ENSMUSG00000032741	4654.37	4915.4	5296.96	3757.49	3610.35	4577.22	4468.63	-0.314447	0.134146	-2.34406	0.0190751	0.267498	Tpcn1
ENSMUSG00000059013	3777.76	6620.78	4099.94	3358.48	4290.16	4653.45	4466.76	-0.237659	0.193511	-1.22815	0.219392	0.730563	Sh2d3c
ENSMUSG00000021248	4620.46	4160.75	4358.32	4221.87	4625.08	4767.4	4458.98	0.0509116	0.119974	0.424356	0.671306	0.938664	Tmed10
ENSMUSG00000019843	4574.47	4345.7	4701.08	3968.88	4542.35	4580.43	4452.15	-0.0566874	0.121322	-0.467246	0.640324	0.931422	Fyn
ENSMUSG00000038406	4514.12	5422.83	4774.91	3671.75	3990.13	4331.67	4450.9	-0.294805	0.129657	-2.27374	0.0229819	0.294993	Scaf1
ENSMUSG00000039001	3325.95	4683.06	4092.03	4330.54	5280.96	4989.68	4450.37	0.271533	0.149345	1.81816	0.0690394	0.492064	Rps21
ENSMUSG00000034751	4527.34	5085.47	5328.6	4026.61	4055.91	3660.81	4447.46	-0.346251	0.123797	-2.79694	0.00515896	0.129568	Mast4
ENSMUSG00000038886	4384.78	5193.28	5091.3	3923.04	3500.71	4553.14	4441.04	-0.291581	0.138731	-2.10177	0.0355736	0.366958	Man2a2
ENSMUSG00000039831	4153.7	4028.78	3580.52	4974.9	5827.2	4071.67	4439.46	0.33701	0.148124	2.27518	0.022895	0.294574	Arhgap29
ENSMUSG00000007039	4685.42	4868	4619.35	3901.82	3728.97	4822.77	4437.72	-0.186631	0.133655	-1.39637	0.162604	0.661338	Ddah2
ENSMUSG00000030057	4336.5	3799.23	3799.36	5086.11	4905.17	4695.18	4436.93	0.298027	0.120928	2.46449	0.0137207	0.229227	Cnbp
ENSMUSG00000059810	3805.93	4734.17	3285.22	5352.69	5259.03	4183.21	4436.71	0.321307	0.157379	2.0416	0.0411907	0.391972	Rgs3
ENSMUSG00000033209	4826.25	5025.06	4933.11	4289.79	3562.51	3916.8	4425.58	-0.328839	0.122564	-2.683	0.00729648	0.161869	Ttc28
ENSMUSG00000001123	4797.51	4167.26	5405.06	3478.18	4011.06	4669.5	4421.43	-0.239614	0.148296	-1.61579	0.10614	0.575514	Lgals9
ENSMUSG00000031274	4983.18	4801.08	5866.47	3333.01	2950.48	4581.23	4419.24	-0.525238	0.164746	-3.18816	0.0014318	0.0577614	Col4a5
ENSMUSG00000057193	4139.9	5184.91	4424.24	4304.22	3876.49	4565.98	4415.96	-0.109253	0.134066	-0.814925	0.415115	0.86905	Slc44a2
ENSMUSG00000031987	3544.96	4939.56	4113.12	4312.71	4884.24	4629.38	4403.99	0.134372	0.143494	0.936431	0.349051	0.836188	Egln1
ENSMUSG00000056692	4375.58	5005.54	4221.22	3774.47	4310.09	4712.83	4399.96	-0.0888189	0.134138	-0.662148	0.507877	0.899444	Ilrun
ENSMUSG00000042524	4133.58	5308.52	4534.98	4090.28	3912.38	4403.89	4397.27	-0.171893	0.133555	-1.28706	0.198073	0.707315	Sun2
ENSMUSG00000040462	3655.33	5159.82	3954.92	4325.45	4561.28	4720.86	4396.28	0.091153	0.146251	0.623263	0.533112	0.90588	Os9
ENSMUSG00000035011	4657.82	5021.34	4463.79	4488.45	3759.87	3966.55	4392.97	-0.212099	0.125709	-1.68722	0.0915611	0.546655	Zbtb7a
ENSMUSG00000034165	4995.82	4099.42	5444.61	3135.21	3396.04	5165.42	4372.75	-0.312903	0.180984	-1.7289	0.0838272	0.531318	Ccnd3
ENSMUSG00000089715	4342.24	4476.74	3844.18	4247.34	4586.2	4736.1	4372.14	0.0980844	0.122964	0.797668	0.425063	0.874181	Cbx6
ENSMUSG00000022051	4499.75	4036.22	4208.04	4441.75	4899.19	4145.5	4371.74	0.0811477	0.123953	0.654666	0.512683	0.900168	Bnip3l
ENSMUSG00000042079	4852.69	4236.03	4474.34	4208.29	3912.38	4520.24	4367.33	-0.10186	0.123733	-0.823224	0.410381	0.867781	Hnrnpf
ENSMUSG00000017776	4773.36	4095.7	4374.14	3990.11	4640.03	4305.18	4363.09	-0.0344758	0.125591	-0.274509	0.783693	0.959804	Crk
ENSMUSG00000021775	4844.07	4705.36	4110.48	5407.02	2076.3	5009.74	4358.83	-0.128902	0.416303	-0.309634	0.756839	0.954285	Nr1d2
ENSMUSG00000020009	3738.1	4849.41	4421.6	3612.32	4901.19	4626.97	4358.27	0.0149495	0.151567	0.098633	0.92143	0.987216	Ifngr1
ENSMUSG00000070047	4925.12	4280.64	5700.36	3682.78	3559.52	4001.05	4358.25	-0.404933	0.137041	-2.95482	0.0031285	0.0965113	Fat1
ENSMUSG00000020176	3888.71	4915.4	4817.1	3669.2	4276.2	4528.27	4349.15	-0.125822	0.140709	-0.894203	0.371214	0.848044	Grb10
ENSMUSG00000014846	4146.8	3681.2	4081.48	4665.88	5225.14	4211.3	4335.3	0.243948	0.129885	1.87819	0.0603555	0.464382	Tppp3
ENSMUSG00000039713	4099.67	5969.29	4495.43	3222.65	3874.5	4343.7	4334.21	-0.34858	0.16351	-2.13186	0.0330181	0.355021	Plekhg5
ENSMUSG00000024835	4221.53	4413.54	3894.28	4429.02	4541.35	4500.18	4333.32	0.103119	0.116746	0.883272	0.377089	0.852164	Coro1b
ENSMUSG00000020349	4274.41	4275.07	4123.67	4360.25	4457.62	4465.68	4326.12	0.0673082	0.112176	0.600025	0.54849	0.910217	Ppp2ca
ENSMUSG00000050912	3695.56	3240.69	4023.47	4990.18	5370.67	4610.92	4321.92	0.451663	0.131311	3.43963	0.000582506	0.0313288	Tmem123
ENSMUSG00000008683	3726.03	4122.65	4534.98	4071.61	4770.61	4691.17	4319.51	0.129917	0.130908	0.992434	0.320986	0.815446	Rps15a
ENSMUSG00000024002	4188.77	5127.29	5331.24	3739.66	3625.3	3792.41	4300.78	-0.390941	0.13089	-2.9868	0.00281914	0.0903783	Brd4
ENSMUSG00000026121	4859.01	5574.31	4959.47	3533.37	3209.64	3667.23	4300.51	-0.564393	0.124147	-4.54615	5.46366e-06	0.00077679	Sema4c
ENSMUSG00000034168	4230.15	5815.02	4324.05	3515.54	4048.94	3811.67	4290.89	-0.337823	0.147924	-2.28377	0.0223853	0.291177	Irf2bpl
ENSMUSG00000027219	3705.34	5275.06	3040.02	4424.77	5065.66	4184.01	4282.48	0.183896	0.17744	1.03638	0.300023	0.800802	Slc28a2
ENSMUSG00000048960	4123.23	4448.86	3469.79	5111.58	4373.89	4161.55	4281.48	0.178534	0.140005	1.27519	0.202241	0.712329	Prex2
ENSMUSG00000026640	4292.81	4510.19	4914.65	3693.82	4117.72	4159.14	4281.39	-0.195128	0.122629	-1.5912	0.111565	0.584285	Plxna2
ENSMUSG00000007041	4639.43	4386.59	4287.14	3895.02	4126.69	4334.88	4278.29	-0.108342	0.117491	-0.92213	0.356461	0.838827	Clic1
ENSMUSG00000057863	3613.36	5040.86	3699.17	3957.85	4350.96	4968.01	4271.7	0.103205	0.155552	0.663472	0.507028	0.899236	Rpl36
ENSMUSG00000025366	4269.24	4832.68	4331.96	3681.93	4127.68	4379.01	4270.42	-0.140679	0.126457	-1.11247	0.265938	0.775904	Esyt1
ENSMUSG00000028756	4605.51	5610.56	4063.02	3598.74	3691.09	3982.6	4258.59	-0.342699	0.141557	-2.42093	0.0154807	0.242836	Pink1
ENSMUSG00000020205	3910.55	4954.43	5402.42	3119.92	3280.42	4855.67	4253.9	-0.340537	0.177626	-1.91716	0.0552182	0.446885	Phlda1
ENSMUSG00000033335	3873.18	4647.74	4379.42	3848.33	4196.46	4568.39	4252.25	-0.0318244	0.13014	-0.24454	0.806813	0.964072	Dnm2
ENSMUSG00000032280	4046.21	5410.75	5386.6	3093.61	3299.36	4215.31	4241.97	-0.483357	0.159033	-3.03935	0.00237087	0.0802561	Tle3
ENSMUSG00000025026	4632.53	4011.13	3968.11	4130.19	4602.15	4104.57	4241.45	0.0240929	0.125893	0.191376	0.848231	0.975654	Add3
ENSMUSG00000032050	4130.13	3529.72	3838.91	4762.66	5108.52	4068.46	4239.73	0.277302	0.133677	2.07442	0.0380406	0.379246	Rdx
ENSMUSG00000036644	4152.55	5016.7	4542.89	3591.1	3795.75	4328.46	4237.91	-0.226779	0.132384	-1.71304	0.0867053	0.539434	Tbc1d9b
ENSMUSG00000001270	4765.89	3802.02	5041.21	4062.27	3814.69	3920.81	4234.48	-0.204679	0.136109	-1.50378	0.132637	0.621956	Ckb
ENSMUSG00000031965	4714.16	3449.79	4297.68	4824.63	3771.83	4240.99	4216.51	0.0430537	0.150078	0.286876	0.774208	0.957398	Tbx20
ENSMUSG00000036241	4515.84	4383.8	4128.94	3683.63	4112.73	4460.06	4214.17	-0.0890532	0.125336	-0.710515	0.477385	0.891926	Ube2r2
ENSMUSG00000020773	4053.11	5065.95	4492.79	3583.46	3764.85	4312.41	4212.09	-0.22294	0.135676	-1.64317	0.100347	0.563976	Trim47
ENSMUSG00000026269	4039.31	4836.4	4608.8	3547.8	3843.6	4349.32	4204.21	-0.199046	0.1333	-1.49321	0.135382	0.626249	Rnpepl1
ENSMUSG00000067212	3400.1	5238.81	2765.81	4108.96	5258.04	4431.17	4200.48	0.272784	0.193667	1.40852	0.158976	0.659712	H2-T23
ENSMUSG00000025509	3442.64	6089.18	4094.66	3375.46	3931.32	4269.07	4200.39	-0.23563	0.184278	-1.27866	0.201015	0.71077	Pnpla2
ENSMUSG00000059248	4097.94	4683.06	4672.08	3759.19	4024.02	3957.72	4199	-0.195397	0.120653	-1.6195	0.10534	0.574908	Septin9
ENSMUSG00000074457	3982.4	3830.83	4147.4	4121.7	4887.23	4223.33	4198.82	0.146322	0.124261	1.17754	0.238981	0.752136	S100a16
ENSMUSG00000002981	3889.85	4297.37	3749.27	4158.2	4317.07	4764.19	4195.99	0.148576	0.124015	1.19805	0.230899	0.742102	Clptm1
ENSMUSG00000026034	3797.88	4582.68	3878.46	4394.21	4724.76	3789.2	4194.53	0.0737537	0.136902	0.538734	0.59007	0.921985	Clk1
ENSMUSG00000094483	4389.38	3952.58	4144.76	4654.84	3822.67	4200.87	4194.18	0.0218452	0.12675	0.172349	0.863163	0.978608	Purb
ENSMUSG00000021282	4465.83	3988.82	4192.22	4387.42	4208.42	3915.99	4193.12	-0.0158711	0.12014	-0.132106	0.894901	0.983213	Eif5
ENSMUSG00000024286	3879.51	4843.84	4015.56	3544.4	4411.77	4407.1	4183.7	-0.043704	0.142476	-0.306747	0.759036	0.955148	Ccny
ENSMUSG00000022312	3674.29	4396.81	3248.31	4191.31	4772.6	4771.41	4175.79	0.277084	0.141167	1.96281	0.0496679	0.425613	Eif3h
ENSMUSG00000027177	3954.81	4316.89	4640.44	4069.06	3988.13	4082.9	4175.37	-0.0871943	0.11998	-0.726742	0.467384	0.888141	Hipk3
ENSMUSG00000029178	3721.43	4926.55	3844.18	4502.03	4343.99	3705.75	4173.99	0.00610299	0.146018	0.0417961	0.966661	0.99425	Klf3
ENSMUSG00000017765	4513.54	5199.78	4537.61	3123.32	3268.46	4399.07	4173.63	-0.401408	0.151357	-2.65206	0.00800018	0.171432	Slc12a4
ENSMUSG00000030403	4418.7	4356.85	4611.44	3694.67	3459.84	4481.73	4170.54	-0.201481	0.133358	-1.51083	0.130833	0.620029	Vasp
ENSMUSG00000024758	3900.78	4052.95	4197.49	3997.75	4503.47	4370.18	4170.44	0.0838637	0.118453	0.707993	0.478949	0.892025	Rtn3
ENSMUSG00000055805	3362.16	5091.05	4218.58	3670.05	4362.92	4308.39	4168.86	-0.0377111	0.157894	-0.238838	0.811231	0.965151	Fmnl1
ENSMUSG00000024431	4189.91	3369.87	3279.95	5008.01	4942.06	4183.21	4162.17	0.380717	0.141021	2.69972	0.00693973	0.157153	Nr3c1
ENSMUSG00000022469	3981.83	5354.98	3949.65	3725.23	3782.8	4164.75	4159.87	-0.187778	0.145929	-1.28678	0.198171	0.707315	Rapgef3
ENSMUSG00000030557	4216.36	4057.6	4152.67	4317.8	4170.54	4037.16	4158.69	0.0113899	0.11376	0.100123	0.920247	0.987216	Mef2a
ENSMUSG00000038648	4043.33	4334.55	4624.62	3625.9	4233.34	4084.51	4157.71	-0.121277	0.125086	-0.96955	0.332271	0.823917	Creb3l2
ENSMUSG00000028469	3809.38	5931.19	3936.47	3535.06	3628.29	4094.94	4155.89	-0.281598	0.168088	-1.6753	0.0938759	0.550777	Npr2
ENSMUSG00000024238	4435.94	3592.91	4099.94	4420.53	3976.17	4392.65	4153.02	0.0764999	0.129122	0.592462	0.553542	0.91142	Zeb1
ENSMUSG00000026341	4730.83	3678.42	4469.06	4008.78	3809.71	4212.9	4151.62	-0.0977695	0.133693	-0.731298	0.464597	0.887724	Actr3
ENSMUSG00000058756	3852.49	4292.72	4252.86	3735.42	4356.94	4408.7	4149.86	0.012635	0.126267	0.100066	0.920292	0.987216	Thra
ENSMUSG00000026970	4164.05	3821.54	4018.2	4481.65	4332.02	4076.48	4148.99	0.102646	0.117327	0.874875	0.381642	0.854603	Rbms1
ENSMUSG00000024750	4308.9	4057.6	4585.07	4086.89	3565.5	4220.12	4137.35	-0.124291	0.125755	-0.988356	0.322978	0.817314	Zfand5
ENSMUSG00000026466	4189.34	4535.29	3796.73	4125.94	4053.92	4093.34	4132.43	-0.0305057	0.121562	-0.250947	0.801855	0.962765	Tor1aip1
ENSMUSG00000027763	4305.45	3565.03	4126.3	4794.07	4016.04	3973.77	4130.11	0.0919583	0.135035	0.680995	0.495874	0.895862	Mbnl1
ENSMUSG00000022477	4132.43	3803.88	3730.81	4248.19	4243.31	4588.45	4124.51	0.163875	0.118398	1.38411	0.166325	0.666674	Aco2
ENSMUSG00000004530	4074.37	4299.23	4060.39	3921.34	3844.6	4483.33	4113.88	-0.0217481	0.122141	-0.178058	0.858678	0.978559	Coro1c
ENSMUSG00000002812	3790.98	4412.61	4107.85	3903.51	4354.95	4092.53	4110.41	0.00484779	0.122919	0.0394388	0.968541	0.99425	Flii
ENSMUSG00000044456	3536.91	5716.51	4909.38	2921.27	3666.17	3883.09	4105.55	-0.43505	0.174068	-2.49931	0.0124435	0.215749	Rin3
ENSMUSG00000025544	3998.5	3812.24	4055.11	4263.47	4431.7	4070.06	4105.18	0.105787	0.115647	0.914741	0.360327	0.840735	Tm9sf2
ENSMUSG00000019818	4479.63	3650.53	4063.02	4496.09	4013.05	3924.02	4104.39	0.0277762	0.130333	0.213117	0.831236	0.971722	Cd164
ENSMUSG00000028073	3915.72	5422.83	4189.58	3490.92	3348.2	4249.82	4102.84	-0.287131	0.154614	-1.85708	0.0632994	0.474528	Pear1
ENSMUSG00000071172	3918.02	3939.57	3849.46	4599.66	4029	4276.3	4102	0.140356	0.117912	1.19034	0.233913	0.745127	Srsf3
ENSMUSG00000042622	3533.46	4050.16	3902.19	4093.68	3392.06	5636.46	4101.34	0.192769	0.169579	1.13675	0.255643	0.767428	Maff
ENSMUSG00000046879	4018.62	5275.99	3704.44	3707.4	3964.21	3922.41	4098.85	-0.166598	0.147075	-1.13274	0.257323	0.768865	Irgm1
ENSMUSG00000049470	4402.03	3865.22	4281.86	4178.58	3889.45	3967.35	4097.41	-0.0600296	0.119676	-0.501601	0.615948	0.926794	Aff4
ENSMUSG00000040225	4045.06	3832.69	4577.16	4053.78	4445.66	3628.71	4097.18	-0.0368843	0.132646	-0.278066	0.780961	0.958981	Prrc2c
ENSMUSG00000012017	3982.98	5140.3	4534.98	3246.42	3447.88	4201.67	4092.37	-0.325589	0.146311	-2.22533	0.0260593	0.314211	Scarf2
ENSMUSG00000031538	4422.72	3861.5	4097.3	4057.17	4099.77	4009.88	4091.39	-0.0257005	0.118207	-0.217419	0.827882	0.970243	Plat
ENSMUSG00000006205	3982.98	4285.29	4247.59	3895.87	3409	4727.28	4091.33	-0.0562355	0.141658	-0.39698	0.691382	0.942859	Htra1
ENSMUSG00000047547	3692.69	4637.52	3741.36	3812.67	4273.21	4390.25	4091.28	0.0467608	0.136134	0.34349	0.73123	0.949611	Cltb
ENSMUSG00000003435	4114.04	4727.67	3970.74	3698.91	3824.66	4184.01	4086.67	-0.131043	0.127016	-1.03171	0.30221	0.803246	Supt5
ENSMUSG00000024927	4600.92	4797.37	4569.25	3519.78	2861.77	4170.37	4086.58	-0.404433	0.146951	-2.75217	0.00592024	0.142138	Rela
ENSMUSG00000002028	4015.74	4576.18	4308.23	3892.48	4087.81	3623.9	4084.06	-0.152591	0.121971	-1.25104	0.21092	0.721905	Kmt2a
ENSMUSG00000020440	3935.84	4269.49	4445.33	3556.29	3835.63	4460.86	4083.91	-0.0928373	0.13162	-0.705345	0.480595	0.892025	Arf5
ENSMUSG00000023942	4033.56	4256.48	4482.25	3443.38	3957.23	4321.23	4082.36	-0.122791	0.130151	-0.943453	0.345449	0.83379	Slc29a1
ENSMUSG00000041773	3523.69	4791.79	4218.58	2985.79	4502.47	4458.45	4080.13	-0.068925	0.171672	-0.401493	0.688057	0.942216	Enc1
ENSMUSG00000041841	3265.02	4222.09	3870.55	3883.99	4698.84	4534.69	4079.2	0.208537	0.140259	1.4868	0.137069	0.627853	Rpl37
ENSMUSG00000022185	3859.39	4256.48	4366.23	3857.67	4134.66	3960.93	4072.56	-0.0612935	0.118937	-0.515345	0.606312	0.92579	Acin1
ENSMUSG00000027907	3877.21	3051.1	5724.09	3614.87	3819.68	4347.72	4072.44	-0.0999102	0.188045	-0.531309	0.595204	0.922513	S100a11
ENSMUSG00000007659	3013.82	6098.47	4674.72	2118.15	3709.03	4783.45	4066.27	-0.377657	0.410594	-0.919781	0.357687	0.838921	Bcl2l1
ENSMUSG00000037487	4206.58	4122.65	4268.68	4087.74	3912.38	3793.22	4065.21	-0.0948985	0.114201	-0.830976	0.405987	0.865884	Ubr5
ENSMUSG00000028691	4141.05	2888.46	3962.83	4506.27	4481.54	4378.21	4059.73	0.282805	0.148025	1.91052	0.0560666	0.450019	Prdx1
ENSMUSG00000020641	4197.96	4558.52	3983.93	3192.09	5136.43	3285.26	4059.03	-0.134419	0.173199	-0.776095	0.437693	0.875667	Rsad2
ENSMUSG00000033684	4016.89	5315.02	4358.32	3166.62	3475.79	4013.09	4057.62	-0.361691	0.146812	-2.46363	0.0137536	0.229227	Qsox1
ENSMUSG00000032042	4566.43	3960.01	3902.19	3907.76	3673.15	4314.01	4053.92	-0.0644703	0.128758	-0.500709	0.616576	0.926794	Srpr
ENSMUSG00000025511	3897.9	5418.18	3337.95	4177.73	2674.37	4793.08	4049.87	-0.120866	0.204229	-0.591818	0.553973	0.911724	Tspan4
ENSMUSG00000042650	4379.61	4457.22	4215.95	3940.87	3598.39	3700.93	4048.83	-0.216238	0.11587	-1.86621	0.0620114	0.468983	Alkbh5
ENSMUSG00000033287	4289.93	4109.64	4898.83	3321.13	3149.84	4521.05	4048.4	-0.273376	0.155141	-1.76211	0.0780509	0.5172	Kctd17
ENSMUSG00000020167	4402.6	3883.8	4258.13	3696.37	3453.86	4592.46	4047.87	-0.0949799	0.1401	-0.677944	0.497807	0.896179	Tcf3
ENSMUSG00000037447	4297.98	4968.37	4366.23	3401.78	2970.42	4275.49	4046.71	-0.356541	0.150475	-2.36944	0.0178152	0.258225	Arid5a
ENSMUSG00000022263	4362.94	4188.64	4748.54	3815.22	3668.17	3481.06	4044.09	-0.277333	0.119823	-2.31452	0.0206395	0.280512	Trio
ENSMUSG00000046330	3115.56	4061.31	3952.29	3827.11	4849.35	4427.96	4038.93	0.237003	0.14636	1.61931	0.105381	0.574908	Rpl37a
ENSMUSG00000023092	4644.03	3564.1	4426.88	3982.47	3534.6	4048.4	4033.41	-0.127069	0.138426	-0.917954	0.358643	0.839207	Fhl1
ENSMUSG00000028382	4292.23	3665.4	3451.33	4395.91	4404.79	3971.36	4030.17	0.160689	0.130677	1.22966	0.218824	0.729982	Ptbp3
ENSMUSG00000038235	3647.85	4545.51	3240.4	3726.08	4635.05	4385.43	4030.05	0.154928	0.151423	1.02314	0.30624	0.806543	F11r
ENSMUSG00000046743	3933.54	4450.72	3620.07	3816.92	4946.04	3383.96	4025.21	0.015709	0.156131	0.100614	0.919857	0.987216	Fat4
ENSMUSG00000025162	4045.06	4370.79	4118.39	3558.84	3625.3	4424.75	4023.86	-0.110598	0.131089	-0.843693	0.398841	0.862622	Csnk1d
ENSMUSG00000035342	4067.48	4559.45	4026.11	3599.59	3670.16	4209.69	4022.08	-0.140936	0.126711	-1.11227	0.266024	0.775904	Lzts2
ENSMUSG00000000184	4425.02	3089.2	3965.47	4692.2	3702.06	4241.79	4019.29	0.138616	0.15497	0.894474	0.371068	0.848044	Ccnd2
ENSMUSG00000030306	3294.33	4994.39	3219.31	4045.29	4206.43	4349.32	4018.18	0.129515	0.165452	0.782796	0.433747	0.875667	Tmtc1
ENSMUSG00000027303	3774.89	3873.58	3999.75	4109.81	4237.33	4110.19	4017.59	0.0976429	0.113532	0.860051	0.389761	0.858502	Ptpra
ENSMUSG00000020745	4159.45	3770.42	4176.4	4035.1	3993.12	3965.75	4016.71	-0.0128763	0.116492	-0.110534	0.911986	0.986175	Pafah1b1
ENSMUSG00000028996	1458.34	1400.55	1713.8	4331.39	8163.66	7031.13	4016.48	2.09685	0.191271	10.9627	5.77269e-28	7.26027e-25	Rbp7
ENSMUSG00000044338	4314.08	3513.92	4424.24	3995.2	4268.23	3582.17	4016.31	-0.047803	0.137089	-0.3487	0.727314	0.948354	Aplnr
ENSMUSG00000030062	3981.83	3118.01	4350.42	4259.23	4137.65	4242.59	4014.95	0.144487	0.141655	1.01999	0.307733	0.807682	Rpn1
ENSMUSG00000055302	4189.91	3737.89	4484.88	3695.52	3671.16	4291.54	4011.82	-0.0890523	0.130675	-0.68148	0.495568	0.895703	Mrfap1
ENSMUSG00000046447	3762.24	4687.7	3577.89	3987.56	3737.94	4294.75	4008.01	-0.00215058	0.139189	-0.0154507	0.987673	0.9966	Camk2n1
ENSMUSG00000033705	3842.72	4807.59	3651.71	4060.57	3999.1	3681.68	4007.23	-0.0687218	0.13809	-0.497661	0.618723	0.927219	Stard9
ENSMUSG00000034892	2762.04	4181.2	4099.94	4413.74	4254.27	4331.67	4007.14	0.237372	0.158307	1.49944	0.13376	0.624048	Rps29
ENSMUSG00000022346	3984.7	4565.03	4482.25	3338.11	2947.49	4683.94	4000.25	-0.247805	0.165445	-1.49781	0.134183	0.624346	Myc
ENSMUSG00000050989	4284.76	4197	5107.12	3142	3207.65	4060.44	3999.83	-0.382614	0.144506	-2.64773	0.00810339	0.172041	Selenon
ENSMUSG00000001627	4506.07	3986.03	4374.14	3876.35	3060.13	4129.45	3988.69	-0.217071	0.14135	-1.5357	0.124613	0.608297	Ifrd1
ENSMUSG00000079641	2974.16	3595.7	3585.8	4429.02	5540.13	3790.01	3985.8	0.439035	0.155873	2.81663	0.00485308	0.125288	Rpl39
ENSMUSG00000038387	3782.36	4449.79	3446.06	3573.27	4021.03	4633.39	3984.31	0.0649248	0.145483	0.446272	0.655401	0.936246	Rras
ENSMUSG00000026483	3941.01	3776.93	4888.28	4028.31	3033.21	4216.91	3980.78	-0.158393	0.156655	-1.0111	0.31197	0.809512	Niban1
ENSMUSG00000039062	4193.94	4410.75	4163.22	4038.5	3488.74	3585.38	3980.09	-0.200567	0.121176	-1.65518	0.0978883	0.560349	Anpep
ENSMUSG00000011179	4287.06	4099.42	4738	3428.94	2797.97	4522.65	3979.01	-0.286851	0.165152	-1.73689	0.082407	0.52802	Odc1
ENSMUSG00000024870	4139.9	4021.35	4121.03	3559.68	3688.1	4342.1	3978.69	-0.0835061	0.126277	-0.661292	0.508425	0.899444	Rab1b
ENSMUSG00000004846	3663.95	4329.9	4492.79	3276.98	3948.26	4156.73	3978.1	-0.132207	0.14023	-0.942791	0.345788	0.833868	Plod3
ENSMUSG00000025404	3689.82	4542.72	4015.56	3761.74	3898.42	3948.09	3976.06	-0.0773334	0.126282	-0.612385	0.540283	0.90744	R3hdm2
ENSMUSG00000021171	3989.87	3599.42	3393.32	4666.73	4211.41	3976.18	3972.82	0.225311	0.127972	1.76063	0.0783017	0.517684	Esyt2
ENSMUSG00000025959	4434.22	4333.62	3952.29	3787.21	3684.11	3622.29	3968.96	-0.198867	0.117447	-1.69325	0.0904082	0.545104	Klf7
ENSMUSG00000061315	3519.67	3513.92	3815.18	4259.23	4599.16	4098.15	3967.55	0.257324	0.119455	2.15415	0.0312288	0.345227	Naca
ENSMUSG00000032336	4011.14	3859.64	3738.72	4415.44	3502.7	4276.3	3967.32	0.0704366	0.131198	0.536874	0.591354	0.922513	Nptn
ENSMUSG00000075706	3914	3948.86	3598.98	3697.22	4076.85	4565.18	3966.85	0.105362	0.12838	0.820704	0.411815	0.868885	Gpx4
ENSMUSG00000046470	3946.76	5499.04	3852.09	3528.27	3686.11	3278.04	3965.05	-0.343103	0.153033	-2.24202	0.02496	0.306839	Sox18
ENSMUSG00000025369	3699.59	4174.69	3775.63	3751.55	4121.7	4262.65	3964.3	0.0586299	0.122926	0.476954	0.633395	0.930493	Smarcc2
ENSMUSG00000019471	3821.45	3850.35	3596.34	4052.93	4076.85	4357.34	3959.21	0.147243	0.116115	1.26809	0.204767	0.714951	Cdc37
ENSMUSG00000030738	3968.03	3768.56	4347.78	3822.01	3675.14	4156.73	3956.38	-0.0507046	0.123443	-0.410753	0.681253	0.940582	Eif3c
ENSMUSG00000054008	4312.93	4460.94	4239.68	3340.65	3411.99	3960.13	3954.39	-0.280898	0.123824	-2.26853	0.0232972	0.297353	Ndst1
ENSMUSG00000043252	4587.7	3397.75	3968.11	4445.15	3541.57	3785.99	3954.38	-0.0223634	0.147642	-0.151471	0.879604	0.981353	Tmem64
ENSMUSG00000024074	3885.83	3974.88	3685.99	4342.42	4067.88	3750.69	3951.28	0.0738597	0.120934	0.610743	0.541369	0.907454	Crim1
ENSMUSG00000030317	1701.49	6648.66	2562.79	2319.36	6400.35	4070.06	3950.45	0.22881	0.695021	0.329213	0.741995	0.952011	Timp4
ENSMUSG00000038156	2814.35	4915.4	3857.37	3049.46	4081.83	4968.82	3947.87	0.0629498	0.199105	0.316164	0.751878	0.953927	Spon1
ENSMUSG00000020432	3621.41	5412.61	3577.89	2937.4	4018.04	4116.61	3947.32	-0.1889	0.179706	-1.05116	0.293185	0.796532	Tcn2
ENSMUSG00000106847	3739.25	5040.86	3614.8	3319.43	3902.41	4051.61	3944.73	-0.138037	0.153796	-0.897532	0.369435	0.847756	Peg13
ENSMUSG00000028565	4381.33	3668.19	3968.11	4181.97	3634.28	3829.33	3943.87	-0.0457844	0.127767	-0.358344	0.720086	0.94774	Nfia
ENSMUSG00000032232	4416.97	4240.68	4121.03	3524.03	3811.7	3546.86	3943.55	-0.232616	0.116301	-2.00012	0.0454869	0.410216	Cgnl1
ENSMUSG00000005566	4241.65	4236.96	4400.51	3389.89	3261.48	4112.6	3940.51	-0.258183	0.130838	-1.97331	0.0484604	0.421226	Trim28
ENSMUSG00000028745	4787.73	4095.7	3991.84	3418.76	3211.64	4135.06	3940.12	-0.259227	0.140771	-1.84148	0.065552	0.482655	Capzb
ENSMUSG00000041354	4027.81	5149.6	3825.73	3129.26	3483.76	4011.49	3937.94	-0.292553	0.151046	-1.93685	0.0527641	0.43836	Rgl2
ENSMUSG00000031311	3752.47	3524.14	4084.12	3530.82	4467.59	4266.67	3937.63	0.111697	0.134944	0.827731	0.407823	0.86633	Nono
ENSMUSG00000057522	3722.01	4056.67	3435.51	3945.96	4669.93	3788.4	3936.41	0.143976	0.133728	1.07663	0.281644	0.787564	Spop
ENSMUSG00000024098	4270.97	3358.71	3933.83	3985.01	4204.44	3863.03	3936	0.0596192	0.131274	0.454158	0.649715	0.935374	Twsg1
ENSMUSG00000006676	3936.42	4583.61	4018.2	3576.66	3647.23	3848.59	3935.12	-0.179769	0.12271	-1.46499	0.142923	0.639691	Usp19
ENSMUSG00000024427	3632.91	4704.43	4012.93	3441.68	3398.04	4415.12	3934.18	-0.133822	0.149962	-0.892368	0.372195	0.848388	Spry4
ENSMUSG00000009079	4199.69	3908.9	4197.49	4032.55	3746.91	3513.16	3933.12	-0.123682	0.120501	-1.02639	0.304706	0.805858	Ewsr1
ENSMUSG00000031486	4642.88	4183.99	4843.46	3237.93	2980.38	3678.47	3927.85	-0.464948	0.131434	-3.53749	0.000403953	0.023948	Adgra2
ENSMUSG00000024853	3751.9	3896.82	3788.82	3950.21	4255.27	3863.03	3917.67	0.0772852	0.116207	0.665065	0.506009	0.899183	Sf3b2
ENSMUSG00000034928	3766.27	4421.91	4292.41	3779.56	3276.43	3958.52	3915.85	-0.17926	0.131434	-1.36387	0.172607	0.673269	Rnf44
ENSMUSG00000085438	3600.14	3399.61	4036.66	4026.61	4606.14	3799.64	3911.47	0.173416	0.131968	1.31408	0.18882	0.694556	Oip5os1
ENSMUSG00000015932	4028.96	3558.53	3685.99	4258.38	3753.89	4172.78	3909.75	0.111637	0.123161	0.906427	0.36471	0.843186	Dstn
ENSMUSG00000050721	4574.47	4098.49	4026.11	3422.15	3129.9	4199.26	3908.4	-0.24084	0.14107	-1.70723	0.0877793	0.542606	Plekho2
ENSMUSG00000109336	4336.5	4159.82	4687.9	3176.8	3066.11	4014.7	3906.97	-0.360966	0.139277	-2.59171	0.00955002	0.185859	Samd4b
ENSMUSG00000027848	3638.08	4173.77	4363.6	3479.03	3353.18	4424.75	3905.4	-0.11166	0.144467	-0.772912	0.439575	0.875667	Olfml3
ENSMUSG00000001029	3785.81	3920.98	3831	3687.88	4317.07	3883.09	3904.31	0.0429713	0.121021	0.355073	0.722535	0.94774	Icam2
ENSMUSG00000003123	3096.59	5599.41	3121.75	2980.69	4694.85	3930.44	3903.96	-0.0272337	0.212605	-0.128095	0.898073	0.983685	Lipe
ENSMUSG00000043733	3773.74	3780.65	4360.96	3681.09	3817.68	4005.07	3903.2	-0.0486528	0.122907	-0.395849	0.692216	0.942859	Ptpn11
ENSMUSG00000063316	3818.58	3820.61	3828.37	3671.75	4046.94	4230.56	3902.8	0.0594049	0.119117	0.498712	0.617983	0.927219	Rpl27
ENSMUSG00000044468	2883.91	4601.27	6573.08	2849.11	3442.89	3060.57	3901.81	-0.585478	0.213109	-2.74731	0.00600856	0.142791	Tent5c
ENSMUSG00000032096	4435.37	3590.13	4105.21	3765.98	3503.7	3996.24	3899.44	-0.106656	0.130468	-0.817487	0.41365	0.868885	Arcn1
ENSMUSG00000041797	3661.65	3355.93	3902.19	4305.92	4159.58	3993.83	3896.52	0.19173	0.121158	1.58249	0.113539	0.590256	Abca9
ENSMUSG00000024858	3696.14	4053.88	3743.99	3763.43	3783.79	4328.46	3894.95	0.0469622	0.123443	0.380438	0.70362	0.945758	Grk2
ENSMUSG00000026219	4172.67	3611.5	3931.19	3755.79	4198.45	3685.69	3892.55	-0.00962865	0.124942	-0.0770652	0.938572	0.98928	Trip12
ENSMUSG00000034659	3744.42	4271.35	3751.9	3435.74	3857.55	4290.74	3891.95	-0.0231825	0.132751	-0.174631	0.86137	0.978608	Tmem109
ENSMUSG00000018736	3790.41	4151.46	4229.13	3497.71	3981.16	3656	3884.31	-0.127457	0.122071	-1.04412	0.296429	0.797796	Ndel1
ENSMUSG00000028427	3425.97	3857.78	2834.36	3730.33	5281.96	4155.13	3880.92	0.377742	0.160419	2.35473	0.0185362	0.264225	Aqp7
ENSMUSG00000054072	3869.16	4404.25	3324.77	3899.27	4208.42	3538.84	3874.12	0.00379931	0.140191	0.0271009	0.978379	0.995819	Iigp1
ENSMUSG00000040584	3389.18	4249.97	2858.09	3883.99	5441.44	3413.65	3872.72	0.277327	0.18323	1.51354	0.130141	0.619055	Abcb1a
ENSMUSG00000030435	3914.57	4123.58	4063.02	3552.04	3365.14	4216.91	3872.55	-0.119721	0.129661	-0.923342	0.355829	0.838827	U2af2
ENSMUSG00000028413	3684.64	4224.88	4268.68	4257.53	3055.14	3711.37	3867.04	-0.142506	0.146018	-0.975953	0.329088	0.822343	B4galt1
ENSMUSG00000025967	3825.47	3732.32	3451.33	3922.19	3935.3	4330.86	3866.25	0.145456	0.120084	1.21129	0.225786	0.736446	Eef1b2
ENSMUSG00000040690	3849.62	2975.82	4585.07	3307.54	3828.65	4636.6	3863.88	0.0472123	0.171275	0.275652	0.782815	0.959382	Col16a1
ENSMUSG00000018501	3805.36	3806.67	3968.11	3980.77	3889.45	3706.55	3859.48	0.000218601	0.114866	0.00190309	0.998482	0.999398	Ncor1
ENSMUSG00000063511	3569.1	4322.46	3612.16	3921.34	3806.72	3922.41	3859.03	0.0175489	0.126773	0.138428	0.889902	0.982815	Snrnp70
ENSMUSG00000038733	4289.36	4014.84	4165.85	3706.55	3452.86	3514.76	3857.37	-0.224385	0.115646	-1.94027	0.0523474	0.436644	Wdr26
ENSMUSG00000019647	3970.33	4709.08	3145.48	3737.12	3955.24	3623.9	3856.86	-0.0660264	0.151189	-0.436714	0.662319	0.9379	Sema6a
ENSMUSG00000090958	4347.42	4377.3	3625.35	4192.16	3205.66	3378.35	3854.37	-0.198277	0.144082	-1.37614	0.16878	0.669306	Lrrc32
ENSMUSG00000020620	3297.78	2918.2	3802	4883.21	3943.28	4280.31	3854.13	0.390166	0.141988	2.74788	0.00599813	0.14275	Abca8b
ENSMUSG00000022314	3831.22	3373.58	3857.37	3923.89	4314.08	3805.25	3850.9	0.123171	0.124567	0.988792	0.322765	0.817314	Rad21
ENSMUSG00000020108	2602.24	4784.36	3047.93	3101.25	4587.2	4975.24	3849.7	0.278798	0.209768	1.32908	0.183823	0.686906	Ddit4
ENSMUSG00000004056	4123.23	4190.49	3910.1	3671.75	3334.24	3867.04	3849.48	-0.169553	0.121139	-1.39965	0.161617	0.660496	Akt2
ENSMUSG00000032349	3636.93	3739.75	3815.18	3511.29	4367.91	4017.91	3848.16	0.0885267	0.127479	0.694439	0.487407	0.893881	Elovl5
ENSMUSG00000027936	3762.24	4181.2	4324.05	3317.73	3286.4	4205.68	3846.22	-0.181243	0.139101	-1.30296	0.192589	0.700207	Crtc2
ENSMUSG00000018965	4021.49	3829.9	3957.56	3604.68	3510.67	4135.87	3843.36	-0.0696186	0.12305	-0.565776	0.571546	0.917094	Ywhah
ENSMUSG00000032393	3442.06	3679.34	3672.8	4058.87	4277.2	3887.91	3836.37	0.180018	0.117392	1.53348	0.125159	0.609032	Dpp8
ENSMUSG00000028757	4167.5	3818.75	4292.41	3392.44	3127.91	4211.3	3835.05	-0.193413	0.14114	-1.37037	0.170572	0.671133	Ddost
ENSMUSG00000021256	4369.84	3726.74	5175.68	3001.07	2822.89	3903.96	3833.36	-0.446293	0.161336	-2.76622	0.00567097	0.139011	Vash1
ENSMUSG00000023046	3527.71	4476.74	4284.5	3144.54	3596.4	3968.96	3833.14	-0.197358	0.142507	-1.38489	0.166085	0.666651	Igfbp6
ENSMUSG00000025880	4157.72	4691.42	3838.91	4035.95	2888.68	3369.52	3830.37	-0.302508	0.149009	-2.03013	0.0423428	0.397098	Smad7
ENSMUSG00000029004	3699.01	3773.21	3741.36	4176.03	4102.76	3402.42	3815.8	0.0588556	0.127695	0.460908	0.644865	0.933598	Kmt2e
ENSMUSG00000035152	3819.73	3987.89	4107.85	3458.66	3741.93	3773.16	3814.87	-0.117937	0.117209	-1.00622	0.31431	0.810948	Ap2b1
ENSMUSG00000027309	3863.99	4003.69	3970.74	3293.11	4272.22	3481.86	3814.27	-0.0998929	0.134177	-0.744488	0.456581	0.883235	Dnaaf9
ENSMUSG00000036275	4303.16	4102.2	4643.08	3168.31	3135.88	3485.07	3806.29	-0.413267	0.121624	-3.39791	0.000679015	0.0345854	9530068E07Rik
ENSMUSG00000025060	3830.65	3621.72	3649.08	4077.55	3813.7	3811.67	3800.73	0.0756679	0.115792	0.653483	0.513445	0.901216	Slk
ENSMUSG00000020282	3837.55	4452.57	4846.1	3009.56	2632.51	4020.31	3799.77	-0.441528	0.164008	-2.69211	0.00710007	0.15924	Rhbdf1
ENSMUSG00000033545	3757.64	4490.68	3933.83	3294.81	3527.62	3729.02	3788.93	-0.207555	0.127512	-1.62772	0.103584	0.571005	Znrf1
ENSMUSG00000030374	3664.52	3992.54	4287.14	3336.41	3423.95	4021.92	3787.75	-0.145983	0.131399	-1.111	0.26657	0.775904	Strn4
ENSMUSG00000017404	2802.86	3887.52	3203.49	3906.91	4426.72	4474.5	3783.67	0.372491	0.145418	2.56152	0.0104215	0.193946	Rpl19
ENSMUSG00000032594	3425.39	5060.38	3229.85	3339.8	3930.32	3686.49	3778.71	-0.0982006	0.167799	-0.585229	0.558394	0.912858	Ip6k1
ENSMUSG00000034255	3192.01	5525.99	3846.82	2902.59	3582.44	3622.29	3778.69	-0.314278	0.181602	-1.73059	0.0835251	0.530344	Arhgap27
ENSMUSG00000030451	3604.17	4063.17	4041.93	3621.66	3943.28	3396	3778.37	-0.0945017	0.125011	-0.75595	0.449679	0.880299	Herc2
ENSMUSG00000036565	4145.65	4558.52	4650.99	2849.11	2741.16	3724.21	3778.27	-0.518863	0.144831	-3.58253	0.000340285	0.020916	Ttyh3
ENSMUSG00000004897	3977.23	3639.38	3910.1	3556.29	3775.82	3799.64	3776.41	-0.0501114	0.11723	-0.427462	0.669043	0.938116	Hdgf
ENSMUSG00000058571	4268.09	3327.12	4160.58	4229.51	3258.49	3388.78	3772.09	-0.111475	0.149409	-0.746105	0.455604	0.882819	Gpc6
ENSMUSG00000071042	3750.17	3078.05	3583.16	3838.99	4566.27	3791.61	3768.04	0.228419	0.136146	1.67776	0.0933947	0.550187	Rasgrp3
ENSMUSG00000016487	3499.55	3484.18	3567.34	3871.25	4520.42	3642.35	3764.18	0.189791	0.127829	1.48473	0.137616	0.629375	Ppfibp1
ENSMUSG00000067158	4757.84	3983.25	6683.82	2302.38	1876.94	2970.7	3762.49	-1.10707	0.193961	-5.70769	1.1452e-08	3.0695e-06	Col4a4
ENSMUSG00000018819	4475.6	3391.24	4047.2	4201.5	2940.51	3475.44	3755.25	-0.166134	0.158076	-1.05098	0.293268	0.796532	Lsp1
ENSMUSG00000024921	3519.67	3937.71	3667.53	4013.03	4032.99	3351.87	3753.8	0.03482	0.129239	0.269423	0.787604	0.960662	Smarca2
ENSMUSG00000001288	3382.86	4437.7	3258.86	4232.06	3287.39	3917.6	3752.75	0.0447243	0.154173	0.29009	0.771747	0.957279	Rarg
ENSMUSG00000022614	3551.28	4607.78	4092.03	2953.53	3330.26	3972.97	3751.31	-0.255871	0.150148	-1.70412	0.0883578	0.543416	Lmf2
ENSMUSG00000032946	2784.46	4687.7	3409.14	3374.61	4430.71	3799.64	3747.71	0.0926646	0.178674	0.518624	0.604023	0.924785	Rasgrp2
ENSMUSG00000037553	3355.27	4401.46	3767.72	3595.34	3407.01	3953.71	3746.75	-0.0727149	0.138679	-0.524338	0.600043	0.923207	Zdhhc18
ENSMUSG00000048878	3619.69	3939.57	2776.36	4329.69	3899.42	3910.38	3745.85	0.229034	0.146619	1.5621	0.118263	0.598316	Hexim1
ENSMUSG00000008140	4076.67	4155.18	4310.87	2858.44	3114.95	3948.89	3744.17	-0.337449	0.142642	-2.3657	0.017996	0.259695	Emc10
ENSMUSG00000025223	3327.1	4665.4	3264.13	3801.64	3658.2	3747.48	3743.99	-0.00767783	0.151771	-0.0505883	0.959654	0.99252	Ldb1
ENSMUSG00000018893	2944.84	2306.68	2586.52	5906.21	5036.75	3670.44	3741.91	0.898101	0.170449	5.26902	1.37153e-07	3.07186e-05	Mb
ENSMUSG00000007891	3044.86	4484.17	3722.9	3109.74	4065.88	4023.52	3741.85	-0.00648003	0.163234	-0.0396977	0.968334	0.99425	Ctsd
ENSMUSG00000046062	4088.75	4509.27	3881.1	3095.3	3401.03	3472.23	3741.28	-0.325173	0.124265	-2.61678	0.00887637	0.17873	Ppp1r15b
ENSMUSG00000002778	3477.13	4339.19	3873.19	3368.67	3416.98	3948.89	3737.34	-0.122564	0.135012	-0.907802	0.363983	0.842768	Kdelr1
ENSMUSG00000043702	3200.06	4504.62	3108.57	3828.8	3571.48	4205.68	3736.54	0.100753	0.157466	0.639839	0.522277	0.904719	Pde12
ENSMUSG00000031441	3746.72	3964.66	4379.42	3487.52	3229.58	3584.58	3732.08	-0.229049	0.123784	-1.8504	0.0642561	0.477757	Atp11a
ENSMUSG00000027002	3950.21	2997.19	3627.98	3921.34	3880.48	3979.39	3726.1	0.155852	0.134674	1.15725	0.24717	0.760109	Nckap1
ENSMUSG00000019487	3449.54	4741.61	3533.06	3555.44	3406.01	3668.03	3725.62	-0.142304	0.145959	-0.97496	0.32958	0.822664	Trip10
ENSMUSG00000070733	3499.55	4410.75	3809.91	3838.99	3734.95	3053.35	3724.58	-0.141392	0.142543	-0.991923	0.321235	0.815811	Fryl
ENSMUSG00000033565	3878.93	3914.47	3939.1	3668.35	3396.04	3544.46	3723.56	-0.144963	0.114716	-1.26367	0.206347	0.716725	Rbfox2
ENSMUSG00000063077	3363.89	3917.26	3504.06	3692.97	4309.1	3537.23	3720.75	0.0970867	0.132289	0.733896	0.463012	0.886862	Kif1b
ENSMUSG00000020917	3987	3668.19	3559.43	3504.5	3836.62	3761.92	3719.61	-0.0157664	0.120047	-0.131336	0.89551	0.983213	Acly
ENSMUSG00000063524	4811.3	3471.17	4284.5	3216.71	2991.35	3532.42	3717.91	-0.367535	0.14627	-2.51271	0.0119807	0.211767	Eno1
ENSMUSG00000003660	3723.73	4218.37	3293.13	3501.96	3878.49	3682.48	3716.36	-0.0244006	0.132414	-0.184275	0.853797	0.977046	Snrnp200
ENSMUSG00000001227	3416.2	5394.02	4310.87	2258.23	3017.27	3894.33	3715.15	-0.51662	0.195122	-2.64767	0.00810477	0.172041	Sema6b
ENSMUSG00000050565	4402.6	3875.44	3912.74	3502.8	2954.47	3621.49	3711.59	-0.275098	0.131817	-2.08697	0.0368908	0.373014	Tor1aip2
ENSMUSG00000098557	4004.25	3503.7	3388.05	4055.48	3639.26	3676.06	3711.13	0.0598797	0.126566	0.47311	0.636134	0.930581	Kctd12
ENSMUSG00000027479	3955.39	3199.79	3559.43	3572.42	3773.82	4179.2	3706.68	0.104837	0.13276	0.789675	0.429717	0.875667	Mapre1
ENSMUSG00000032085	3434.02	3203.51	3451.33	4766.9	3771.83	3575.75	3700.56	0.264375	0.139909	1.88961	0.0588096	0.45853	Tagln
ENSMUSG00000060373	3684.64	3305.74	3598.98	3630.15	4065.88	3915.19	3700.1	0.133036	0.121136	1.09824	0.272101	0.781021	Hnrnpc
ENSMUSG00000021133	3438.62	4762.98	3999.75	3063.89	3411	3473.84	3691.68	-0.294255	0.144325	-2.03884	0.0414663	0.392075	Susd6
ENSMUSG00000029071	3283.99	4325.25	3551.52	3490.92	3691.09	3803.65	3691.07	-0.0231267	0.137031	-0.168769	0.865978	0.978629	Dvl1
ENSMUSG00000066551	3753.05	3072.47	3564.7	4081.79	3792.76	3877.48	3690.38	0.177946	0.127244	1.39847	0.161973	0.660496	Hmgb1
ENSMUSG00000028988	3142.58	3879.16	3316.86	3224.35	3973.18	4606.11	3690.37	0.190982	0.153401	1.24498	0.213139	0.724496	Ctnnbip1
ENSMUSG00000090862	3350.67	4171.91	3274.68	3591.1	3491.73	4236.98	3686.18	0.0671868	0.142677	0.470901	0.637711	0.931244	Rps13
ENSMUSG00000024339	3181.67	4545.51	3504.06	3393.29	3799.74	3683.28	3684.59	-0.0468058	0.149422	-0.313246	0.754094	0.953927	Tap2
ENSMUSG00000037071	3886.41	3800.16	4292.41	3401.78	3164.79	3552.48	3683	-0.241765	0.122164	-1.97901	0.0478148	0.420273	Scd1
ENSMUSG00000055485	4058.28	4233.24	4495.43	2647.9	3346.2	3295.69	3679.46	-0.460109	0.134163	-3.42948	0.000604735	0.032102	Soga1
ENSMUSG00000026103	4295.11	3225.82	3678.08	3894.17	3389.07	3577.36	3676.6	-0.0449051	0.139799	-0.321211	0.74805	0.95334	Gls
ENSMUSG00000026389	4308.9	3841.05	4363.6	3285.47	2529.84	3695.32	3670.7	-0.395076	0.151547	-2.60695	0.00913519	0.182369	Steap3
ENSMUSG00000022139	4396.28	3071.54	3464.51	3872.1	3713.02	3505.94	3670.57	0.019463	0.148174	0.131353	0.895496	0.983213	Mbnl2
ENSMUSG00000034312	3838.7	4267.63	4121.03	3293.96	3067.1	3423.28	3668.62	-0.32096	0.120518	-2.66317	0.00774079	0.168111	Iqsec1
ENSMUSG00000036591	3739.83	3718.38	3944.38	3987.56	3078.07	3538.84	3667.84	-0.103796	0.132787	-0.781671	0.434408	0.875667	Arhgap21
ENSMUSG00000024513	3451.26	3864.29	3485.61	3720.99	3430.93	4044.39	3666.24	0.0515723	0.125871	0.409725	0.682008	0.940601	Mbd2
ENSMUSG00000043940	3536.34	3838.27	4498.07	3427.25	3621.32	3070.2	3665.24	-0.228343	0.136442	-1.67355	0.0942194	0.550777	Wdfy3
ENSMUSG00000030058	3800.18	3636.59	4126.3	3289.72	3278.42	3859.82	3665.17	-0.14761	0.128064	-1.15263	0.249062	0.76194	Copg1
ENSMUSG00000027474	3138.56	4655.18	3092.75	3395.84	4166.56	3526.8	3662.61	0.0251774	0.167778	0.150064	0.880714	0.981353	Ccm2l
ENSMUSG00000043631	2827	3314.11	2837	4458.73	4443.66	4091.73	3662.04	0.532391	0.125892	4.22895	2.34783e-05	0.00259372	Ecm2
ENSMUSG00000036180	3573.13	4055.74	4273.95	3253.21	3146.85	3633.53	3656.07	-0.244646	0.129247	-1.89286	0.0583761	0.456871	Gatad2a
ENSMUSG00000031386	3919.75	3715.59	4611.44	3363.58	3053.15	3265.2	3654.78	-0.336689	0.130077	-2.58839	0.00964263	0.186797	Hcfc1
ENSMUSG00000031532	3543.81	3786.22	3235.13	3700.61	3728.97	3932.04	3654.46	0.103153	0.121787	0.846997	0.396997	0.860475	Saraf
ENSMUSG00000013236	4817.63	3407.04	4796	3124.17	2437.14	3310.14	3648.69	-0.552527	0.165412	-3.34031	0.000836848	0.0407216	Ptprs
ENSMUSG00000027593	3613.94	3445.15	3646.44	3434.89	4041.96	3699.33	3646.95	0.0623117	0.122427	0.50897	0.610773	0.925928	Raly
ENSMUSG00000020700	3531.74	4218.37	3699.17	3199.73	3674.15	3553.28	3646.07	-0.135252	0.129043	-1.04811	0.294587	0.797193	Map3k3
ENSMUSG00000025228	3558.18	4142.17	3374.87	3439.98	3724.98	3627.11	3644.55	-0.0388465	0.128125	-0.303193	0.761743	0.955711	Actr1a
ENSMUSG00000044345	3152.93	4698.86	3480.33	3443.38	3063.12	3982.6	3636.87	-0.111828	0.164524	-0.679705	0.496691	0.896179	Marveld1
ENSMUSG00000030704	3993.32	3461.87	3701.81	3565.63	3440.9	3645.56	3634.85	-0.0671632	0.120623	-0.556801	0.577664	0.918585	Rab6a
ENSMUSG00000070493	3915.15	3118.94	3272.04	3489.22	3794.76	4207.29	3632.9	0.15577	0.138123	1.12776	0.25942	0.770089	Chchd2
ENSMUSG00000056076	3558.18	3731.39	3862.64	3375.46	3129.9	4137.47	3632.51	-0.0664287	0.137551	-0.48294	0.629138	0.93006	Eif3b
ENSMUSG00000042190	3198.91	4282.5	4181.67	3175.11	3529.61	3423.28	3631.85	-0.202034	0.142111	-1.42166	0.155124	0.653772	Cmklr1
ENSMUSG00000001687	3788.11	3557.6	3105.93	3788.05	3766.85	3761.12	3627.94	0.112043	0.124884	0.897176	0.369625	0.848044	Ubl3
ENSMUSG00000041040	2487.85	5289.93	4186.94	2300.68	3454.85	4027.53	3624.63	-0.290151	0.365531	-0.793778	0.427325	0.874657	Fam117b
ENSMUSG00000057098	4255.44	3236.04	3846.82	3806.73	3153.83	3438.53	3622.9	-0.124761	0.141727	-0.880292	0.378701	0.852978	Ebf1
ENSMUSG00000020814	3296.63	3407.04	3844.18	4047.84	3305.34	3835.75	3622.8	0.0872377	0.132441	0.658691	0.510094	0.899531	Mxra7
ENSMUSG00000028796	3601.87	4305.73	3920.65	2724.31	3413.99	3757.11	3620.61	-0.257223	0.146913	-1.75085	0.079971	0.521342	Phc2
ENSMUSG00000026490	3339.17	3342.92	3662.26	4178.58	3889.45	3307.73	3620.02	0.138295	0.132172	1.04633	0.295408	0.797279	Cdc42bpa
ENSMUSG00000022528	3547.83	4964.65	3042.65	3341.5	3064.11	3755.5	3619.38	-0.18727	0.171161	-1.09411	0.273905	0.781865	Hes1
ENSMUSG00000070643	3564.5	4101.28	3627.98	3636.94	3210.64	3574.15	3619.25	-0.116241	0.125601	-0.92548	0.354716	0.838827	Sox13
ENSMUSG00000057177	3624.86	3927.48	3730.81	3386.5	3098.01	3935.25	3617.15	-0.114606	0.131691	-0.870262	0.384157	0.856021	Gsk3a
ENSMUSG00000020671	3811.1	3163.55	3593.71	3596.19	3741.93	3769.14	3612.6	0.0717885	0.124807	0.575195	0.565159	0.915068	Rab10
ENSMUSG00000028163	3759.37	3562.25	3891.64	3304.15	3520.64	3616.68	3609.12	-0.102033	0.118282	-0.862619	0.388347	0.857916	Nfkb1
ENSMUSG00000074884	3893.3	3348.49	3743.99	3456.96	3176.75	4030.74	3608.37	-0.0424595	0.13577	-0.312732	0.754484	0.953927	Serf2
ENSMUSG00000020496	3670.85	3740.68	3743.99	3259.15	3342.22	3885.5	3607.07	-0.0888431	0.124485	-0.713686	0.475421	0.891275	Rnf187
ENSMUSG00000020077	3393.78	3187.71	3050.56	3692.12	4487.52	3829.33	3606.84	0.316713	0.129232	2.45072	0.0142569	0.23305	Srgn
ENSMUSG00000070003	3102.34	3717.45	3435.51	3378.01	3479.77	4509.81	3603.82	0.149108	0.146738	1.01614	0.309561	0.809113	Ssbp4
ENSMUSG00000020220	3543.81	4629.15	4150.03	2866.93	3371.12	2994.77	3592.64	-0.41612	0.139515	-2.98262	0.00285791	0.090556	Vps13d
ENSMUSG00000003458	3530.59	4420.98	3759.81	3009.56	3229.58	3570.13	3586.78	-0.255876	0.136097	-1.88011	0.0600935	0.463053	Ncstn
ENSMUSG00000020611	3885.83	3875.44	3904.83	3275.28	3002.31	3556.49	3583.36	-0.246152	0.122069	-2.01649	0.0437485	0.404682	Gna13
ENSMUSG00000020923	3561.05	3756.48	3496.15	3458.66	3416.98	3803.65	3582.16	-0.018514	0.119366	-0.155102	0.876741	0.981038	Ubtf
ENSMUSG00000030022	3702.46	3982.32	4513.89	2508.67	3528.62	3241.93	3579.65	-0.393257	0.151135	-2.60202	0.00926773	0.183892	Adamts9
ENSMUSG00000033088	3480.58	4251.83	3736.08	3010.41	3424.95	3561.31	3577.53	-0.198221	0.133342	-1.48657	0.137129	0.627853	Triobp
ENSMUSG00000021156	3449.54	3683.99	3243.04	3774.47	3725.98	3581.37	3576.4	0.0934418	0.119122	0.784423	0.432792	0.875667	Zmynd11
ENSMUSG00000000489	4642.3	3690.5	3693.9	3366.97	3054.15	3007.61	3575.9	-0.352763	0.136644	-2.58162	0.00983383	0.188934	Pdgfb
ENSMUSG00000047187	3695.56	3465.59	3786.18	3436.59	3401.03	3668.03	3575.5	-0.0585664	0.117938	-0.496585	0.619482	0.927436	Rab2a
ENSMUSG00000034684	3610.49	3780.65	4252.86	2931.46	2752.12	4102.97	3571.76	-0.249189	0.160415	-1.5534	0.120327	0.601821	Sema3f
ENSMUSG00000021294	3657.05	4267.63	3456.6	3254.06	3436.91	3353.47	3570.95	-0.181763	0.127987	-1.42017	0.155557	0.653772	Kif26a
ENSMUSG00000075284	3747.3	3738.82	4136.85	3394.99	3146.85	3253.97	3569.8	-0.245151	0.119112	-2.05815	0.0395755	0.384468	Wipf1
ENSMUSG00000005621	3273.07	4845.69	4086.75	2487.45	3257.49	3466.62	3569.51	-0.405589	0.168509	-2.40692	0.0160875	0.247209	Zfp592
ENSMUSG00000000805	2578.67	5839.18	2367.68	2184.37	5181.28	3259.58	3568.46	-0.0219888	0.515424	-0.0426617	0.965971	0.99406	Car4
ENSMUSG00000020571	3524.84	2568.76	3812.55	3670.05	3856.56	3972.97	3567.62	0.217221	0.152905	1.42063	0.155425	0.653772	Pdia6
ENSMUSG00000076432	3665.1	3155.18	3641.17	3726.08	3268.46	3940.87	3566.14	0.0647364	0.131514	0.492242	0.622549	0.928253	Ywhaq
ENSMUSG00000054693	3666.82	2864.29	3472.42	3671.75	4150.61	3542.05	3561.32	0.184197	0.138209	1.33274	0.182617	0.685756	Adam10
ENSMUSG00000013663	3416.2	3993.47	4023.47	3341.5	3076.08	3500.32	3558.51	-0.203557	0.12806	-1.58954	0.111938	0.585099	Pten
ENSMUSG00000062232	3359.86	4088.26	3385.41	3344.9	3703.05	3438.53	3553.34	-0.0479343	0.130767	-0.366562	0.713946	0.946762	Rapgef2
ENSMUSG00000051495	3020.14	4026	4094.66	2816.85	3832.64	3521.99	3552.04	-0.129762	0.159386	-0.814136	0.415567	0.86946	Irf2bp2
ENSMUSG00000024695	3590.37	3362.43	3620.07	3584.3	3722.99	3425.69	3550.98	0.0220989	0.117521	0.188043	0.850843	0.976258	Zfp91
ENSMUSG00000061689	3600.14	4274.14	4324.05	3157.28	2506.91	3440.14	3550.44	-0.420632	0.148237	-2.83757	0.00454589	0.121037	Dlgap4
ENSMUSG00000018845	3258.69	4883.8	2789.54	3283.77	3441.9	3643.16	3550.14	-0.0783414	0.178434	-0.43905	0.660625	0.9379	Unc45b
ENSMUSG00000022836	3345.49	3197.94	3646.44	4406.1	3440.9	3241.93	3546.47	0.123228	0.144752	0.851302	0.394602	0.859343	Mylk
ENSMUSG00000031422	3934.12	2952.58	3933.83	3321.13	3350.19	3777.17	3544.84	-0.0493367	0.144746	-0.340851	0.733216	0.950208	Morf4l2
ENSMUSG00000034810	2799.98	3596.63	3150.76	3875.5	3981.16	3859.02	3543.84	0.295558	0.131589	2.24607	0.0246994	0.305011	Scn7a
ENSMUSG00000031511	4144.5	3682.13	4142.12	3038.42	3010.29	3244.34	3543.63	-0.364388	0.12108	-3.00949	0.00261683	0.0867492	Arhgef7
ENSMUSG00000027678	3139.71	4299.23	3504.06	3511.29	3269.45	3538.04	3543.63	-0.0847933	0.141791	-0.598016	0.549829	0.910773	Ncoa3
ENSMUSG00000032249	3525.41	3262.06	3024.2	3766.83	4042.96	3583.78	3534.21	0.213507	0.124741	1.71161	0.0869694	0.539805	Anp32a
ENSMUSG00000030168	2921.27	4730.45	3161.3	2492.54	4221.38	3676.86	3533.97	-0.0582433	0.2015	-0.289048	0.772545	0.957398	Adipor2
ENSMUSG00000020357	3517.37	3540.87	3707.08	3188.69	3696.08	3548.47	3533.09	-0.0445298	0.121479	-0.366563	0.713945	0.946762	Flt4
ENSMUSG00000020594	3674.29	2996.26	3356.41	3890.78	3746.91	3531.62	3532.71	0.155266	0.12841	1.20914	0.226609	0.737326	Pum2
ENSMUSG00000023353	3293.76	4248.11	3846.82	3048.61	3017.27	3730.63	3530.87	-0.216496	0.144376	-1.49953	0.133736	0.624048	Agap3
ENSMUSG00000036529	3646.13	4090.12	3852.09	2867.78	3348.2	3359.89	3527.37	-0.275092	0.126823	-2.16911	0.0300745	0.340187	Sbf1
ENSMUSG00000066705	3770.87	3873.58	3680.71	3090.21	3109.97	3615.07	3523.4	-0.206747	0.123921	-1.66838	0.0952394	0.552402	Fxyd6
ENSMUSG00000040481	3429.99	3467.45	3860	3794.85	3321.28	3244.34	3519.65	-0.0525557	0.126882	-0.414209	0.678721	0.940582	Bptf
ENSMUSG00000020101	3328.82	4373.58	2963.56	3361.88	3665.18	3420.07	3518.85	-0.0320457	0.152358	-0.210331	0.833409	0.972416	Vsir
ENSMUSG00000030287	3400.1	3792.73	3409.14	3254.06	3831.64	3412.05	3516.62	-0.0149653	0.126531	-0.118274	0.905851	0.98409	Itpr2
ENSMUSG00000001833	3726.6	2487.9	3633.26	3953.6	4076.85	3218.66	3516.14	0.192777	0.166431	1.1583	0.246741	0.7601	Septin7
ENSMUSG00000018474	3239.15	4035.29	3490.88	3220.95	3377.1	3730.63	3515.67	-0.0597672	0.133759	-0.446829	0.654999	0.936152	Chd3
ENSMUSG00000010067	2886.21	3639.38	2884.46	3780.41	3736.94	4160.74	3514.69	0.310428	0.136822	2.26883	0.0232784	0.297345	Rassf1
ENSMUSG00000040732	3429.42	3666.33	3163.94	3686.18	3739.93	3400.01	3514.3	0.0758199	0.123016	0.616342	0.537669	0.90744	Erg
ENSMUSG00000016921	3686.37	3416.34	3831	3591.95	3312.31	3219.46	3509.57	-0.110031	0.121531	-0.905377	0.365266	0.844073	Srsf6
ENSMUSG00000034290	3317.33	3491.61	3356.41	3653.07	3702.06	3534.83	3509.22	0.0991609	0.114957	0.862594	0.38836	0.857916	Nek9
ENSMUSG00000030110	4354.89	2638.46	6090.58	2279.45	1624.76	4041.18	3504.89	-0.719132	0.512812	-1.40233	0.160816	0.660496	Ret
ENSMUSG00000041120	4201.99	4652.39	4919.92	2114.76	2059.36	3071.81	3503.37	-0.925542	0.162498	-5.6957	1.22869e-08	3.24017e-06	Nbl1
ENSMUSG00000022564	2902.88	4796.44	3712.35	3029.93	3028.23	3548.47	3503.05	-0.248044	0.170336	-1.45621	0.145336	0.641189	Grina
ENSMUSG00000028478	3283.99	3540.87	3493.52	3299.05	3650.22	3736.24	3500.65	0.0509887	0.120894	0.421765	0.673197	0.939866	Clta
ENSMUSG00000030249	4162.32	3780.65	3000.47	3497.71	3173.76	3388.78	3500.61	-0.124426	0.142929	-0.870543	0.384004	0.856021	Abcc9
ENSMUSG00000035168	3102.92	3881.02	3037.38	3542.71	4009.07	3414.46	3497.92	0.12856	0.140282	0.916442	0.359435	0.839721	Tanc1
ENSMUSG00000068699	4187.04	3879.16	4556.07	2711.57	2434.15	3195.39	3493.9	-0.5962	0.139709	-4.26744	1.97727e-05	0.00224502	Flnc
ENSMUSG00000019850	3233.4	3519.49	4073.57	2872.88	3013.28	4242.59	3492.54	-0.0941512	0.163987	-0.574137	0.565875	0.915552	Tnfaip3
ENSMUSG00000029598	3550.71	3991.61	3941.74	2897.5	2787.01	3778.77	3491.22	-0.278328	0.145395	-1.91429	0.0555832	0.447973	Plbd2
ENSMUSG00000046280	3184.54	3908.9	2889.73	3676.84	4112.73	3174.52	3491.21	0.133229	0.151275	0.880707	0.378476	0.852877	She
ENSMUSG00000051343	3639.81	4428.41	3701.81	2846.56	3030.22	3286.87	3488.95	-0.361724	0.132749	-2.72488	0.00643248	0.149976	Rab11fip5
ENSMUSG00000060601	3216.73	4118.93	3240.4	3364.42	3330.26	3660.81	3488.59	-0.0313535	0.137837	-0.227467	0.82006	0.967537	Nr1h2
ENSMUSG00000001025	3734.65	3188.64	3633.26	3480.73	2789	4098.95	3487.54	-0.0253395	0.153676	-0.164889	0.869031	0.979278	S100a6
ENSMUSG00000030934	3718.56	3085.48	3158.66	3691.27	3743.92	3525.2	3487.18	0.136084	0.127141	1.07033	0.284469	0.789961	Oat
ENSMUSG00000024811	3362.74	3463.73	3630.62	3319.43	3682.12	3444.95	3483.93	-0.000474	0.118793	-0.00399013	0.996816	0.998771	Tnks2
ENSMUSG00000019947	3893.3	3744.4	4023.47	2587.63	3545.56	3100.7	3482.51	-0.336439	0.140357	-2.39702	0.0165291	0.249927	Arid5b
ENSMUSG00000036606	3577.15	3828.97	3994.47	3085.12	2883.7	3521.18	3481.77	-0.26327	0.129053	-2.04001	0.0413498	0.391972	Plxnb2
ENSMUSG00000025410	3228.8	3528.79	3224.58	3501.11	3718	3680.87	3480.36	0.126285	0.118199	1.06842	0.285333	0.790844	Dctn2
ENSMUSG00000026773	3362.74	4531.57	3701.81	3061.35	2051.38	4163.95	3478.8	-0.321723	0.203646	-1.57981	0.114149	0.591944	Pfkfb3
ENSMUSG00000034024	3755.35	3322.47	3314.23	3294.81	3456.85	3692.91	3472.77	0.00603841	0.123858	0.0487528	0.961116	0.99252	Cct2
ENSMUSG00000003746	3443.79	3276	3633.26	3626.75	3149.84	3687.29	3469.49	0.016659	0.125459	0.132785	0.894364	0.983133	Man1a
ENSMUSG00000039501	3461.61	4428.41	3593.71	2763.36	2968.42	3574.95	3465.08	-0.303653	0.148186	-2.04914	0.0404488	0.388565	Znfx1
ENSMUSG00000020198	3320.78	4149.6	3119.12	3208.22	3498.71	3466.62	3460.51	-0.0595259	0.139533	-0.426609	0.669664	0.938124	Ap3d1
ENSMUSG00000048758	5718.38	5952.56	6077.4	981.396	944.951	1088.13	3460.47	-2.55671	0.122612	-20.852	1.46051e-96	1.19397e-92	Rpl29
ENSMUSG00000034707	3451.84	3799.23	3316.86	3522.33	3097.01	3573.34	3460.1	-0.0530314	0.126502	-0.419215	0.675059	0.940582	Gns
ENSMUSG00000022433	3807.65	4209.08	3409.14	3004.47	3059.13	3253.97	3457.24	-0.296088	0.128144	-2.31059	0.0208555	0.282509	Csnk1e
ENSMUSG00000026670	3765.69	4095.7	3683.35	2988.34	2804.95	3401.62	3456.61	-0.328766	0.128535	-2.55779	0.010534	0.195495	Uap1
ENSMUSG00000035673	4017.47	4026	3485.61	2933.15	2825.88	3439.33	3454.57	-0.327299	0.133064	-2.45972	0.0139047	0.230386	Sbno2
ENSMUSG00000036817	2893.68	3740.68	2910.82	3837.29	3876.49	3427.3	3447.71	0.221803	0.140957	1.57355	0.115592	0.594876	Sun1
ENSMUSG00000039349	3139.13	3910.76	2800.09	3445.08	3634.28	3741.06	3445.06	0.133318	0.14391	0.926401	0.354238	0.838827	C130074G19Rik
ENSMUSG00000037060	3590.37	3176.56	3741.36	2920.42	3306.33	3935.25	3445.05	-0.0472653	0.143564	-0.329228	0.741983	0.952011	Cavin3
ENSMUSG00000051223	3716.83	2853.14	3717.63	3501.11	3379.1	3485.07	3442.15	0.0120179	0.137831	0.0871929	0.930518	0.98741	Bzw1
ENSMUSG00000010097	3374.24	4215.59	3627.98	3175.96	3056.14	3199.4	3441.55	-0.250321	0.129461	-1.93357	0.0531663	0.439913	Nxf1
ENSMUSG00000030655	3326.52	3176.56	3817.82	3660.71	3597.39	3063.78	3440.47	0.00212257	0.133896	0.0158524	0.987352	0.9966	Smg1
ENSMUSG00000014599	3296.06	3323.4	3807.27	3416.21	3048.17	3716.98	3434.68	-0.0321693	0.131905	-0.243882	0.807322	0.964222	Csf1
ENSMUSG00000045482	3328.82	4240.68	3704.44	3007.86	3246.53	3066.19	3432.42	-0.274412	0.132173	-2.07616	0.0378791	0.378356	Trrap
ENSMUSG00000052915	3617.39	3442.36	3390.69	3311.79	3235.56	3586.18	3430.66	-0.0450862	0.118785	-0.379561	0.704271	0.945781	Msl1
ENSMUSG00000028082	3367.34	3777.86	4034.02	3092.76	3106.98	3170.51	3424.91	-0.252617	0.123772	-2.04098	0.041253	0.391972	Sh3d19
ENSMUSG00000079435	2758.6	2721.17	3034.74	4011.33	4384.85	3610.26	3420.16	0.49739	0.128781	3.86228	0.000112335	0.00887283	Rpl36a
ENSMUSG00000071646	3610.49	3707.23	3554.16	3167.47	3027.23	3408.84	3412.57	-0.179198	0.118769	-1.50879	0.131352	0.620873	Mta2
ENSMUSG00000042423	3221.91	4210.94	4313.5	2760.81	2677.36	3290.88	3412.57	-0.426342	0.14975	-2.84703	0.00441291	0.119331	Fbrs
ENSMUSG00000038521	2623.51	3647.75	2908.19	3977.37	3443.89	3859.82	3410.09	0.297227	0.14739	2.0166	0.0437371	0.404682	C1s1
ENSMUSG00000037266	3129.93	3530.65	3024.2	3940.02	3857.55	2973.11	3409.24	0.15221	0.144236	1.05528	0.291298	0.795776	Rsrp1
ENSMUSG00000020149	3749.6	3145.89	3409.14	3468	3138.87	3543.65	3409.19	-0.0221266	0.127742	-0.173214	0.862483	0.978608	Rab1a
ENSMUSG00000021108	3320.78	4062.24	3074.29	3165.77	3518.65	3310.14	3408.64	-0.0671828	0.138472	-0.485172	0.627555	0.929645	Prkch
ENSMUSG00000028759	3460.46	4186.78	3664.9	2990.88	3019.26	3127.98	3408.38	-0.308055	0.125983	-2.4452	0.0144771	0.235289	Hp1bp3
ENSMUSG00000040339	3123.61	3762.99	3427.6	3321.98	3480.77	3326.19	3407.19	-0.0258661	0.125099	-0.206766	0.836193	0.972549	Eeig2
ENSMUSG00000025498	2954.61	3447.93	3129.66	3073.23	3774.82	4046.79	3404.51	0.192763	0.140899	1.36809	0.171285	0.67171	Irf7
ENSMUSG00000028680	3447.81	4395.88	3095.39	3293.96	2628.52	3550.07	3401.94	-0.20906	0.161651	-1.29327	0.195916	0.705402	Plk3
ENSMUSG00000043962	3316.18	3581.76	3393.32	3532.52	3440.9	3060.57	3387.54	-0.0367089	0.122802	-0.298928	0.764995	0.956211	Thrap3
ENSMUSG00000031065	3493.8	3464.66	3728.17	2973.05	3069.1	3594.21	3387.17	-0.148123	0.127905	-1.15807	0.246836	0.7601	Cdk16
ENSMUSG00000028161	3897.33	3409.83	3182.39	3243.87	3297.36	3278.84	3384.94	-0.0974398	0.126353	-0.771169	0.440607	0.875667	Ppp3ca
ENSMUSG00000020788	3457.58	4467.44	2757.9	3524.03	3033.21	3044.52	3380.78	-0.156384	0.166459	-0.939479	0.347485	0.834917	Atp2a3
ENSMUSG00000023118	3158.1	4049.23	3519.88	2982.39	3166.78	3404.03	3380.07	-0.167008	0.135659	-1.23109	0.218291	0.729952	Sympk
ENSMUSG00000038467	3314.45	3335.48	3533.06	3293.11	3116.94	3679.27	3378.72	-0.0121578	0.124001	-0.0980458	0.921896	0.987216	Chmp4b
ENSMUSG00000029328	3565.65	3120.8	3335.32	3735.42	3369.13	3142.42	3378.12	0.0317099	0.128007	0.247719	0.804352	0.963571	Hnrnpdl
ENSMUSG00000027288	3282.26	3181.21	3211.4	3590.25	3578.46	3424.89	3378.08	0.130619	0.114899	1.13681	0.255616	0.767428	Zfp106
ENSMUSG00000039159	3402.98	3711.87	3332.68	3229.44	3440.9	3124.77	3373.77	-0.0939961	0.120824	-0.777958	0.436594	0.875667	Ube2h
ENSMUSG00000038375	4262.92	3539.94	3812.55	2485.75	2686.33	3454.58	3373.68	-0.429441	0.150643	-2.85072	0.00436206	0.118866	Trp53inp2
ENSMUSG00000025651	3455.29	3218.38	3187.67	3422.15	3476.78	3466.62	3371.15	0.0709024	0.116298	0.609662	0.542086	0.907454	Uqcrc1
ENSMUSG00000015094	3522.54	3458.16	3720.26	3078.32	3020.26	3417.67	3369.53	-0.168151	0.121091	-1.38863	0.164945	0.666028	Npdc1
ENSMUSG00000021577	3107.52	3133.81	3026.83	3754.95	3619.32	3550.87	3365.55	0.236718	0.115204	2.05478	0.0399005	0.386084	Sdha
ENSMUSG00000029823	3353.54	3538.08	3403.87	3697.22	3184.73	2992.36	3361.63	-0.0603168	0.12871	-0.468627	0.639336	0.931422	Luc7l2
ENSMUSG00000021814	3305.26	3174.7	3129.66	3631.85	3143.86	3773.16	3359.75	0.134113	0.125754	1.06647	0.286213	0.791133	Anxa7
ENSMUSG00000017781	3100.04	3058.53	3617.44	3222.65	3510.67	3635.13	3357.41	0.08739	0.12816	0.681883	0.495313	0.895566	Pitpna
ENSMUSG00000009470	3690.96	2975.82	3374.87	3291.41	3410	3393.59	3356.11	0.00733933	0.128008	0.0573348	0.954279	0.99252	Tnpo1
ENSMUSG00000074305	3075.9	3638.45	3330.04	3274.43	3641.25	3155.26	3352.56	0.00387166	0.128673	0.0300891	0.975996	0.995218	Peak1
ENSMUSG00000027962	3073.03	2261.14	2963.56	4537.69	3374.11	3900.75	3351.71	0.510446	0.157396	3.24308	0.00118247	0.0508773	Vcam1
ENSMUSG00000031167	3427.12	3147.75	2982.01	3938.32	2740.16	3832.54	3344.65	0.136402	0.154054	0.885413	0.375934	0.851134	Rbm3
ENSMUSG00000015291	3041.98	3362.43	3013.65	3555.44	3696.08	3394.4	3344	0.175892	0.120769	1.45643	0.145273	0.641189	Gdi1
ENSMUSG00000041890	3224.78	4089.19	3422.33	3113.13	3208.65	2993.17	3341.87	-0.205351	0.132674	-1.54779	0.121672	0.603563	Git2
ENSMUSG00000026249	2939.09	3878.23	3860	2641.11	2277.65	4444.01	3340.02	-0.188338	0.206469	-0.912187	0.36167	0.841536	Serpine2
ENSMUSG00000026277	3213.28	3633.81	3306.32	3228.59	3241.54	3415.26	3339.8	-0.0388055	0.120382	-0.322352	0.747186	0.952701	Stk25
ENSMUSG00000027007	3416.77	3204.44	2662.98	3700.61	3813.7	3222.67	3336.86	0.206592	0.138853	1.48785	0.136791	0.627853	Itprid2
ENSMUSG00000024538	3681.77	3479.53	3796.73	2612.25	2976.4	3464.21	3335.15	-0.274826	0.137321	-2.00134	0.0453562	0.410162	Ppic
ENSMUSG00000019188	3391.48	3701.65	3538.34	3138.6	2636.49	3574.15	3330.12	-0.18497	0.139946	-1.32173	0.18626	0.691217	H13
ENSMUSG00000019804	3212.13	3223.96	3372.23	3130.96	3368.13	3643.16	3325.1	0.0491582	0.121963	0.403057	0.686907	0.942216	Snx3
ENSMUSG00000040723	2972.43	4334.55	3533.06	2546.03	3311.32	3252.36	3324.96	-0.250792	0.162247	-1.54574	0.122167	0.604085	Rcsd1
ENSMUSG00000010095	3406.43	3714.66	3377.5	2838.92	2935.53	3660.01	3322.17	-0.154477	0.137715	-1.12171	0.261984	0.772349	Slc3a2
ENSMUSG00000042626	3440.91	3365.22	3572.61	3013.8	3173.76	3364.7	3321.84	-0.118903	0.118862	-1.00034	0.317144	0.812805	Shc1
ENSMUSG00000079557	3120.16	3653.32	3844.18	2698.84	3200.67	3408.04	3320.87	-0.188209	0.140692	-1.33773	0.180983	0.683304	Marchf2
ENSMUSG00000030002	3355.27	3603.14	3190.3	3220.1	3310.32	3240.32	3319.91	-0.0560699	0.118753	-0.472156	0.636815	0.930717	Dusp11
ENSMUSG00000024248	2710.31	3802.02	2691.98	3410.27	3610.35	3684.89	3318.3	0.216448	0.152415	1.42012	0.155571	0.653772	Cox7a2l
ENSMUSG00000034832	3512.77	4073.39	4039.29	2646.2	2691.32	2945.82	3318.13	-0.487761	0.126115	-3.86758	0.000109922	0.00872438	Tet3
ENSMUSG00000000915	2920.7	4031.57	3422.33	2952.68	3202.67	3365.51	3315.91	-0.123517	0.144342	-0.855725	0.39215	0.85878	Hip1r
ENSMUSG00000061731	3439.77	3093.85	3074.29	3024.84	3533.6	3727.42	3315.63	0.0972412	0.131686	0.738434	0.460251	0.885343	Ext1
ENSMUSG00000029505	3461.61	3542.73	3714.99	3018.9	3171.77	2944.22	3309.03	-0.229828	0.117289	-1.9595	0.0500539	0.42624	Ep400
ENSMUSG00000022607	3329.4	3285.3	2976.74	3175.11	3819.68	3254.77	3306.83	0.093914	0.129864	0.723173	0.469574	0.888397	Ptk2
ENSMUSG00000042520	3306.41	3338.27	3250.95	3242.17	3412.99	3282.05	3305.47	0.00559853	0.114998	0.0486837	0.961171	0.99252	Ubap2l
ENSMUSG00000028468	3364.46	3948.86	3095.39	2982.39	2989.36	3436.93	3302.9	-0.147322	0.13733	-1.07275	0.283382	0.789318	Rgp1
ENSMUSG00000022982	2775.84	3280.65	2839.63	3405.17	3701.06	3796.43	3299.8	0.292778	0.127637	2.29384	0.0217995	0.288273	Sod1
ENSMUSG00000030447	3324.23	3424.7	3032.11	3168.31	3400.03	3420.07	3294.91	0.0285269	0.120976	0.235807	0.813582	0.965579	Cyfip1
ENSMUSG00000032458	3529.44	2804.81	3266.77	3405.17	3378.1	3375.94	3293.37	0.081496	0.12969	0.628391	0.529748	0.905014	Copb2
ENSMUSG00000015850	4155.43	3453.51	4592.98	2360.95	2244.76	2940.2	3291.31	-0.691579	0.15232	-4.54032	5.61697e-06	0.000791702	Adamtsl4
ENSMUSG00000019326	3684.07	4620.79	3324.77	2514.62	2989.36	2596.75	3288.39	-0.523587	0.149275	-3.50754	0.000452268	0.0259459	Aoc3
ENSMUSG00000020262	2798.83	3885.66	3475.06	2718.37	3383.09	3460.2	3286.87	-0.0866732	0.154714	-0.560216	0.575332	0.918004	Adarb1
ENSMUSG00000032766	2806.31	2573.4	2594.43	3574.97	4606.14	3548.47	3283.95	0.555721	0.140356	3.95936	7.51517e-05	0.00664179	Gng11
ENSMUSG00000028809	3227.65	3438.64	3390.69	3277.83	3320.29	3048.54	3283.94	-0.0597404	0.118091	-0.505884	0.612938	0.926259	Srrm1
ENSMUSG00000022200	3479.43	3511.13	3947.01	2742.99	2736.17	3274.03	3281.79	-0.31958	0.131669	-2.42714	0.0152186	0.240875	Golph3
ENSMUSG00000056602	2698.24	4142.17	3598.98	2844.86	3321.28	3079.83	3280.89	-0.174196	0.159838	-1.08983	0.27579	0.782867	Fry
ENSMUSG00000022521	3496.67	3798.3	3551.52	3029.09	3047.17	2756.44	3279.87	-0.296653	0.120402	-2.46386	0.0137451	0.229227	Crebbp
ENSMUSG00000045377	3744.42	3644.03	3100.66	2901.74	2864.76	3415.26	3278.48	-0.194105	0.135373	-1.43386	0.151614	0.649308	Tmem88
ENSMUSG00000028426	3306.98	2948.87	3343.23	3132.66	3126.91	3800.44	3276.51	0.0685762	0.133597	0.513306	0.607737	0.92579	Rad23b
ENSMUSG00000036698	3340.9	3357.79	4147.4	2931.46	2876.72	2983.54	3272.96	-0.299979	0.131425	-2.2825	0.0224599	0.291676	Ago2
ENSMUSG00000037410	3075.9	4096.63	3105.93	3009.56	2921.57	3422.48	3272.01	-0.136963	0.147372	-0.929366	0.352699	0.838144	Tbc1d2b
ENSMUSG00000016528	3135.11	3644.96	3778.27	2782.89	2684.34	3578.16	3267.29	-0.221458	0.147716	-1.49922	0.133817	0.624048	Mapkapk2
ENSMUSG00000019432	3282.84	3565.03	3440.78	3022.29	2946.49	3331.8	3264.87	-0.145224	0.121533	-1.19494	0.232112	0.743541	Ddx39b
ENSMUSG00000034269	3168.45	3637.52	3308.95	3220.95	3327.27	2897.67	3260.14	-0.0989994	0.126303	-0.783826	0.433142	0.875667	Setd5
ENSMUSG00000041598	3041.41	4628.22	3047.93	1918.65	2860.77	4035.56	3255.42	-0.282592	0.221712	-1.27459	0.202455	0.712777	Cdc42ep4
ENSMUSG00000031788	2946.56	3888.45	3158.66	2873.73	3194.69	3455.38	3252.91	-0.0698787	0.144035	-0.485151	0.627569	0.929645	Kifc3
ENSMUSG00000029840	3695.56	2688.64	3195.58	3158.98	3296.37	3453.78	3248.15	0.0482115	0.142103	0.339271	0.734406	0.950554	Mtpn
ENSMUSG00000068270	3121.89	3471.17	3535.7	2768.45	3467.81	3114.34	3246.56	-0.114343	0.133157	-0.85871	0.3905	0.858502	Shroom4
ENSMUSG00000048578	3117.86	2849.42	3651.71	3028.24	3617.33	3205.02	3244.93	0.0367596	0.139027	0.264406	0.791467	0.961111	Mlec
ENSMUSG00000038324	3208.68	3604.07	3129.66	2809.2	3215.63	3482.67	3241.65	-0.0654183	0.133466	-0.490148	0.624029	0.928988	Trpc4ap
ENSMUSG00000025477	3286.86	3490.68	3163.94	3156.43	3172.76	3176.13	3241.13	-0.0657804	0.117138	-0.561564	0.574413	0.918004	Inpp5a
ENSMUSG00000003346	3492.07	3337.34	3356.41	2712.42	2822.89	3720.19	3240.22	-0.138225	0.145088	-0.952697	0.340744	0.831392	Abhd17a
ENSMUSG00000033965	3078.2	3983.25	3132.3	2760.81	3064.11	3416.06	3239.12	-0.142395	0.146165	-0.974204	0.329955	0.82279	Slc16a2
ENSMUSG00000024991	3558.75	2938.64	3427.6	3264.25	3171.77	3064.59	3237.6	-0.0626676	0.127305	-0.492264	0.622533	0.928253	Eif3a
ENSMUSG00000002748	3320.78	3222.1	3596.34	3285.47	3058.13	2941.81	3237.44	-0.125416	0.121914	-1.02873	0.303608	0.804798	Baz1b
ENSMUSG00000039515	3178.79	3242.54	3746.63	2758.27	3052.15	3432.11	3235.08	-0.135467	0.135747	-0.997939	0.318309	0.813392	Ptpa
ENSMUSG00000026880	2863.21	3478.6	2765.81	2735.35	4188.49	3378.35	3234.97	0.176524	0.16475	1.07146	0.283962	0.789958	Stom
ENSMUSG00000016256	3258.69	3009.27	3443.42	3252.36	2824.89	3609.45	3233.02	-0.00223256	0.135389	-0.0164899	0.986844	0.99658	Ctsz
ENSMUSG00000016664	3366.19	3248.12	3298.41	3148.79	3059.13	3261.19	3230.3	-0.0661021	0.11582	-0.57073	0.568183	0.916252	Pacsin2
ENSMUSG00000031078	3217.88	3314.11	3588.43	3050.31	2862.76	3347.05	3230.09	-0.126416	0.125341	-1.00857	0.313179	0.809689	Cttn
ENSMUSG00000005683	3342.62	3159.83	3216.67	3198.03	3059.13	3384.77	3226.84	-0.0117043	0.118538	-0.0987387	0.921346	0.987216	Cs
ENSMUSG00000058013	3361.01	2768.57	3401.23	3358.48	3615.34	2855.95	3226.76	0.0453497	0.142072	0.319203	0.749572	0.95351	Septin11
ENSMUSG00000032437	3494.95	3265.78	3878.46	2983.24	2755.11	2977.92	3225.91	-0.28554	0.12535	-2.27794	0.0227299	0.294247	Stt3b
ENSMUSG00000021388	3640.38	2178.42	4152.67	3249.81	3294.37	2829.47	3224.19	-0.0871473	0.191526	-0.455015	0.649098	0.935317	Aspn
ENSMUSG00000024759	3316.75	2949.8	3192.94	3376.31	3408.01	3087.86	3221.94	0.0615218	0.122312	0.502992	0.61497	0.926794	Atl3
ENSMUSG00000015846	2906.9	3881.02	3040.02	2935.7	3266.46	3293.29	3220.56	-0.0504695	0.143349	-0.352074	0.724783	0.94774	Rxra
ENSMUSG00000020484	3301.81	3039.94	3340.59	2980.69	3066.11	3546.06	3212.53	-0.012619	0.12772	-0.0988025	0.921295	0.987216	Xbp1
ENSMUSG00000040447	3182.82	3643.1	2707.8	2884.76	3449.87	3401.62	3211.66	0.0277878	0.144899	0.191774	0.84792	0.975654	Spns2
ENSMUSG00000033763	3547.26	4059.45	3575.25	2671.67	2234.79	3155.26	3207.28	-0.472056	0.148229	-3.18464	0.00144937	0.0582239	Mtss2
ENSMUSG00000013846	2810.9	3567.82	2916.1	2956.07	3618.33	3359.89	3204.85	0.0951725	0.142065	0.669922	0.502907	0.897654	St3gal1
ENSMUSG00000055013	3021.87	3935.85	3395.96	2663.18	3095.01	3097.49	3201.56	-0.225344	0.140446	-1.60449	0.108607	0.579404	Agap1
ENSMUSG00000019699	2887.36	3141.24	2649.8	3565.63	3775.82	3149.65	3194.92	0.27165	0.131833	2.06056	0.039345	0.383673	Akt3
ENSMUSG00000077450	3158.67	3561.32	3134.94	2859.29	3167.78	3255.57	3189.6	-0.0871147	0.126008	-0.691341	0.489351	0.893881	Rab11b
ENSMUSG00000019872	2574.65	3418.19	2539.06	3276.98	3760.87	3552.48	3187.04	0.310161	0.146933	2.11091	0.0347804	0.363128	Smpdl3a
ENSMUSG00000044037	2694.21	4116.14	2430.96	2845.71	3951.25	3056.56	3182.47	0.0904906	0.189739	0.476921	0.633418	0.930493	Als2cl
ENSMUSG00000032737	3224.21	3920.05	3087.48	2804.96	3091.03	2959.46	3181.2	-0.209986	0.134745	-1.5584	0.119139	0.59908	Inppl1
ENSMUSG00000044477	3021.29	3674.7	2916.1	2979	2988.36	3485.07	3177.42	-0.0254106	0.139339	-0.182365	0.855296	0.977362	Zfand3
ENSMUSG00000026825	3496.1	3667.26	3933.83	2658.09	2162.02	3103.91	3170.2	-0.484456	0.14869	-3.25815	0.00112139	0.0496878	Dnm1
ENSMUSG00000035493	3693.84	4250.9	2694.62	3383.1	2171.99	2825.45	3169.98	-0.346366	0.185113	-1.87111	0.0613298	0.467043	Tgfbi
ENSMUSG00000001036	3234.55	3331.76	2739.44	3475.64	3284.4	2953.85	3169.94	0.0593261	0.133448	0.444562	0.656636	0.936638	Epn2
ENSMUSG00000052296	3186.27	3302.02	2966.19	3005.31	3319.29	3238.72	3169.63	0.0149802	0.121223	0.123576	0.901651	0.984033	Ppp6r1
ENSMUSG00000031563	2918.97	3449.79	3459.24	3014.65	3125.92	3044.52	3168.85	-0.0959435	0.125903	-0.762044	0.446034	0.878489	Wwc2
ENSMUSG00000022438	2815.5	3554.81	3319.5	2636.02	3408.01	3266.8	3166.77	-0.0567859	0.146465	-0.38771	0.698231	0.944179	Parvb
ENSMUSG00000045671	3064.98	3474.89	3066.38	3193.78	3183.73	3010.02	3165.63	-0.0340495	0.122276	-0.278464	0.780656	0.958981	Spred2
ENSMUSG00000024914	2552.23	4210.01	3105.93	2558.76	3058.13	3505.94	3165.17	-0.113343	0.180071	-0.629435	0.529065	0.905014	Drap1
ENSMUSG00000020964	3126.48	3023.22	3395.96	2967.96	3353.18	3119.96	3164.46	-0.0144022	0.123225	-0.116878	0.906957	0.984252	Sel1l
ENSMUSG00000030357	2809.75	2636.6	3071.66	3107.19	3354.18	3975.37	3159.13	0.294933	0.137829	2.13985	0.0323671	0.350465	Fkbp4
ENSMUSG00000079037	2848.84	3131.95	3021.56	3111.43	3051.16	3771.55	3156.08	0.142678	0.132816	1.07425	0.282711	0.78925	Prnp
ENSMUSG00000045930	2920.12	2947.01	2130.39	3593.64	4220.38	3093.47	3150.84	0.443963	0.161856	2.74296	0.0060889	0.144072	Clec14a
ENSMUSG00000000531	3003.47	4076.18	3250.95	2822.79	2424.18	3326.99	3150.76	-0.26898	0.158845	-1.69335	0.0903891	0.545104	Tamalin
ENSMUSG00000041638	3508.74	3602.21	3656.99	2547.73	2596.62	2982.73	3149.17	-0.40528	0.1241	-3.26575	0.00109174	0.0489039	Gcn1
ENSMUSG00000003068	3013.24	3437.71	3187.67	3037.57	2979.39	3216.25	3145.31	-0.0617589	0.121943	-0.506457	0.612536	0.926259	Stk11
ENSMUSG00000039004	3026.46	3789.94	2293.86	3014.65	3785.79	2961.07	3145.29	0.0965004	0.17528	0.550549	0.581943	0.919614	Bmp6
ENSMUSG00000021660	3220.76	2952.58	3024.2	3027.39	3228.58	3407.23	3143.46	0.0706847	0.121437	0.582067	0.560522	0.912858	Btf3
ENSMUSG00000023150	3258.12	2926.56	3082.2	3487.52	3102.99	2996.38	3142.3	0.0486744	0.125708	0.387201	0.698608	0.944179	Ivns1abp
ENSMUSG00000017132	2586.72	4293.65	2931.92	2609.7	3398.04	3003.6	3137.27	-0.123607	0.180107	-0.686296	0.492527	0.894547	Cyth1
ENSMUSG00000023009	3628.31	4085.48	3939.1	2354.16	1942.73	2873.6	3137.23	-0.69975	0.152893	-4.57674	4.72281e-06	0.00067735	Nckap5l
ENSMUSG00000037573	3311	3583.62	2723.62	3482.43	2709.26	2998.78	3134.79	-0.0679692	0.148093	-0.458964	0.64626	0.934249	Tob1
ENSMUSG00000040631	3216.16	2737.9	3132.3	3250.66	3210.64	3249.95	3132.94	0.096465	0.123542	0.780831	0.434902	0.875667	Dok4
ENSMUSG00000032434	2858.04	3104.07	2826.45	3224.35	3444.89	3334.21	3132	0.185944	0.119206	1.55986	0.118793	0.598604	Cmtm6
ENSMUSG00000027189	2846.54	3193.29	2881.82	3451.02	3198.68	3217.85	3131.53	0.144888	0.121772	1.18983	0.234112	0.745275	Trim44
ENSMUSG00000022463	3087.4	2841.99	3707.08	3057.1	2556.75	3533.22	3130.59	-0.0725372	0.154657	-0.469019	0.639056	0.931422	Srebf2
ENSMUSG00000070738	3140.28	3451.65	3293.13	2978.15	2587.65	3332.61	3130.58	-0.151216	0.134516	-1.12415	0.26095	0.771943	Dgkd
ENSMUSG00000039473	3379.41	3582.69	3232.49	2890.71	2746.14	2945.82	3129.54	-0.249272	0.119388	-2.08791	0.0368061	0.372388	Ubn1
ENSMUSG00000022602	3405.85	4192.35	2926.64	2525.65	2050.39	3668.84	3128.29	-0.353246	0.194222	-1.81878	0.0689454	0.491608	Arc
ENSMUSG00000029063	2925.87	3313.18	3032.11	3016.35	2925.56	3550.87	3127.32	0.0341399	0.131764	0.259099	0.795558	0.962241	Nadk
ENSMUSG00000024073	3128.78	3141.24	3303.68	3271.89	3164.79	2750.02	3126.73	-0.0587962	0.125657	-0.467908	0.63985	0.931422	Birc6
ENSMUSG00000055024	3215.01	3712.8	2789.54	3005.31	3141.86	2876.01	3123.42	-0.109511	0.137602	-0.795847	0.426121	0.874181	Ep300
ENSMUSG00000031586	3164.42	3715.59	3021.56	3000.22	2654.44	3152.86	3118.18	-0.170087	0.135705	-1.25336	0.210073	0.720698	Rbpms
ENSMUSG00000037458	3331.12	2970.24	3324.77	3253.21	2841.83	2987.55	3118.12	-0.0831223	0.125287	-0.663455	0.507039	0.899236	Azin1
ENSMUSG00000055296	2887.93	3145.89	2618.16	3321.98	3759.87	2953.85	3114.61	0.211944	0.138609	1.52908	0.126245	0.611589	Tmem245
ENSMUSG00000015605	3557.03	3123.59	3277.31	2755.72	2514.89	3458.59	3114.52	-0.190129	0.145891	-1.30323	0.192498	0.700031	Srf
ENSMUSG00000026116	2980.48	3454.44	3282.59	2973.05	3281.41	2712.31	3114.05	-0.115626	0.131268	-0.88084	0.378404	0.852877	Tmem131
ENSMUSG00000024096	2859.76	3105	2866	3121.62	3541.57	3188.16	3113.69	0.157114	0.123019	1.27716	0.201547	0.71142	Ralbp1
ENSMUSG00000027533	2997.15	3048.31	3453.97	2524.8	3205.66	3425.69	3109.26	-0.0514043	0.145243	-0.353919	0.723399	0.94774	Fabp5
ENSMUSG00000046718	3261.57	2953.51	2974.1	2659.79	2973.41	3822.11	3107.41	0.0406685	0.150764	0.26975	0.787353	0.960662	Bst2
ENSMUSG00000034158	3432.29	3071.54	3388.05	3337.26	2579.68	2832.68	3106.92	-0.176498	0.136904	-1.28921	0.197325	0.707139	Lrrc58
ENSMUSG00000034118	3501.85	3086.41	2560.15	2961.17	2753.12	3769.14	3105.31	0.0493565	0.159477	0.30949	0.756949	0.954285	Tpst1
ENSMUSG00000042644	3339.17	3885.66	3021.56	2975.6	2602.6	2793.35	3102.99	-0.293356	0.136373	-2.15113	0.0314658	0.346262	Itpr3
ENSMUSG00000004455	3174.77	3002.77	3316.86	2861.84	3097.01	3149.65	3100.48	-0.0587496	0.12083	-0.486216	0.626814	0.929645	Ppp1cc
ENSMUSG00000057113	3183.97	2491.62	3406.51	3459.51	3024.24	2992.36	3093.03	0.0632673	0.146465	0.431961	0.66577	0.938116	Npm1
ENSMUSG00000024085	3073.03	2936.78	3496.15	2942.49	3082.06	3020.45	3091.83	-0.0692852	0.124791	-0.555211	0.57875	0.918963	Man2a1
ENSMUSG00000037012	3073.6	3401.47	3256.22	2849.11	2935.53	3034.89	3091.8	-0.141531	0.119188	-1.18746	0.235045	0.746028	Hk1
ENSMUSG00000042254	4475.03	2792.73	4959.47	2304.07	1927.78	2081.57	3090.11	-0.95187	0.183464	-5.18831	2.12206e-07	4.44816e-05	Cilp
ENSMUSG00000040451	2717.78	4241.61	3040.02	2070.61	3251.51	3217.05	3089.76	-0.228282	0.193126	-1.18203	0.237192	0.74968	Sgms1
ENSMUSG00000023191	3271.92	3133.81	3435.51	2845.71	2576.69	3256.37	3086.67	-0.180133	0.13248	-1.3597	0.173925	0.674269	P3h3
ENSMUSG00000027806	3678.32	3470.24	3390.69	2832.98	2352.41	2778.11	3083.79	-0.404874	0.128531	-3.15	0.00163268	0.063558	Tsc22d2
ENSMUSG00000038175	2360.81	3874.51	2014.37	2776.1	4077.84	3361.49	3077.52	0.305969	0.208228	1.4694	0.141726	0.637472	Mylip
ENSMUSG00000017119	3059.8	2999.05	3011.01	2883.06	3604.37	2906.5	3077.3	0.0501993	0.13316	0.376986	0.706184	0.945955	Nbr1
ENSMUSG00000031540	3013.24	2911.69	3169.21	3276.13	3359.16	2714.71	3074.03	0.0407982	0.131725	0.309723	0.756772	0.954285	Kat6a
ENSMUSG00000034109	3382.86	2404.26	3353.77	3608.92	2698.29	2978.72	3071.14	0.0239085	0.16368	0.146069	0.883867	0.981934	Golim4
ENSMUSG00000015143	3306.41	2955.37	3084.84	3104.64	2884.69	3076.62	3068.76	-0.0444372	0.120796	-0.36787	0.71297	0.946758	Actn1
ENSMUSG00000022440	4053.68	3173.77	5644.99	1276.83	1383.54	2842.3	3062.52	-1.22557	0.465432	-2.6332	0.00845847	0.17591	C1qtnf6
ENSMUSG00000040043	2882.18	3305.74	2995.19	2787.98	3238.55	3147.24	3059.48	-0.0017589	0.128041	-0.013737	0.98904	0.997151	Rbms2
ENSMUSG00000024053	3387.46	2699.8	4400.51	2572.35	2141.09	3129.58	3055.13	-0.416386	0.18288	-2.27682	0.0227968	0.294414	Emilin2
ENSMUSG00000029344	2734.45	3811.31	3261.49	2469.62	2728.2	3309.34	3052.4	-0.204601	0.158719	-1.28908	0.197371	0.707139	Tpst2
ENSMUSG00000001555	3632.91	2772.29	3997.11	2604.61	1922.8	3375.14	3050.81	-0.394872	0.190936	-2.06808	0.0386322	0.380733	Fkbp10
ENSMUSG00000083012	2911.5	3629.16	3981.29	2572.35	2554.76	2644.9	3048.99	-0.434239	0.141034	-3.07898	0.00207713	0.0739893	Fam220a
ENSMUSG00000062867	3224.78	2996.26	2776.36	3136.9	2605.59	3544.46	3047.39	0.0443949	0.144076	0.308136	0.757979	0.954667	Impdh2
ENSMUSG00000028766	3166.15	4073.39	3076.93	2433.97	3292.38	2226.02	3044.81	-0.376887	0.168939	-2.2309	0.0256875	0.312488	Alpl
ENSMUSG00000058690	3390.33	2501.84	2881.82	3453.56	3258.49	2753.23	3039.88	0.108478	0.149933	0.723512	0.469365	0.888256	Ccser2
ENSMUSG00000031805	3079.92	3160.76	3171.85	2776.94	3029.23	3017.24	3039.32	-0.0929204	0.118119	-0.786671	0.431474	0.875667	Jak3
ENSMUSG00000033306	3421.95	2668.2	3717.63	3305	2484.98	2636.88	3039.1	-0.217087	0.159717	-1.3592	0.174084	0.674323	Lpp
ENSMUSG00000068079	2893.1	3445.15	2312.31	3958.7	2725.21	2897.67	3038.69	0.145088	0.175542	0.826516	0.408511	0.866523	Tcf15
ENSMUSG00000031748	2816.65	3849.42	3910.1	2507.82	2247.75	2899.28	3038.5	-0.464179	0.158234	-2.93349	0.00335173	0.0998194	Gnao1
ENSMUSG00000001280	3008.07	2966.52	2815.9	3330.47	3429.93	2647.31	3033.03	0.096758	0.137181	0.70533	0.480605	0.892025	Sp1
ENSMUSG00000070469	2956.91	2806.67	2902.91	4107.26	2780.03	2641.69	3032.58	0.136952	0.165689	0.82656	0.408487	0.866523	Adamtsl3
ENSMUSG00000020827	3009.79	3286.22	3185.03	2955.23	2746.14	3005.2	3031.27	-0.122345	0.120202	-1.01783	0.308757	0.808088	Mink1
ENSMUSG00000032875	3393.78	3613.36	3356.41	2740.44	2351.41	2708.29	3027.28	-0.410186	0.125261	-3.27465	0.00105794	0.0481786	Arhgef17
ENSMUSG00000028822	2701.69	3090.13	2707.8	3107.19	3241.54	3310.94	3026.55	0.183716	0.123464	1.48801	0.136748	0.627853	Tmem50a
ENSMUSG00000032228	3229.38	2699.8	2813.27	3163.22	3088.04	3160.08	3025.63	0.105004	0.125885	0.834128	0.404209	0.865254	Tcf12
ENSMUSG00000002147	2962.08	3265.78	2815.9	2828.73	3076.08	3205.02	3025.6	0.00908422	0.126299	0.0719262	0.942661	0.990312	Stat6
ENSMUSG00000038664	2831.6	3179.35	3132.3	2967.11	3417.97	2607.99	3022.72	-0.0233824	0.13846	-0.168874	0.865896	0.978629	Herc1
ENSMUSG00000053279	2141.81	2954.44	2815.9	2684.41	4090.8	3437.73	3020.85	0.369605	0.172331	2.14474	0.0319736	0.347675	Aldh1a1
ENSMUSG00000027366	3231.1	2881.95	2394.05	3338.11	3224.6	3045.33	3019.19	0.171827	0.139767	1.22938	0.218929	0.729982	Sppl2a
ENSMUSG00000037754	2793.08	2606.86	2599.7	3170.86	3953.25	2979.52	3017.21	0.335805	0.140324	2.39307	0.016708	0.250424	Ppp1r16b
ENSMUSG00000038502	3032.79	3443.29	3424.96	2361.8	2513.89	3325.38	3017.02	-0.270716	0.151561	-1.78618	0.0740693	0.507693	Ptov1
ENSMUSG00000032116	3167.3	2768.57	3583.16	2821.09	2646.46	3111.93	3016.42	-0.147375	0.13888	-1.06117	0.288615	0.793218	Stt3a
ENSMUSG00000054455	2934.49	2737.9	2681.44	3238.78	3248.52	3250.76	3015.31	0.219805	0.117727	1.86707	0.0618919	0.468488	Vapb
ENSMUSG00000059208	3058.08	2685.86	3514.61	2987.49	3059.13	2786.13	3015.22	-0.0652865	0.136263	-0.47912	0.631854	0.93035	Hnrnpm
ENSMUSG00000019916	2860.91	2508.35	3250.95	2911.08	3270.45	3289.27	3015.17	0.138443	0.137228	1.00885	0.313044	0.809689	P4ha1
ENSMUSG00000029922	2710.31	2935.86	3889.01	2561.31	3138.87	2834.28	3011.61	-0.156414	0.1563	-1.00073	0.316957	0.812805	Mkrn1
ENSMUSG00000006301	2760.32	3546.45	2873.91	2903.44	2714.24	3261.19	3009.92	-0.0487426	0.142582	-0.341857	0.732458	0.950208	Tmbim1
ENSMUSG00000021266	2821.83	3765.78	2278.04	2856.75	3558.52	2774.9	3009.3	0.0490015	0.176453	0.277703	0.781241	0.958981	Wars1
ENSMUSG00000060166	3166.15	3552.02	3435.51	2421.23	2370.35	3095.08	3006.72	-0.363749	0.141646	-2.56802	0.0102283	0.192886	Zdhhc8
ENSMUSG00000037470	3017.27	2693.29	3316.86	2949.28	3090.03	2969.9	3006.11	-0.000689038	0.127888	-0.00538782	0.995701	0.998466	Uggt1
ENSMUSG00000006740	3455.29	2499.05	3063.75	3225.19	2850.8	2931.38	3004.24	-0.00187954	0.145401	-0.0129266	0.989686	0.99732	Kif5b
ENSMUSG00000021427	3205.81	2335.49	3192.94	3251.51	2987.36	3032.49	3000.93	0.0874541	0.147513	0.592856	0.553277	0.911169	Ssr1
ENSMUSG00000016319	3515.07	2552.96	3224.58	2934	2616.56	3161.68	3000.81	-0.0926526	0.14915	-0.621206	0.534464	0.906184	Slc25a5
ENSMUSG00000018417	2686.17	2465.6	3003.1	3223.5	3170.77	3441.74	2998.48	0.273154	0.128147	2.13157	0.0330423	0.355021	Myo1b
ENSMUSG00000018559	3282.26	3210.02	3032.11	2585.93	2687.33	3185.76	2997.23	-0.172021	0.1311	-1.31214	0.189473	0.695216	Ctdnep1
ENSMUSG00000003072	2766.07	3249.98	3219.31	2608.85	2646.46	3481.06	2995.29	-0.078789	0.148828	-0.529397	0.59653	0.922773	Atp5f1d
ENSMUSG00000034850	2893.68	3243.47	2660.34	2979.85	2954.47	3235.51	2994.55	0.0578718	0.129043	0.448471	0.653813	0.935996	Tmem127
ENSMUSG00000038025	2748.82	3411.69	3214.03	2705.63	2881.7	2995.57	2992.91	-0.126146	0.131921	-0.956222	0.33896	0.829284	Phf2
ENSMUSG00000026554	2832.17	3412.62	2351.86	2986.64	3311.32	3058.17	2992.13	0.118979	0.149522	0.795733	0.426187	0.874181	Dcaf8
ENSMUSG00000021895	2660.3	3032.51	2449.42	3306.69	3442.89	3054.15	2990.99	0.26561	0.131893	2.01384	0.0440265	0.40505	Arhgef3
ENSMUSG00000014303	3236.85	3314.11	3472.42	2681.01	2282.64	2946.62	2988.94	-0.340362	0.134358	-2.53324	0.0113013	0.204398	Glis2
ENSMUSG00000032328	3234.55	2447.94	2760.54	3365.27	3197.68	2912.12	2986.35	0.165295	0.141021	1.17213	0.241143	0.754149	Tmem30a
ENSMUSG00000032187	3124.19	2793.66	3374.87	2902.59	2717.23	3003.6	2986.02	-0.105783	0.128157	-0.825417	0.409135	0.866704	Smarca4
ENSMUSG00000038371	2830.45	2780.65	2808	3312.64	3237.55	2941.81	2985.18	0.172912	0.120142	1.43924	0.150083	0.646268	Sbf2
ENSMUSG00000038400	3307.56	3025.07	3730.81	2638.56	2619.55	2582.31	2983.98	-0.357786	0.127731	-2.80108	0.00509313	0.128507	Pmepa1
ENSMUSG00000026436	3020.14	3088.27	3013.65	2955.23	3032.22	2791.75	2983.54	-0.0555901	0.117453	-0.473298	0.636	0.930581	Elk4
ENSMUSG00000020152	3205.24	2407.98	3171.85	3125.02	3133.89	2855.14	2983.19	0.0541175	0.143309	0.377628	0.705707	0.945955	Actr2
ENSMUSG00000021242	2724.11	3352.21	2652.43	2883.06	3015.27	3270.01	2982.85	0.0694435	0.13717	0.50626	0.612674	0.926259	Npc2
ENSMUSG00000038342	2416	4447.93	3912.74	2103.72	2362.38	2652.12	2982.48	-0.5969	0.190682	-3.13034	0.00174604	0.066545	Mlxip
ENSMUSG00000041697	2678.69	2813.18	3250.95	3042.67	2623.54	3482.67	2981.95	0.068212	0.144712	0.471365	0.63738	0.931111	Cox6a1
ENSMUSG00000066687	1883.13	5333.61	4933.11	989.037	2192.93	2514.1	2974.32	-1.09264	0.583595	-1.87225	0.0611719	0.467023	Zbtb16
ENSMUSG00000021144	2741.35	3530.65	3011.01	2682.71	2634.5	3245.14	2974.23	-0.116426	0.145113	-0.802311	0.422373	0.872626	Mta1
ENSMUSG00000042744	2753.42	3613.36	3390.69	2560.46	2794.98	2718.73	2971.94	-0.2719	0.138307	-1.96591	0.0493088	0.424572	Hectd4
ENSMUSG00000024294	3050.61	2766.71	2805.36	3425.55	3056.14	2724.34	2971.45	0.0935728	0.132994	0.703588	0.481689	0.892025	Mib1
ENSMUSG00000024163	2571.78	3704.44	2744.72	3072.38	2954.47	2780.52	2971.38	-0.0354816	0.153259	-0.231515	0.816915	0.96665	Mapk8ip3
ENSMUSG00000034675	3077.62	2964.67	3873.19	2475.56	2206.88	3220.26	2969.7	-0.324662	0.164386	-1.97499	0.048269	0.421005	Dbn1
ENSMUSG00000026031	3128.78	2871.73	3090.11	2901.74	3163.79	2645.7	2966.98	-0.0614653	0.127057	-0.483763	0.628554	0.930025	Cflar
ENSMUSG00000041734	2747.1	3559.46	3493.52	2565.55	2541.8	2880.02	2964.57	-0.293152	0.141145	-2.07697	0.0378046	0.378356	Kirrel
ENSMUSG00000058672	2940.82	2300.17	2897.64	2548.57	3561.51	3535.63	2964.06	0.245803	0.161112	1.52567	0.127093	0.612395	Tubb2a
ENSMUSG00000019731	2706.86	3175.63	3390.69	2778.64	2530.83	3188.97	2961.94	-0.123402	0.142277	-0.867332	0.38576	0.856927	Slc35e1
ENSMUSG00000043131	3175.92	2409.84	2797.45	2992.58	3258.49	3135.2	2961.58	0.162379	0.137514	1.18081	0.237677	0.750292	Mob1a
ENSMUSG00000006362	2460.83	3921.91	2438.87	3226.04	2958.46	2762.06	2961.36	0.0186303	0.177227	0.105121	0.91628	0.987216	Cbfa2t3
ENSMUSG00000043719	3128.78	4948.85	4318.78	1425.4	1229.03	2717.12	2961.33	-1.20621	0.419395	-2.87607	0.00402659	0.113722	Col6a6
ENSMUSG00000005103	3090.27	2671.92	3301.04	2882.22	2772.06	3043.72	2960.2	-0.0573312	0.130472	-0.439414	0.660361	0.9379	Wdr1
ENSMUSG00000024456	2833.9	3085.48	3171.85	2835.52	2925.56	2900.88	2958.87	-0.0682551	0.119646	-0.570474	0.568356	0.916252	Diaph1
ENSMUSG00000028955	2840.22	3254.63	2607.61	3015.5	2960.45	3067.8	2957.7	0.0533571	0.129496	0.412036	0.680313	0.940582	Vamp3
ENSMUSG00000030161	2812.63	3258.34	2829.09	2883.91	2907.62	3051.75	2957.22	-0.0100145	0.12473	-0.0802891	0.936007	0.988714	Gabarapl1
ENSMUSG00000035247	2967.83	2988.83	3074.29	3014.65	2987.36	2697.86	2955.14	-0.0533891	0.120258	-0.443955	0.657075	0.936638	Hectd1
ENSMUSG00000006998	3048.31	2665.41	3192.94	2857.6	2934.53	3030.88	2954.95	-0.011961	0.126225	-0.0947598	0.924506	0.987216	Psmd2
ENSMUSG00000022136	2946.56	2526.01	2997.83	3046.06	3320.29	2891.25	2954.67	0.129225	0.130584	0.989597	0.322371	0.817314	Dnajc3
ENSMUSG00000006299	2891.96	3098.49	3129.66	2647.9	3048.17	2905.7	2953.65	-0.0835928	0.123566	-0.676504	0.498721	0.897039	Aamp
ENSMUSG00000031217	2664.9	4050.16	2188.39	2444.15	3431.93	2921.75	2950.21	-0.019692	0.197836	-0.0995369	0.920712	0.987216	Efnb1
ENSMUSG00000022234	2768.37	2886.6	2728.9	2763.36	3039.19	3500.32	2947.79	0.149689	0.132289	1.13153	0.257832	0.769167	Cct5
ENSMUSG00000005936	2885.63	3077.12	2734.17	2815.15	2994.34	3161.68	2944.68	0.043438	0.123442	0.35189	0.724921	0.94774	Kctd20
ENSMUSG00000029298	2524.64	3286.22	2575.97	2902.59	3637.27	2738.79	2944.25	0.144561	0.155695	0.928491	0.353153	0.838224	Gbp9
ENSMUSG00000039115	3649.58	2490.69	3749.27	2691.2	2236.78	2821.44	2939.83	-0.350199	0.167443	-2.09145	0.0364874	0.37164	Itga9
ENSMUSG00000026924	3098.89	3122.66	3551.52	2659.79	2369.36	2830.27	2938.75	-0.312107	0.130807	-2.386	0.0170326	0.252937	Sec16a
ENSMUSG00000007036	2594.77	3344.77	2802.72	2842.31	2836.85	3210.63	2938.68	0.0239805	0.138809	0.172759	0.862841	0.978608	Abhd16a
ENSMUSG00000044749	2434.97	3485.11	2926.64	3021.44	2483.99	3254.77	2934.49	-0.0134867	0.159784	-0.0844056	0.932734	0.98777	Abca6
ENSMUSG00000034075	3097.74	2943.29	3145.48	2847.41	2678.36	2884.03	2932.72	-0.12668	0.118585	-1.06827	0.2854	0.790896	Zdhhc5
ENSMUSG00000021495	2548.21	3636.59	2626.07	3078.32	2856.78	2834.28	2930.04	-0.00802817	0.153786	-0.0522036	0.958366	0.99252	Fam193b
ENSMUSG00000039234	3306.41	2935.86	3649.08	2776.1	2183.95	2727.55	2929.82	-0.361582	0.144047	-2.51017	0.0120674	0.21261	Sec24d
ENSMUSG00000019961	2829.3	2506.49	2979.38	3103.79	3387.07	2766.87	2928.82	0.156231	0.13479	1.15907	0.246428	0.7601	Tmpo
ENSMUSG00000027706	3049.46	2544.59	2715.71	3284.62	3151.83	2819.84	2927.68	0.15458	0.131922	1.17175	0.241296	0.754176	Sec62
ENSMUSG00000040430	2801.13	3130.09	2293.86	3233.68	3503.7	2601.57	2927.34	0.180234	0.156834	1.1492	0.250472	0.763599	Pitpnc1
ENSMUSG00000026482	2720.08	3030.65	2357.13	2730.25	3611.35	3113.54	2927.17	0.219167	0.148652	1.47436	0.140385	0.634586	Rgl1
ENSMUSG00000024440	2882.76	2438.65	2481.05	3029.09	3927.33	2802.18	2926.84	0.321149	0.152946	2.09975	0.0357505	0.367855	Pcdh12
ENSMUSG00000022781	3063.83	2805.74	3203.49	2735.35	2892.67	2855.95	2926.17	-0.0955078	0.121693	-0.784824	0.432557	0.875667	Pak2
ENSMUSG00000030682	3106.94	2992.55	3240.4	2506.13	2361.38	3343.84	2925.21	-0.184799	0.150352	-1.22911	0.219031	0.729982	Cdipt
ENSMUSG00000042613	2885.63	3207.23	2713.08	3007.86	2875.72	2855.95	2924.24	-0.012645	0.124624	-0.101465	0.919181	0.987216	Pbxip1
ENSMUSG00000067818	2533.84	2410.77	3121.75	3514.69	2847.81	3111.93	2923.46	0.235692	0.144705	1.62877	0.103361	0.570929	Myl9
ENSMUSG00000063146	3018.42	3112.43	2913.46	2724.31	2907.62	2843.11	2919.89	-0.094749	0.117895	-0.803674	0.421585	0.872626	Clip2
ENSMUSG00000029169	3027.04	2684.93	2739.44	3060.5	2984.37	3019.65	2919.32	0.0998862	0.12074	0.827284	0.408076	0.86633	Dhx15
ENSMUSG00000055866	2315.4	5019.48	2742.08	2132.58	2475.02	2823.85	2918.07	-0.439613	0.378506	-1.16144	0.245461	0.759087	Per2
ENSMUSG00000002957	2950.59	2895.89	3232.49	2481.51	2659.42	3283.66	2917.26	-0.106375	0.141152	-0.753625	0.451074	0.881271	Ap2a2
ENSMUSG00000066568	2968.98	2807.6	2810.63	2947.59	2889.68	3076.62	2916.85	0.0532291	0.117856	0.451645	0.651525	0.935757	Lsm14a
ENSMUSG00000017843	3051.76	2771.36	3079.57	2767.61	3018.26	2804.59	2915.52	-0.0508606	0.122094	-0.416569	0.676994	0.940582	Ppp2r5c
ENSMUSG00000026222	2889.08	3065.04	2296.49	3070.68	3340.22	2825.45	2914.5	0.159235	0.143871	1.10679	0.268385	0.778169	Sp100
ENSMUSG00000025781	2837.35	2597.57	2568.06	3105.49	3331.25	3044.52	2914.04	0.242982	0.121866	1.99385	0.0461688	0.413761	Atp5f1c
ENSMUSG00000021262	2610.86	3451.65	3061.11	2491.69	2798.97	3062.98	2912.88	-0.12651	0.145333	-0.870487	0.384034	0.856021	Evl
ENSMUSG00000035770	2878.73	2787.16	3058.47	2765.06	3311.32	2676.2	2912.82	0.00551334	0.132689	0.0415509	0.966857	0.99425	Dync1li2
ENSMUSG00000067586	2925.87	2949.8	3098.02	3002.77	2124.15	3367.11	2911.29	-0.0782734	0.162747	-0.480952	0.63055	0.93035	S1pr3
ENSMUSG00000062127	3016.69	3766.7	2966.19	2197.11	2903.63	2599.16	2908.25	-0.341807	0.150616	-2.26939	0.0232447	0.297146	Cttnbp2nl
ENSMUSG00000001089	3190.87	3005.56	2916.1	2586.78	2932.54	2814.22	2907.68	-0.130273	0.122837	-1.06054	0.288899	0.793369	Luzp1
ENSMUSG00000035248	3039.11	3115.22	3069.02	2714.97	2932.54	2568.67	2906.59	-0.167028	0.121017	-1.38021	0.167523	0.668092	Tut7
ENSMUSG00000035199	3207.54	2978.61	2778.99	2613.1	2864.76	2993.97	2906.16	-0.0836195	0.126908	-0.658899	0.509961	0.899531	Arl6ip5
ENSMUSG00000031555	3108.09	2341.99	3606.89	2876.27	2747.14	2746.81	2904.53	-0.110905	0.156849	-0.707081	0.479516	0.892025	Adam9
ENSMUSG00000043099	3438.62	3423.77	3243.04	2902.59	1931.77	2486.01	2904.3	-0.465362	0.153842	-3.02494	0.00248681	0.0833185	Hic1
ENSMUSG00000031392	3031.06	2902.4	3055.84	2827.03	2645.47	2962.67	2904.08	-0.0911665	0.120281	-0.757948	0.448482	0.879688	Irak1
ENSMUSG00000017760	2725.83	3168.2	2979.38	2549.42	3125.92	2860.76	2901.58	-0.0555831	0.133294	-0.416998	0.67668	0.940582	Ctsa
ENSMUSG00000029484	2836.77	3169.12	3145.48	2343.98	2882.7	3024.46	2900.42	-0.148542	0.138334	-1.07379	0.282916	0.78925	Anxa3
ENSMUSG00000015053	2456.24	4159.82	2354.5	2555.37	2905.63	2969.9	2900.24	-0.0913288	0.190753	-0.478781	0.632094	0.93035	Gata2
ENSMUSG00000041164	2656.85	3438.64	3256.22	2471.32	2731.19	2837.49	2898.62	-0.216629	0.139666	-1.55105	0.12089	0.602595	Zmiz2
ENSMUSG00000048756	2689.62	4182.13	3596.34	1854.98	2430.16	2634.47	2897.95	-0.596429	0.177082	-3.36809	0.000756918	0.0378115	Foxo3
ENSMUSG00000005514	2518.89	3904.25	2697.26	2752.32	1924.79	3588.59	2897.68	-0.142286	0.207455	-0.685865	0.492798	0.894547	Por
ENSMUSG00000053929	2877.58	3286.22	2499.51	2750.63	3033.21	2936.99	2897.36	0.00675191	0.137133	0.0492362	0.960731	0.99252	Zftraf1
ENSMUSG00000022146	2461.98	3198.86	2757.9	2962.87	3057.14	2931.38	2895.02	0.0886594	0.134998	0.656747	0.511344	0.899589	Osmr
ENSMUSG00000020869	3205.81	2467.46	3846.82	2310.87	2258.71	3280.45	2895.02	-0.275797	0.182696	-1.50959	0.131148	0.62045	Lrrc59
ENSMUSG00000021365	3622.56	2835.48	2586.52	2563.86	3064.11	2688.23	2893.46	-0.124276	0.151844	-0.818449	0.413101	0.868885	Nedd9
ENSMUSG00000018379	3336.3	2211.88	3140.21	2925.51	2850.8	2895.27	2893.33	-0.00197069	0.157233	-0.0125336	0.99	0.99732	Srsf1
ENSMUSG00000026028	3199.49	2697.01	2989.92	2804.11	2947.49	2703.48	2890.25	-0.0721055	0.126457	-0.570198	0.568543	0.916332	Trak2
ENSMUSG00000078619	2813.2	3210.95	3195.58	2469.62	2697.3	2933.78	2886.74	-0.185372	0.130267	-1.42302	0.15473	0.653772	Smarcd2
ENSMUSG00000042066	2519.47	3623.58	2813.27	2266.72	3307.33	2782.92	2885.55	-0.100462	0.171294	-0.586486	0.557549	0.912858	Tmcc2
ENSMUSG00000053475	2952.31	3578.04	3303.68	2408.5	2073.31	2994.77	2885.1	-0.394607	0.154967	-2.54639	0.0108845	0.198839	Tnfaip6
ENSMUSG00000021488	2833.9	2896.82	2844.91	3010.41	2982.38	2737.99	2884.4	0.0256849	0.118974	0.215886	0.829077	0.970531	Nsd1
ENSMUSG00000031548	2572.93	3112.43	3219.31	2632.62	2776.04	2969.09	2880.4	-0.085606	0.134925	-0.63447	0.525774	0.905014	Sfrp1
ENSMUSG00000021892	2630.41	2862.44	2504.78	3137.75	3018.26	3108.72	2877.06	0.210633	0.121442	1.73443	0.0828412	0.52802	Sh3bp5
ENSMUSG00000050530	2747.67	3244.4	2457.33	2679.31	3339.23	2790.95	2876.48	0.05776	0.147503	0.391586	0.695364	0.943231	Fam171a1
ENSMUSG00000058325	2969.56	2776.93	3011.01	3075.78	2934.53	2472.37	2873.36	-0.0455533	0.132137	-0.344743	0.730288	0.949217	Dock1
ENSMUSG00000020486	2575.8	2492.55	2370.32	2888.16	3878.49	3022.86	2871.36	0.394743	0.143501	2.75081	0.00594478	0.142214	Septin4
ENSMUSG00000025745	3010.37	2678.42	2747.35	2945.89	2958.46	2887.24	2871.29	0.0584665	0.120493	0.485229	0.627514	0.929645	Hadha
ENSMUSG00000026604	3002.9	3314.11	2913.46	2611.4	2819.9	2565.46	2871.2	-0.208273	0.12398	-1.67989	0.092979	0.549544	Ptpn14
ENSMUSG00000025139	3113.84	3218.38	2784.27	2643.66	2637.49	2815.82	2868.91	-0.173124	0.123707	-1.39947	0.161673	0.660496	Tollip
ENSMUSG00000060279	3019.57	3369.87	3229.85	2352.47	2397.27	2814.22	2863.87	-0.346182	0.130319	-2.65643	0.00789724	0.170118	Ap2a1
ENSMUSG00000043279	2984.5	3036.23	2715.71	2753.17	3057.14	2627.25	2862.33	-0.0521774	0.126697	-0.411828	0.680465	0.940582	Trim56
ENSMUSG00000051323	2735.6	3039.94	2755.26	2889.86	3012.28	2724.34	2859.55	0.0153635	0.122926	0.124981	0.900539	0.983991	Pcdh19
ENSMUSG00000035441	2588.45	3702.58	3079.57	2528.2	2581.67	2664.96	2857.57	-0.268928	0.147558	-1.82252	0.0683756	0.489466	Myo1d
ENSMUSG00000021111	3238.58	2127.31	3003.1	2957.77	3004.31	2791.75	2853.8	0.0654643	0.158847	0.412122	0.68025	0.940582	Papola
ENSMUSG00000027198	2886.21	2831.77	2921.37	2628.38	2742.15	3111.13	2853.5	-0.0260962	0.125245	-0.208362	0.834946	0.972549	Ext2
ENSMUSG00000021096	2604.54	3122.66	2657.71	2947.59	2810.93	2972.3	2852.62	0.057591	0.128298	0.448886	0.653514	0.935996	Ppm1a
ENSMUSG00000024588	2539.59	3061.32	4321.41	2431.42	2626.53	2118.49	2849.79	-0.463766	0.178555	-2.59732	0.00939536	0.184483	Fech
ENSMUSG00000022912	2651.1	2724.89	2428.32	2838.92	3347.2	3104.71	2849.19	0.249546	0.127594	1.95577	0.050492	0.427952	Pros1
ENSMUSG00000006307	2819.53	3667.26	2889.73	2608.85	2388.29	2721.13	2849.13	-0.281559	0.142063	-1.98193	0.0474872	0.419457	Kmt2b
ENSMUSG00000044783	3314.45	3858.71	3691.26	2551.97	1779.26	1893.8	2848.24	-0.802751	0.155329	-5.16807	2.36526e-07	4.77431e-05	Hjurp
ENSMUSG00000029148	2624.66	2911.69	2800.09	3134.36	2862.76	2755.64	2848.2	0.0708213	0.124319	0.569674	0.568899	0.916393	Nrbp1
ENSMUSG00000042507	2940.24	3063.18	3203.49	2555.37	2685.34	2628.85	2846.08	-0.225133	0.118482	-1.90014	0.0574148	0.454306	Mideas
ENSMUSG00000005873	2837.92	2509.28	2916.1	2955.23	2789	3066.99	2845.75	0.0940787	0.125696	0.74846	0.454183	0.882698	Reep5
ENSMUSG00000022822	2835.05	3276.93	2887.09	2623.28	2665.4	2783.73	2845.25	-0.157334	0.12435	-1.26525	0.205781	0.716024	Abcc5
ENSMUSG00000029313	2604.54	3723.95	3480.33	2217.48	2409.23	2628.05	2843.93	-0.433536	0.154196	-2.8116	0.00492955	0.126039	Aff1
ENSMUSG00000030201	2675.25	2523.22	3066.38	2840.62	3082.06	2862.37	2841.65	0.0908177	0.129054	0.703716	0.481609	0.892025	Lrp6
ENSMUSG00000023068	3165.57	2573.4	3000.47	2608.85	2730.19	2945.02	2837.25	-0.0769002	0.132603	-0.579929	0.561962	0.913419	Nus1
ENSMUSG00000041261	2672.37	2341.06	2151.48	3161.52	3415.98	3270.01	2835.4	0.455377	0.130696	3.48425	0.000493511	0.0275389	Car8
ENSMUSG00000066621	2699.39	3162.62	2568.06	2321.9	3343.21	2915.33	2835.09	0.0240146	0.156082	0.153859	0.877721	0.981069	Tecpr1
ENSMUSG00000018909	2840.22	2965.59	2815.9	2651.3	2978.39	2756.44	2834.64	-0.0405998	0.120935	-0.335717	0.737084	0.951454	Arrb1
ENSMUSG00000038481	2759.17	2831.77	2647.16	3054.55	3224.6	2485.21	2833.74	0.0882661	0.136752	0.645448	0.518637	0.903216	Cdk19
ENSMUSG00000024277	2813.2	3279.72	2570.7	2821.09	2682.35	2819.84	2831.15	-0.0599942	0.133025	-0.451	0.651989	0.935839	Mapre2
ENSMUSG00000095562	262.121	6754.6	1864.09	1377.01	4811.48	1916.27	2830.93	-0.131986	1.18614	-0.111274	0.911399	0.985932	Erdr1x
ENSMUSG00000026425	2652.83	2967.45	2926.64	2720.91	2885.69	2822.24	2829.29	-0.0190135	0.121321	-0.156721	0.875465	0.980785	Srgap2
ENSMUSG00000063358	2987.95	2855.93	2913.46	2844.86	2585.66	2778.91	2827.8	-0.0932482	0.119314	-0.781539	0.434486	0.875667	Mapk1
ENSMUSG00000021143	2868.96	2857.79	3327.41	2607.15	2285.63	3018.85	2827.63	-0.19222	0.142699	-1.34704	0.177968	0.678512	Pacs2
ENSMUSG00000000420	3107.52	2172.85	3069.02	2945.04	2723.21	2943.41	2826.84	0.0460276	0.153456	0.299941	0.764222	0.956172	Galnt1
ENSMUSG00000004665	3297.78	2115.23	2728.9	2801.56	2523.86	3493.1	2826.74	0.114842	0.174766	0.657116	0.511106	0.899531	Cnn2
ENSMUSG00000058301	2860.34	3156.11	2976.74	2541.78	2490.96	2933.78	2826.62	-0.174596	0.12802	-1.36381	0.172627	0.673269	Upf1
ENSMUSG00000036333	2833.32	2749.98	2826.45	2948.43	2910.61	2668.17	2822.83	0.020066	0.119672	0.167674	0.86684	0.978629	Kidins220
ENSMUSG00000016481	2594.19	2682.14	2301.77	3024.84	3273.44	3026.07	2817.07	0.296435	0.1254	2.36392	0.0180828	0.260488	Cr1l
ENSMUSG00000005881	2698.81	3154.26	2575.97	2600.36	2811.93	3059.77	2816.85	0.00579787	0.13513	0.0429059	0.965777	0.99406	Ergic3
ENSMUSG00000023951	3189.14	3131.95	3453.97	2710.73	1972.64	2421.82	2813.37	-0.458808	0.143736	-3.19202	0.00141284	0.0574623	Vegfa
ENSMUSG00000005973	2882.76	2238.83	3103.3	3008.71	2481.99	3158.47	2812.34	0.0748469	0.155274	0.482031	0.629784	0.930253	Rcn1
ENSMUSG00000036617	2644.2	2971.17	2531.15	2691.2	3304.34	2721.13	2810.53	0.0959711	0.137475	0.698097	0.485116	0.893102	Etl4
ENSMUSG00000054874	2794.81	3291.8	3343.23	2173.33	2447.11	2803.79	2809.01	-0.343344	0.142152	-2.41532	0.0157212	0.243641	Pcnx3
ENSMUSG00000038244	3018.42	2696.08	3540.97	2346.52	2508.91	2742.8	2808.95	-0.28179	0.140887	-2.00012	0.0454875	0.410216	Mical2
ENSMUSG00000055172	2087.77	3034.37	2064.47	3478.18	2947.49	3239.52	2808.63	0.425669	0.163082	2.61016	0.00905004	0.181333	C1ra
ENSMUSG00000062866	2742.5	2579.91	2544.33	3076.63	3102.99	2796.56	2807.15	0.189084	0.12185	1.55178	0.120716	0.602581	Phactr2
ENSMUSG00000031955	3250.07	3289.01	3069.02	2355.01	2149.07	2719.53	2805.29	-0.412073	0.132922	-3.10012	0.00193441	0.0710734	Bcar1
ENSMUSG00000037331	2974.73	2884.74	3024.2	2698.84	2315.53	2932.18	2805.04	-0.160051	0.132209	-1.2106	0.22605	0.736473	Larp1
ENSMUSG00000025234	3043.13	2827.12	2939.83	2811.75	2499.93	2708.29	2805.01	-0.13556	0.121826	-1.11274	0.26582	0.775904	Arih1
ENSMUSG00000000552	2548.21	3537.15	3696.53	2082.5	2142.09	2817.43	2803.98	-0.471751	0.170077	-2.77376	0.0055413	0.136652	Zfp385a
ENSMUSG00000013593	2498.77	2702.59	2599.7	2650.45	3416.98	2952.24	2803.45	0.209341	0.135357	1.54659	0.121963	0.603724	Ndufs2
ENSMUSG00000000711	2682.72	2738.83	2517.97	2634.32	3065.11	3155.26	2799.03	0.156064	0.128701	1.21261	0.225279	0.735495	Rab5b
ENSMUSG00000014355	3040.84	2505.56	2976.74	2810.05	2822.89	2636.88	2798.83	-0.0428647	0.130031	-0.329651	0.741664	0.9519	Anapc1
ENSMUSG00000025153	2773.54	3136.6	4208.04	2159.75	1755.34	2747.61	2796.81	-0.599578	0.184275	-3.25371	0.00113908	0.0502376	Fasn
ENSMUSG00000021281	2839.07	3081.76	3424.96	2317.66	2018.49	3091.87	2795.64	-0.329352	0.163538	-2.01391	0.044019	0.40505	Tnfaip2
ENSMUSG00000022710	2699.39	3006.49	3047.93	2682.71	2641.48	2690.64	2794.77	-0.12563	0.121258	-1.03605	0.300177	0.800802	Usp7
ENSMUSG00000028980	2345.29	3730.46	2641.89	2320.2	2597.62	3131.99	2794.58	-0.115487	0.177912	-0.649125	0.516257	0.902347	H6pd
ENSMUSG00000024242	2792.51	2899.61	2452.05	3001.07	3028.23	2591.94	2794.23	0.079572	0.132318	0.601371	0.547593	0.909601	Map4k3
ENSMUSG00000049516	3075.32	2643.11	3256.22	2877.12	2374.34	2522.12	2791.37	-0.205514	0.137978	-1.48947	0.136364	0.627334	Spty2d1
ENSMUSG00000073409	2524.64	2978.61	4041.93	2757.42	2455.08	1987.69	2790.89	-0.403331	0.178397	-2.26087	0.0237676	0.300542	H2-Q6
ENSMUSG00000028270	2526.94	3000.91	2264.85	2928.06	3429.93	2587.93	2789.77	0.196593	0.152579	1.28847	0.197583	0.707254	Gbp2
ENSMUSG00000034377	3100.62	2692.36	2726.26	2906.84	2439.13	2867.98	2788.86	-0.0537164	0.133115	-0.403536	0.686554	0.942103	Tulp4
ENSMUSG00000035778	2513.72	2605.93	2101.38	2809.2	3713.02	2981.13	2787.4	0.393138	0.148882	2.6406	0.00827598	0.173531	Ggta1
ENSMUSG00000029684	2658.58	2956.3	2776.36	2720.06	2909.61	2681.81	2783.79	-0.0138256	0.121754	-0.113554	0.909592	0.985292	Wasl
ENSMUSG00000037822	2774.69	3124.52	2483.69	2789.68	2540.8	2987.55	2783.49	-0.0133257	0.136513	-0.0976148	0.922238	0.987216	Smim14
ENSMUSG00000000538	2782.74	3194.22	2718.35	2745.53	2586.65	2661.75	2781.54	-0.122542	0.12592	-0.973178	0.330465	0.823496	Tom1l2
ENSMUSG00000028962	2827.57	3528.79	2884.46	2204.75	2375.34	2862.37	2780.54	-0.312833	0.148271	-2.10987	0.0348696	0.363363	Slc4a2
ENSMUSG00000071656	3134.53	2977.68	3435.51	2736.19	1428.39	2969.09	2780.23	-0.419364	0.207185	-2.02411	0.0429592	0.400285	Lrrn4cl
ENSMUSG00000034602	2675.82	3143.1	2900.28	2747.23	2487.97	2722.74	2779.52	-0.131275	0.127073	-1.03306	0.301575	0.802775	Mon2
ENSMUSG00000019179	2872.99	2673.77	2847.54	2715.82	2599.61	2960.27	2778.33	-0.0200336	0.123103	-0.162738	0.870724	0.97944	Mdh2
ENSMUSG00000008475	2938.52	2523.22	2615.52	2752.32	2900.64	2939.4	2778.27	0.0879083	0.125118	0.702603	0.482303	0.892025	Arpc5
ENSMUSG00000001995	3044.86	3072.47	2678.8	2558.76	2900.64	2410.58	2777.69	-0.162841	0.132116	-1.23256	0.21774	0.728622	Sipa1l2
ENSMUSG00000037351	2939.09	2962.81	2760.54	2506.98	2421.19	3023.66	2769.04	-0.124241	0.133624	-0.929778	0.352486	0.838144	Actr1b
ENSMUSG00000059022	2744.8	3665.4	3902.19	1588.4	1977.62	2723.54	2766.99	-0.711522	0.189691	-3.75096	0.000176162	0.0125228	Kcp
ENSMUSG00000044167	2891.38	2973.96	3145.48	2341.43	2737.17	2508.48	2766.32	-0.247021	0.125317	-1.97117	0.0487046	0.421901	Foxo1
ENSMUSG00000002496	2759.17	3317.82	3229.85	2390.67	2274.66	2624.84	2766.17	-0.350804	0.132779	-2.64202	0.00824143	0.173387	Tsc2
ENSMUSG00000036206	2831.6	3328.05	2863.36	2293.89	2429.16	2831.07	2762.85	-0.256878	0.1375	-1.86821	0.0617329	0.468082	Sh3bp4
ENSMUSG00000048120	2589.6	2922.84	2307.04	2851.65	3306.33	2599.16	2762.77	0.160804	0.14426	1.11468	0.264986	0.775213	Entpd1
ENSMUSG00000025860	2832.75	2465.6	2372.95	2781.19	3248.52	2875.21	2762.7	0.212613	0.133177	1.59647	0.110384	0.58199	Xiap
ENSMUSG00000034201	2644.78	3258.34	3635.89	2075.7	2160.03	2796.56	2761.89	-0.437161	0.160867	-2.71752	0.00657726	0.15189	Gas2l1
ENSMUSG00000031749	3027.61	2723.03	2837	2608	2523.86	2846.32	2760.97	-0.106568	0.124176	-0.858203	0.390781	0.858502	St3gal2
ENSMUSG00000005034	2681.57	2925.63	2544.33	2827.03	2747.14	2827.86	2758.93	0.0420785	0.122179	0.344399	0.730546	0.949251	Prkacb
ENSMUSG00000018377	2926.44	2617.08	2863.36	2832.13	2714.24	2595.95	2758.2	-0.0458534	0.122535	-0.374205	0.708252	0.946027	Vezf1
ENSMUSG00000042675	2198.14	3813.17	2380.86	2529.05	2683.34	2941.81	2757.73	-0.0426632	0.18527	-0.230276	0.817877	0.967038	Ypel3
ENSMUSG00000022336	2602.82	2807.6	2639.25	2803.26	2820.9	2867.98	2756.97	0.0769353	0.118123	0.651316	0.514842	0.902193	Eif3e
ENSMUSG00000002524	2691.34	2705.37	2684.07	2790.53	2695.3	2964.28	2755.15	0.0645269	0.118867	0.542851	0.587232	0.921226	Puf60
ENSMUSG00000002102	2635.58	2501.84	2589.16	2647.05	3346.2	2802.18	2753.67	0.186635	0.133676	1.39617	0.162664	0.661416	Psmc3
ENSMUSG00000024900	3421.95	3256.48	2428.32	2029.86	2365.37	3010.02	2752	-0.301065	0.172226	-1.74809	0.0804492	0.523131	Cpt1a
ENSMUSG00000028862	2712.61	5941.41	3957.56	796.323	1444.34	1659.48	2751.95	-1.69314	0.432	-3.91929	8.88102e-05	0.00756274	Map3k6
ENSMUSG00000020864	2797.11	2686.79	2483.69	2627.53	2969.42	2936.99	2750.25	0.0969881	0.125563	0.772426	0.439862	0.875667	Ankrd40
ENSMUSG00000032412	2964.38	2523.22	2681.44	2771	2777.04	2779.71	2749.47	0.0268466	0.124163	0.21622	0.828816	0.970365	Atp1b3
ENSMUSG00000020580	2723.53	2297.38	3132.3	3146.24	2501.93	2691.44	2748.8	0.0354967	0.150815	0.235366	0.813924	0.965579	Rock2
ENSMUSG00000005533	2889.66	2947.01	2871.27	2745.53	2559.74	2477.99	2748.53	-0.162218	0.119596	-1.35638	0.174978	0.675375	Igf1r
ENSMUSG00000018076	2683.29	3389.38	3150.76	2329.54	2453.09	2479.59	2747.61	-0.343829	0.133079	-2.58364	0.00977627	0.188271	Med13l
ENSMUSG00000038650	2842.52	2706.3	2707.8	2669.13	2637.49	2916.13	2746.56	-0.00642883	0.12078	-0.0532275	0.957551	0.99252	Rnh1
ENSMUSG00000054766	3025.31	2344.78	3011.01	2875.42	2502.93	2719.53	2746.5	-0.0482802	0.141843	-0.340378	0.733572	0.950316	Set
ENSMUSG00000029465	2738.48	2463.74	2678.8	2763.36	2835.85	2966.69	2741.15	0.120558	0.121462	0.992554	0.320927	0.815446	Arpc3
ENSMUSG00000037692	2731.58	2986.04	3377.5	2395.76	2114.18	2838.29	2740.56	-0.305063	0.147884	-2.06286	0.0391264	0.382935	Ahdc1
ENSMUSG00000020802	2516.59	3558.53	4355.69	1808.28	1984.6	2216.39	2740.01	-0.792354	0.178931	-4.42827	9.49931e-06	0.00125253	Ube2o
ENSMUSG00000039899	3112.11	2088.28	2794.81	3119.07	2678.36	2636.07	2738.12	0.0772394	0.159596	0.483969	0.628408	0.930025	Fgl2
ENSMUSG00000030339	2942.54	3147.75	2863.36	2327.85	2262.7	2882.43	2737.77	-0.261237	0.137576	-1.89886	0.057583	0.454822	Ltbr
ENSMUSG00000031309	2997.72	2234.19	2974.1	2773.55	2872.73	2559.84	2735.36	0.00116923	0.145772	0.00802094	0.9936	0.998186	Rps6ka3
ENSMUSG00000035212	2678.69	2499.98	2657.71	3065.59	2676.37	2833.48	2735.3	0.130484	0.123495	1.05659	0.290697	0.795198	Leprot
ENSMUSG00000001053	2790.79	3196.08	2728.9	2218.33	2742.15	2735.58	2735.3	-0.180633	0.138911	-1.30035	0.193481	0.701932	N4bp3
ENSMUSG00000058230	2516.59	2839.2	3095.39	2634.32	2729.2	2588.73	2733.9	-0.0849811	0.128975	-0.658895	0.509963	0.899531	Arhgap35
ENSMUSG00000015839	2867.24	2500.91	2842.27	2804.11	2379.32	2999.59	2732.24	-0.00391048	0.137109	-0.0285209	0.977247	0.995801	Nfe2l2
ENSMUSG00000028713	2570.63	3494.4	2059.2	2181.82	3098.01	2989.15	2732.2	0.0227234	0.188547	0.120518	0.904073	0.98409	Cyp4b1
ENSMUSG00000000001	2962.66	2596.64	2815.9	2714.12	2576.69	2726.75	2732.13	-0.0629859	0.122695	-0.513355	0.607703	0.92579	Gnai3
ENSMUSG00000026878	2914.95	2602.21	2839.63	2808.36	2615.56	2602.37	2730.51	-0.0579445	0.122604	-0.472617	0.636487	0.930581	Rab14
ENSMUSG00000015714	2637.31	2886.6	2710.44	2640.26	2533.83	2969.09	2729.59	-0.015939	0.126765	-0.125737	0.89994	0.983991	Cers2
ENSMUSG00000031239	2622.94	2395.9	2728.9	2951.83	2966.43	2701.87	2727.98	0.155281	0.124548	1.24675	0.212489	0.724152	Itm2a
ENSMUSG00000061740	2033.16	4404.25	1745.44	2574.89	3147.84	2456.32	2726.98	-0.00146221	0.411228	-0.00355571	0.997163	0.998968	Cyp2d22
ENSMUSG00000028557	2827	2655.19	2810.63	2734.5	2609.58	2697.06	2722.33	-0.0440553	0.118219	-0.372659	0.709403	0.946055	Rnf11
ENSMUSG00000024725	2732.15	2589.2	2496.87	2877.12	2810.93	2816.63	2720.48	0.119865	0.118782	1.00912	0.312917	0.809689	Ostf1
ENSMUSG00000025203	2575.8	2547.38	2831.72	2974.75	2842.83	2550.21	2720.45	0.0748069	0.127238	0.587929	0.55658	0.912368	Scd2
ENSMUSG00000038633	2956.91	2706.3	2539.06	2658.94	2449.1	3010.02	2720.05	-0.0166212	0.134346	-0.123719	0.901538	0.984033	Degs1
ENSMUSG00000041028	2752.27	2389.39	2676.16	2705.63	3143.86	2648.91	2719.37	0.120515	0.132304	0.910894	0.362351	0.841536	Ghitm
ENSMUSG00000045636	2716.06	2907.97	2354.5	2633.47	3147.84	2547	2717.81	0.0591209	0.140998	0.419304	0.674994	0.940582	Mtus1
ENSMUSG00000067288	1868.76	3223.03	2826.45	2746.38	2788.01	2847.92	2716.76	0.0840218	0.175387	0.479067	0.631891	0.93035	Rps28
ENSMUSG00000030835	2635.01	2587.34	2892.37	2763.36	2570.71	2847.92	2716.12	0.0140822	0.123575	0.113957	0.909272	0.985292	Nomo1
ENSMUSG00000014077	2870.69	3062.25	2784.27	2257.38	2761.09	2530.15	2710.97	-0.208751	0.13033	-1.6017	0.109221	0.580359	Chp1
ENSMUSG00000037736	2813.78	2742.55	2813.27	2576.59	2929.55	2388.11	2710.64	-0.0845232	0.128852	-0.655973	0.511841	0.899706	Limch1
ENSMUSG00000047907	2327.47	3301.09	2159.39	2719.22	2954.47	2801.38	2710.5	0.119536	0.161992	0.737912	0.460568	0.885429	Tshz2
ENSMUSG00000022353	2597.07	2534.37	2660.34	2845.71	2738.17	2878.42	2709.01	0.119925	0.117667	1.01919	0.308113	0.808088	Mtss1
ENSMUSG00000024610	3208.68	1610.58	3482.97	2695.44	2896.65	2356.82	2708.53	-0.0608652	0.215176	-0.282863	0.777282	0.958105	Cd74
ENSMUSG00000038037	2376.34	3929.34	2844.91	2338.03	2023.47	2738.79	2708.48	-0.365964	0.181206	-2.0196	0.0434245	0.403175	Socs1
ENSMUSG00000029826	2793.08	2757.42	3066.38	2517.16	2582.67	2533.36	2708.35	-0.172967	0.120284	-1.43798	0.150439	0.647454	Zc3hav1
ENSMUSG00000058569	2946.56	2404.26	2597.07	2810.9	2495.95	2989.15	2707.32	0.0610905	0.136654	0.447043	0.654844	0.936145	Tmed9
ENSMUSG00000036402	2766.07	2538.09	2557.52	2865.24	2600.61	2904.09	2705.27	0.0895691	0.123377	0.725981	0.46785	0.888141	Gng12
ENSMUSG00000069729	2871.26	3078.98	2728.9	2409.35	2568.71	2568.67	2704.31	-0.203144	0.122167	-1.66284	0.0963441	0.555439	Arid1b
ENSMUSG00000044864	2589.02	2784.37	2441.51	2554.52	2923.57	2924.96	2702.99	0.103044	0.128093	0.804446	0.42114	0.872385	Ankrd50
ENSMUSG00000063286	2340.7	3404.25	2557.52	2933.15	2869.74	2112.07	2702.9	-0.069729	0.172322	-0.404643	0.68574	0.941965	Gvin-ps7
ENSMUSG00000037364	2686.17	2729.54	2892.37	2596.97	2595.63	2701.07	2700.29	-0.0723153	0.118554	-0.609979	0.541875	0.907454	Srrt
ENSMUSG00000046574	2636.16	2987.9	3282.59	2380.48	2483.99	2425.83	2699.49	-0.286076	0.130148	-2.19808	0.0279437	0.328218	Prr12
ENSMUSG00000041133	2664.9	2366.16	2866	2840.62	2831.86	2623.23	2698.79	0.0731351	0.128879	0.567473	0.570393	0.916919	Smc1a
ENSMUSG00000036707	2473.48	2429.35	2507.42	2858.44	3069.1	2851.93	2698.29	0.244938	0.11872	2.06316	0.0390974	0.382935	Cab39
ENSMUSG00000020361	2667.2	2267.64	3047.93	2506.13	2748.13	2943.41	2696.74	0.0412869	0.143827	0.28706	0.774067	0.957398	Hspa4
ENSMUSG00000022505	2188.37	3051.1	2839.63	2547.73	2573.7	2977.12	2696.27	0.0053132	0.151379	0.0350986	0.972001	0.994757	Emp2
ENSMUSG00000009630	2651.1	2732.32	3066.38	2484.05	2326.49	2910.51	2695.15	-0.127694	0.13675	-0.93378	0.350417	0.837019	Ppp2cb
ENSMUSG00000021493	2768.37	2920.99	3728.17	2244.65	2010.51	2489.22	2693.65	-0.478023	0.1505	-3.17623	0.00149204	0.0594996	Pdlim7
ENSMUSG00000020376	2589.6	2793.66	2085.56	2853.35	3101	2734.78	2692.99	0.214431	0.142033	1.50972	0.131114	0.62045	Rnf130
ENSMUSG00000053565	2232.63	2764.85	2359.77	2836.37	3314.31	2620.02	2687.99	0.252856	0.14352	1.76182	0.0780999	0.5172	Eif3k
ENSMUSG00000028771	3171.9	2832.7	2657.71	2506.98	2396.27	2558.23	2687.3	-0.21758	0.126892	-1.71468	0.0864039	0.5392	Ptpn12
ENSMUSG00000011958	2599.94	2480.47	2615.52	2587.63	3263.47	2572.68	2686.62	0.130396	0.137355	0.949341	0.342447	0.832801	Bnip2
ENSMUSG00000054843	2641.91	2493.48	2863.36	2660.64	2644.47	2813.42	2686.21	0.0235926	0.123255	0.191413	0.848202	0.975654	Atrnl1
ENSMUSG00000052752	2864.36	3113.36	2565.43	2398.31	2438.13	2737.18	2686.13	-0.175878	0.132203	-1.33036	0.1834	0.686805	Traf7
ENSMUSG00000054611	2908.63	2961.88	2871.27	2410.19	2519.87	2424.22	2682.68	-0.249824	0.117168	-2.13219	0.0329912	0.355021	Kdm2a
ENSMUSG00000029207	2690.77	2724.89	2449.42	2799.87	2967.43	2453.11	2680.91	0.0617454	0.130651	0.472599	0.636499	0.930581	Apbb2
ENSMUSG00000032867	2497.62	3569.68	2918.73	2203.05	2137.11	2755.64	2680.3	-0.340335	0.161084	-2.11278	0.0346196	0.363128	Fbxw8
ENSMUSG00000025572	2403.93	3262.06	2562.79	2346.52	2547.78	2956.25	2679.89	-0.0684451	0.153408	-0.446163	0.655479	0.936246	Tmc6
ENSMUSG00000025220	2514.29	2945.15	2710.44	2743.84	2880.71	2282.99	2679.57	-0.0470956	0.138548	-0.339923	0.733915	0.950356	Oga
ENSMUSG00000036550	2664.9	2602.21	3240.4	2434.81	2756.11	2363.24	2676.95	-0.168499	0.138294	-1.21841	0.223069	0.733841	Cnot1
ENSMUSG00000020238	2572.35	3034.37	2892.37	2313.41	2354.4	2888.04	2675.82	-0.168666	0.140017	-1.20461	0.228353	0.739484	Ncln
ENSMUSG00000027893	2962.66	2407.05	2913.46	2531.6	2642.47	2594.35	2675.26	-0.0916986	0.13144	-0.697645	0.485399	0.893102	Ahcyl1
ENSMUSG00000020570	2658	2743.48	2438.87	2716.67	3025.24	2461.14	2673.9	0.063256	0.132225	0.478398	0.632367	0.930369	Sypl
ENSMUSG00000002325	2649.95	2993.48	2362.41	2587.63	2687.33	2758.85	2673.27	0.00238204	0.132448	0.0179847	0.985651	0.99658	Irf9
ENSMUSG00000055044	2734.45	2868.01	3045.29	2253.99	2337.46	2798.97	2673.03	-0.225016	0.134452	-1.67359	0.0942118	0.550777	Pdlim1
ENSMUSG00000037852	2751.7	2817.83	2678.8	2604.61	2274.66	2903.29	2671.81	-0.0840961	0.133461	-0.630115	0.528619	0.905014	Cpe
ENSMUSG00000001289	2064.78	2917.27	2396.68	2648.75	3177.75	2810.21	2669.24	0.227127	0.152559	1.48878	0.136546	0.627818	Pfdn5
ENSMUSG00000047731	2551.08	3215.59	2818.54	2194.56	2532.83	2685.83	2666.41	-0.211583	0.141346	-1.49691	0.134416	0.624346	Wbp1l
ENSMUSG00000056116	2575.8	3067.82	2188.39	2658.94	2940.51	2559.04	2665.08	0.0556711	0.147813	0.376632	0.706447	0.945955	H2-T22
ENSMUSG00000021540	2696.51	2440.51	2436.23	2894.1	2909.61	2596.75	2662.29	0.148034	0.125403	1.18047	0.237814	0.750292	Smad5
ENSMUSG00000024097	2633.28	2887.53	2138.29	3074.08	2665.4	2564.65	2660.54	0.113282	0.146883	0.771235	0.440567	0.875667	Srsf7
ENSMUSG00000036087	2617.76	2426.56	2499.51	3112.28	2762.09	2542.19	2660.07	0.157512	0.130147	1.21026	0.226178	0.73651	Slain2
ENSMUSG00000037679	2146.4	3776	2496.87	2238.7	2526.85	2771.69	2659.42	-0.160321	0.186338	-0.860373	0.389583	0.858502	Inf2
ENSMUSG00000024283	2574.65	2640.32	2887.09	2589.32	2620.55	2634.47	2657.73	-0.0444152	0.120705	-0.367963	0.712901	0.946758	Wac
ENSMUSG00000022812	2765.49	2671.92	3029.47	2587.63	2538.81	2334.35	2654.61	-0.180646	0.124781	-1.4477	0.147701	0.644319	Gsk3b
ENSMUSG00000057637	2651.1	2973.03	2723.62	2518.01	2501.93	2559.84	2654.59	-0.139483	0.121048	-1.1523	0.249199	0.76194	Prdm2
ENSMUSG00000020642	2882.18	2597.57	2172.57	2282	3284.4	2699.47	2653.03	0.108053	0.161535	0.668917	0.503549	0.897654	Rnf144a
ENSMUSG00000031246	2840.8	1946.08	2808	3054.55	2807.94	2446.69	2650.68	0.130974	0.163689	0.80014	0.42363	0.873178	Sh3bgrl
ENSMUSG00000026519	2674.1	3148.68	2757.9	2306.62	2397.27	2615.21	2649.96	-0.22982	0.129982	-1.76809	0.0770459	0.514778	Tmem63a
ENSMUSG00000018765	2485.55	2860.58	2407.23	2728.55	2568.71	2844.71	2649.22	0.0691767	0.129118	0.535762	0.592123	0.922513	Fxr2
ENSMUSG00000006403	3131.66	2565.97	3324.77	1695.37	2137.11	3015.64	2645.09	-0.396573	0.187634	-2.11354	0.0345546	0.363128	Adamts4
ENSMUSG00000043943	2402.2	2271.36	2686.71	2940.79	2935.53	2632.06	2644.78	0.211686	0.129128	1.63935	0.101141	0.565545	Naalad2
ENSMUSG00000039202	2620.06	2851.28	2800.09	2555.37	2486.98	2549.41	2643.86	-0.122901	0.11913	-1.03165	0.302237	0.803246	Abhd2
ENSMUSG00000055204	2850.57	2776	2771.08	2560.46	2380.32	2514.1	2642.09	-0.172067	0.118459	-1.45255	0.146349	0.642546	Ankrd17
ENSMUSG00000033444	2544.18	2869.87	2433.6	2769.3	2756.11	2471.57	2640.77	0.0254719	0.129432	0.196798	0.843986	0.974468	Specc1l
ENSMUSG00000020257	2676.97	2628.24	2541.7	2422.93	2791.99	2782.12	2640.66	0.0263642	0.125028	0.210867	0.832991	0.97212	Wdr82
ENSMUSG00000061119	2724.68	2560.39	3382.78	2094.38	2198.91	2871.19	2638.72	-0.271815	0.160309	-1.69557	0.0899667	0.544395	Prcp
ENSMUSG00000024639	2633.28	2580.84	2565.43	2788.83	2728.2	2530.15	2637.79	0.0482906	0.119918	0.402697	0.687171	0.942216	Gnaq
ENSMUSG00000029201	2963.23	2513	3620.07	2187.77	1899.87	2635.27	2636.53	-0.433176	0.165732	-2.61372	0.00895629	0.179896	Ugdh
ENSMUSG00000028552	2539.01	2425.64	2813.27	2634.32	2639.48	2762.86	2635.76	0.04975	0.123976	0.401288	0.688208	0.942216	Eps15
ENSMUSG00000024969	2708.01	2863.36	2929.28	2470.47	2367.36	2473.98	2635.41	-0.216054	0.119154	-1.81323	0.0697969	0.495505	Mark2
ENSMUSG00000032911	3131.66	3018.57	3303.68	2085.89	1705.5	2561.44	2634.46	-0.572272	0.155214	-3.68699	0.000226922	0.0155237	Cspg4
ENSMUSG00000021486	2762.04	2535.3	3016.29	2207.29	2283.63	2990.76	2632.55	-0.150269	0.150323	-0.999639	0.317485	0.812854	Prelid1
ENSMUSG00000028559	2577.52	2740.69	2359.77	2765.06	2857.78	2490.03	2631.81	0.0772422	0.128666	0.600331	0.548285	0.910217	Osbpl9
ENSMUSG00000020644	2285.51	2832.7	2504.78	2690.35	2672.38	2800.58	2631.05	0.0990578	0.130668	0.758088	0.448398	0.879688	Id2
ENSMUSG00000001017	2660.3	2428.42	2536.42	2762.51	2765.08	2628.05	2630.13	0.0965896	0.120167	0.803795	0.421515	0.872626	Chtop
ENSMUSG00000022858	2777.56	2432.14	2454.69	2770.15	2580.67	2746.81	2627.01	0.077839	0.125051	0.622457	0.533642	0.906184	Tra2b
ENSMUSG00000004677	2524.64	2880.09	3050.56	2422.93	2357.39	2524.53	2626.69	-0.208383	0.12851	-1.62153	0.104905	0.574671	Myo9b
ENSMUSG00000029033	2456.24	2882.88	2578.61	2414.44	2445.11	2982.73	2626.67	-0.0137661	0.138914	-0.099098	0.92106	0.987216	Acap3
ENSMUSG00000051853	2749.97	2872.66	2723.62	2371.99	2306.56	2733.17	2626.33	-0.171525	0.127349	-1.34689	0.178017	0.678512	Arf3
ENSMUSG00000032812	2874.14	2572.47	2931.92	2377.08	2339.45	2662.55	2626.27	-0.182021	0.128017	-1.42184	0.155072	0.653772	Arap1
ENSMUSG00000039367	2787.34	2875.45	2860.73	2403.4	2197.91	2631.26	2626.01	-0.236369	0.126405	-1.86993	0.0614936	0.467363	Sec24c
ENSMUSG00000009281	1942.92	2476.75	2246.4	2872.88	2948.49	3266	2625.57	0.448131	0.137536	3.25828	0.0011209	0.0496878	Rarres2
ENSMUSG00000001750	2483.25	3327.12	2657.71	2180.13	2556.75	2543.79	2624.79	-0.21862	0.147575	-1.48142	0.138495	0.630685	Tcirg1
ENSMUSG00000034135	2636.16	2985.11	3087.48	2211.54	2472.02	2355.21	2624.59	-0.305319	0.128027	-2.3848	0.0170884	0.2531	Sik3
ENSMUSG00000041992	2824.7	2820.61	2343.95	2617.34	2762.09	2368.85	2622.92	-0.0474242	0.134745	-0.351956	0.724871	0.94774	Rapgef5
ENSMUSG00000030987	2618.91	3067.82	2486.33	2422.08	2515.88	2624.04	2622.51	-0.113916	0.131713	-0.864882	0.387103	0.857535	Stim1
ENSMUSG00000046916	2726.98	2489.76	1988.01	2939.1	3267.46	2322.31	2622.27	0.239627	0.162854	1.47142	0.141177	0.636931	Myct1
ENSMUSG00000049076	2713.76	2712.81	2718.35	2754.87	2404.24	2426.63	2621.78	-0.10248	0.123682	-0.828576	0.407344	0.866281	Acap2
ENSMUSG00000053510	2306.78	2505.56	2604.98	2625.83	3095.01	2581.51	2619.94	0.164079	0.132288	1.24032	0.214857	0.725594	Nrdc
ENSMUSG00000020027	2613.16	2910.76	3303.68	2001.85	2251.74	2629.65	2618.47	-0.356245	0.147736	-2.41136	0.0158933	0.245147	Socs2
ENSMUSG00000029726	2821.83	2950.72	2417.78	2482.36	2049.39	2986.75	2618.14	-0.125101	0.157067	-0.79648	0.425753	0.874181	Mepce
ENSMUSG00000020260	2609.72	2577.12	3340.59	2202.2	2162.02	2816.63	2618.05	-0.24456	0.155735	-1.57036	0.116332	0.595498	Pofut2
ENSMUSG00000009681	2412.55	2828.98	2884.46	2543.48	2407.23	2612.8	2614.92	-0.101179	0.12938	-0.782029	0.434197	0.875667	Bcr
ENSMUSG00000029103	2563.15	2986.97	2386.14	2439.06	2625.53	2677.8	2613.11	-0.0378226	0.133526	-0.283259	0.776978	0.958105	Lrpap1
ENSMUSG00000019920	3212.13	2252.77	2222.67	2754.02	2605.59	2628.85	2612.67	0.0521329	0.157272	0.331482	0.74028	0.951658	Lims1
ENSMUSG00000002052	2507.4	2960.95	2626.07	2518.01	2748.13	2309.47	2611.67	-0.0960739	0.13329	-0.720788	0.47104	0.88925	Supt6
ENSMUSG00000001211	2635.58	2849.42	2660.34	2443.3	2292.6	2776.5	2609.63	-0.116753	0.129746	-0.89986	0.368195	0.84705	Agpat3
ENSMUSG00000029390	2791.36	2352.22	2483.69	2606.3	2582.67	2828.66	2607.48	0.0709575	0.128668	0.551478	0.581306	0.919614	Tmed2
ENSMUSG00000022096	3560.48	2593.85	4157.94	1655.47	1249.97	2421.82	2606.59	-0.950927	0.212997	-4.4645	8.02564e-06	0.00108446	Hr
ENSMUSG00000021182	2428.07	3272.28	2662.98	2327	2248.75	2699.47	2606.42	-0.201192	0.14867	-1.35327	0.175969	0.676196	Ccdc88c
ENSMUSG00000026727	2591.9	2381.03	2528.51	2705.63	2516.88	2905.7	2604.94	0.116077	0.125162	0.927414	0.353712	0.838827	Rsu1
ENSMUSG00000059588	2603.39	2323.41	2544.33	2810.05	2906.62	2441.08	2604.81	0.126929	0.130441	0.973073	0.330517	0.823496	Calcrl
ENSMUSG00000025579	2579.82	3062.25	2639.25	2433.97	2041.41	2871.19	2604.65	-0.172923	0.151759	-1.13946	0.254512	0.766896	Gaa
ENSMUSG00000031154	2611.44	2870.8	2544.33	2403.4	2640.48	2553.42	2603.98	-0.0805627	0.124162	-0.64885	0.516435	0.902347	Otud5
ENSMUSG00000025066	2809.18	2823.4	2699.89	2537.54	2059.36	2681.81	2601.86	-0.195309	0.13733	-1.42218	0.154973	0.653772	Sfr1
ENSMUSG00000057322	1800.36	2320.62	2362.41	2824.49	3494.73	2794.96	2599.59	0.493974	0.152487	3.23945	0.00119761	0.051259	Rpl38
ENSMUSG00000017291	2589.6	2361.51	2623.43	2990.03	2599.61	2425.03	2598.2	0.0823039	0.133108	0.618324	0.536362	0.907208	Taok1
ENSMUSG00000037465	2587.3	3189.57	2752.63	2424.63	2086.27	2531.75	2595.36	-0.276292	0.139534	-1.98011	0.0476916	0.420128	Klf10
ENSMUSG00000040054	2548.78	3094.78	2438.87	2531.6	2592.64	2356.02	2593.78	-0.113649	0.136565	-0.832196	0.405298	0.865884	Baz2a
ENSMUSG00000032803	2689.62	2657.98	3042.65	2407.65	2159.03	2601.57	2593.08	-0.224617	0.132418	-1.69628	0.0898335	0.544395	Cdv3
ENSMUSG00000040170	1203.11	3451.65	1228.66	2247.19	4301.12	3124.77	2592.75	0.716766	0.569351	1.25892	0.208061	0.719178	Fmo2
ENSMUSG00000028600	1586.52	3293.66	1537.15	3303.3	3398.04	2422.62	2590.21	0.506884	0.396531	1.2783	0.201144	0.710919	Podn
ENSMUSG00000034354	2553.96	3000.91	2546.97	2347.37	2508.91	2564.65	2587.13	-0.12775	0.129383	-0.987376	0.323458	0.817875	Mtmr3
ENSMUSG00000030084	2795.38	2603.14	3417.05	2213.24	2155.05	2336.76	2586.77	-0.391276	0.138936	-2.81623	0.00485903	0.125288	Plxna1
ENSMUSG00000037111	2555.68	2590.13	2813.27	2515.47	2582.67	2461.14	2586.39	-0.0724853	0.120534	-0.601366	0.547596	0.909601	Setd7
ENSMUSG00000015745	2678.69	2747.19	2343.95	2576.59	2621.54	2547	2585.83	-0.00742179	0.124986	-0.0593808	0.952649	0.99248	Plekho1
ENSMUSG00000044340	2478.08	3144.96	2844.91	2278.61	2486.98	2277.37	2585.15	-0.265244	0.135217	-1.96162	0.0498072	0.425964	Phlpp1
ENSMUSG00000040415	2329.2	3210.95	2536.42	2647.9	2300.58	2477.99	2583.84	-0.12147	0.148626	-0.817288	0.413764	0.868885	Dtx3
ENSMUSG00000037868	2294.71	3180.28	2420.41	2817.69	2268.68	2520.52	2583.72	-0.0544548	0.155611	-0.349942	0.726382	0.948354	Egr2
ENSMUSG00000027404	2613.16	2431.21	2581.25	2523.95	2531.83	2816.63	2583.01	0.0463575	0.123388	0.375704	0.707137	0.945955	Snrpb
ENSMUSG00000025571	2553.96	2933.07	2533.79	2618.19	2507.91	2323.92	2578.47	-0.10763	0.128833	-0.835426	0.403478	0.864595	Tnrc6c
ENSMUSG00000022536	2694.21	2713.74	2378.23	2526.5	2401.25	2748.42	2577.06	-0.0227014	0.128157	-0.177137	0.859401	0.978575	Glyr1
ENSMUSG00000038658	2198.14	2717.45	2346.59	2634.32	3026.24	2538.98	2576.95	0.174649	0.138631	1.25981	0.207739	0.719178	Ric1
ENSMUSG00000021268	2672.37	2564.11	3485.61	2600.36	1763.31	2364.04	2574.97	-0.371315	0.170129	-2.18254	0.0290696	0.334619	Meg3
ENSMUSG00000020946	2733.88	2438.65	2341.31	2585.08	2542.8	2807	2574.79	0.0764936	0.127646	0.599264	0.548997	0.910385	Gosr2
ENSMUSG00000033004	2555.11	2216.53	2860.73	2716.67	2815.92	2266.94	2571.98	0.033586	0.145387	0.231011	0.817307	0.966655	Mycbp2
ENSMUSG00000025232	2364.84	2680.28	2391.41	2659.79	2543.79	2770.89	2568.5	0.100186	0.124843	0.802493	0.422268	0.872626	Hexa
ENSMUSG00000015149	2333.22	2962.81	2038.1	2400.01	2712.25	2957.86	2567.37	0.135147	0.15768	0.857094	0.391393	0.858502	Sirt2
ENSMUSG00000000441	2387.26	2523.22	2676.16	2515.47	2639.48	2651.32	2565.48	0.0432244	0.121694	0.355188	0.722448	0.94774	Raf1
ENSMUSG00000021285	2383.23	3080.84	2673.53	2148.71	2468.04	2636.88	2565.2	-0.165646	0.144338	-1.14762	0.251124	0.764167	Ppp1r13b
ENSMUSG00000024359	2591.32	2198.87	2607.61	2770.15	2308.55	2898.48	2562.5	0.110129	0.140856	0.781859	0.434298	0.875667	Hspa9
ENSMUSG00000038056	2436.69	2524.15	2494.24	2661.49	2856.78	2396.14	2561.58	0.0862168	0.126511	0.681499	0.495556	0.895703	Kmt2c
ENSMUSG00000030007	2647.65	2256.49	2728.9	2201.35	2564.73	2966.69	2560.97	0.0200868	0.14803	0.135694	0.892063	0.982815	Cct7
ENSMUSG00000054604	2735.03	2279.73	2649.8	2579.14	2501.93	2615.21	2560.14	0.00659486	0.128258	0.0514185	0.958992	0.99252	Cggbp1
ENSMUSG00000014959	2682.14	2565.97	3229.85	2261.63	2014.5	2599.96	2559.01	-0.298981	0.146909	-2.03515	0.041836	0.393793	Gorasp2
ENSMUSG00000033184	2858.62	1959.1	2249.03	2701.39	2685.34	2900.08	2558.92	0.227994	0.152939	1.49075	0.136027	0.626934	Tmed7
ENSMUSG00000021957	2611.44	2384.74	2494.24	2644.51	2461.06	2750.82	2557.8	0.0686843	0.12329	0.557094	0.577463	0.918585	Tkt
ENSMUSG00000020346	2708.59	2739.76	2718.35	2180.13	2485.98	2486.01	2553.14	-0.191469	0.123756	-1.54715	0.121827	0.603724	Mgat1
ENSMUSG00000018363	2649.38	2402.4	2378.23	2540.93	2855.79	2489.22	2552.66	0.0841795	0.127638	0.659516	0.509564	0.899451	Smurf2
ENSMUSG00000022517	2162.5	2887.53	2620.8	2513.77	2180.96	2949.03	2552.43	-0.0037498	0.156457	-0.0239669	0.980879	0.996433	Mgrn1
ENSMUSG00000061981	2304.48	2693.29	2475.78	2411.89	2425.18	2997.18	2551.3	0.0684633	0.139804	0.48971	0.624339	0.928988	Flot2
ENSMUSG00000046841	3209.26	2082.7	3322.14	2349.07	1734.4	2609.59	2551.19	-0.362258	0.189874	-1.90789	0.0564055	0.450094	Ckap4
ENSMUSG00000034390	2636.16	2814.11	2768.45	2283.7	2529.84	2257.31	2548.26	-0.216766	0.123115	-1.76068	0.0782932	0.517684	Cmip
ENSMUSG00000038007	2222.28	3807.6	1842.99	1748.86	3134.89	2526.14	2547.13	-0.0882411	0.395362	-0.223191	0.823387	0.968098	Acer2
ENSMUSG00000002222	2383.81	2599.43	2383.5	2593.57	2878.71	2426.63	2544.27	0.0997419	0.128554	0.775879	0.437821	0.875667	Rmnd5a
ENSMUSG00000026965	2369.44	2801.1	2446.78	2456.89	2510.9	2654.53	2539.94	0.000441734	0.128162	0.00344669	0.99725	0.998968	Anapc2
ENSMUSG00000039263	2457.39	2998.12	2193.66	2260.78	2428.17	2900.88	2539.83	-0.0134958	0.15452	-0.0873398	0.930401	0.98741	Npepl1
ENSMUSG00000038034	2388.98	3418.19	2744.72	1995.9	1790.22	2896.87	2539.15	-0.355405	0.18626	-1.90811	0.0563772	0.450094	Igsf8
ENSMUSG00000037174	2635.01	2710.02	2507.42	2315.11	2473.02	2585.52	2537.68	-0.0919519	0.122507	-0.750584	0.452903	0.882453	Elf2
ENSMUSG00000031659	3135.68	2196.08	3377.5	2405.1	1909.84	2188.3	2535.42	-0.419195	0.168195	-2.49232	0.0126913	0.217709	Adcy7
ENSMUSG00000032508	2439.57	3467.45	2322.86	2151.26	2275.66	2547	2533.97	-0.240774	0.164105	-1.4672	0.142323	0.638328	Myd88
ENSMUSG00000055799	2177.45	3390.31	2966.19	2239.55	2087.27	2318.3	2529.84	-0.359399	0.162284	-2.21462	0.0267858	0.319751	Tcf7l1
ENSMUSG00000075700	2611.44	1915.42	2164.66	2876.27	2907.62	2675.39	2525.13	0.336524	0.143949	2.3378	0.0193976	0.271069	Selenot
ENSMUSG00000022387	2490.73	3072.47	2507.42	2379.63	2207.88	2487.62	2524.29	-0.190882	0.136443	-1.39899	0.161816	0.660496	Brd1
ENSMUSG00000015243	2635.01	2890.32	2565.43	2142.77	2631.51	2278.18	2523.87	-0.199454	0.133681	-1.49201	0.135696	0.626634	Abca1
ENSMUSG00000017221	2682.14	2493.48	2610.25	2537.54	2114.18	2702.68	2523.38	-0.0819164	0.135739	-0.603486	0.546186	0.909072	Psmd3
ENSMUSG00000051790	2242.98	3170.98	2868.64	2080.8	2356.4	2417	2522.8	-0.271722	0.151988	-1.78779	0.0738105	0.50706	Nlgn2
ENSMUSG00000022620	2551.08	3003.7	2578.61	2150.41	2295.59	2551.82	2521.87	-0.217654	0.134535	-1.61782	0.105702	0.575514	Arsa
ENSMUSG00000042901	2493.6	2159.84	2507.42	2883.06	2608.58	2470.77	2520.55	0.154137	0.13187	1.16885	0.242463	0.755641	Aida
ENSMUSG00000010476	2395.88	2561.32	2198.94	2596.12	2693.31	2670.58	2519.36	0.151209	0.124129	1.21816	0.223163	0.733841	Ebf3
ENSMUSG00000079215	2176.87	2470.24	2628.71	2597.81	2628.52	2613.6	2519.29	0.110694	0.127536	0.867945	0.385424	0.85679	Zfp664
ENSMUSG00000027660	2926.44	2680.28	2789.54	2360.11	2059.36	2298.24	2518.99	-0.321868	0.12549	-2.56489	0.0103209	0.193296	Skil
ENSMUSG00000032194	2692.49	2766.71	2330.77	2541.78	2237.78	2535.77	2517.55	-0.0931723	0.131754	-0.70717	0.479461	0.892025	Kank2
ENSMUSG00000051403	2418.87	2904.26	2539.06	2275.21	2371.35	2586.32	2515.84	-0.120609	0.13217	-0.912535	0.361487	0.841536	Ppp1r37
ENSMUSG00000028402	2249.87	2290.88	2549.61	2776.94	2756.11	2471.57	2515.83	0.177415	0.127167	1.39513	0.162975	0.66157	Mpdz
ENSMUSG00000002847	2338.97	2203.52	2641.89	2269.27	2245.75	3395.2	2515.77	0.140912	0.169972	0.829033	0.407086	0.866281	Pla1a
ENSMUSG00000039536	2504.52	2624.52	2396.68	2427.17	2529.84	2607.99	2515.12	0.00621508	0.121082	0.0513294	0.959063	0.99252	Stau1
ENSMUSG00000032547	2625.81	2628.24	2262.22	2559.61	2431.16	2583.11	2515.02	0.00817867	0.12641	0.0646998	0.948413	0.992159	Ryk
ENSMUSG00000025790	2286.09	2685.86	2815.9	2259.93	2454.08	2571.07	2512.16	-0.0936383	0.134446	-0.696477	0.48613	0.893102	Slco3a1
ENSMUSG00000030681	2514.87	2667.27	2399.32	2498.49	2240.77	2748.42	2511.52	-0.0188911	0.131861	-0.143265	0.886081	0.98231	Mvp
ENSMUSG00000024515	2540.16	2769.5	2517.97	2321.05	2436.14	2482	2511.14	-0.113569	0.121913	-0.93156	0.351564	0.837545	Smad4
ENSMUSG00000039100	2515.44	2655.19	2249.03	2493.39	2746.14	2394.53	2508.95	0.0384112	0.130425	0.294508	0.76837	0.956839	Marchf6
ENSMUSG00000051855	3081.07	2102.22	4186.94	1511.15	1591.86	2567.86	2506.85	-0.723548	0.379848	-1.90484	0.056801	0.45226	Mest
ENSMUSG00000025409	2367.14	3223.03	2974.1	2029.01	2092.25	2355.21	2506.79	-0.401579	0.147671	-2.71942	0.00653969	0.151665	Mbd6
ENSMUSG00000029461	2188.37	3148.68	2185.75	2423.78	2757.1	2327.13	2505.13	-0.00471884	0.162425	-0.0290524	0.976823	0.995639	Fam168a
ENSMUSG00000044857	2198.14	3188.64	2391.41	2038.35	2384.31	2823.05	2503.98	-0.102886	0.16962	-0.606564	0.54414	0.908299	Lemd2
ENSMUSG00000033379	2324.03	2918.2	2272.76	2255.68	2646.46	2585.52	2500.44	-0.00698755	0.143866	-0.0485697	0.961262	0.99252	Atp6v0b
ENSMUSG00000040842	2653.4	2713.74	2488.96	2199.65	2360.38	2586.32	2500.41	-0.137876	0.127167	-1.08421	0.278271	0.785175	Szrd1
ENSMUSG00000026447	2413.7	2591.99	2383.5	2602.06	2473.02	2526.94	2498.53	0.0401792	0.120418	0.333666	0.738632	0.951658	Pik3c2b
ENSMUSG00000052593	2298.16	2304.82	2897.64	2293.89	2658.42	2498.85	2491.96	-0.0057115	0.140613	-0.0406185	0.9676	0.99425	Adam17
ENSMUSG00000025332	3102.92	2399.61	2430.96	2371.99	2608.58	2032.63	2491.11	-0.18033	0.151834	-1.18767	0.234962	0.746028	Kdm5c
ENSMUSG00000005779	2685.59	2154.26	2407.23	2320.2	2565.72	2811.01	2490.67	0.0862854	0.13967	0.617779	0.536721	0.90727	Psmb4
ENSMUSG00000004508	2529.24	2671.92	2755.26	2129.19	2505.92	2348.79	2490.05	-0.187014	0.127161	-1.47069	0.141375	0.637109	Gab2
ENSMUSG00000071176	2445.31	2473.03	2169.93	2410.19	2891.67	2547.8	2489.66	0.144591	0.132521	1.09108	0.275238	0.782863	Arhgef10
ENSMUSG00000028580	2625.81	2443.29	2715.71	2280.3	2354.4	2511.69	2488.54	-0.122148	0.123539	-0.988744	0.322789	0.817314	Pum1
ENSMUSG00000000826	2632.13	2720.24	2370.32	2269.27	2296.59	2640.89	2488.24	-0.101676	0.1309	-0.776739	0.437312	0.875667	Dnajc5
ENSMUSG00000032744	2380.36	2570.62	2575.97	2558.76	2248.75	2577.49	2485.32	-0.0261664	0.12645	-0.206931	0.836063	0.972549	Heyl
ENSMUSG00000024908	2478.08	2465.6	2491.6	2310.87	2926.56	2234.04	2484.46	0.00670594	0.140304	0.0477959	0.961879	0.992786	Ppp6r3
ENSMUSG00000027342	2818.95	2176.57	2631.34	2442.45	2540.8	2295.03	2484.19	-0.067376	0.138572	-0.486216	0.626814	0.929645	Pcna
ENSMUSG00000024646	1934.29	2390.32	2154.11	2602.06	2949.48	2867.18	2482.91	0.378386	0.134461	2.8141	0.00489137	0.125548	Cyb5a
ENSMUSG00000025089	1286.46	2901.47	1352.58	3053.71	3348.2	2951.44	2482.31	0.754623	0.390094	1.93446	0.0530563	0.439862	Gfra1
ENSMUSG00000039176	2352.19	2675.63	2175.21	2253.14	2737.17	2685.02	2479.73	0.0894225	0.140039	0.638555	0.523113	0.905014	Polg
ENSMUSG00000079017	2651.68	1638.47	2620.8	2852.5	2596.62	2510.89	2478.49	0.205564	0.174615	1.17724	0.239099	0.752311	Ifi27l2a
ENSMUSG00000032011	3609.34	1360.59	4276.59	1573.12	1594.85	2442.68	2476.2	-0.720197	0.513366	-1.40289	0.160649	0.660496	Thy1
ENSMUSG00000032878	1972.81	3020.43	1893.09	2258.23	3094.02	2617.62	2476.03	0.208558	0.184091	1.13291	0.257254	0.768799	Ccdc85a
ENSMUSG00000027878	2618.91	2718.38	3322.14	2175.03	2139.1	1880.16	2475.62	-0.480124	0.140401	-3.41966	0.000626998	0.0329627	Notch2
ENSMUSG00000041891	2782.16	1951.66	2549.61	2511.22	2514.89	2536.57	2474.35	0.0546614	0.148963	0.366946	0.713659	0.946762	Lman1
ENSMUSG00000020777	2644.2	2921.91	2328.13	2075.7	2394.28	2479.59	2473.97	-0.186422	0.139282	-1.33845	0.180749	0.683304	Acox1
ENSMUSG00000021585	2349.89	2140.32	2486.33	2710.73	2692.31	2453.11	2472.12	0.17314	0.127344	1.35962	0.173949	0.674269	Cast
ENSMUSG00000052727	2639.03	2313.18	3142.85	2599.51	1851.03	2281.39	2471.16	-0.26302	0.161543	-1.62818	0.103488	0.571005	Map1b
ENSMUSG00000020919	2286.09	2751.84	2423.05	2293.89	2612.57	2454.72	2470.36	-0.0197753	0.132292	-0.149482	0.881174	0.981353	Stat5b
ENSMUSG00000005583	2619.49	2320.62	1930	2894.1	2678.36	2374.47	2469.51	0.205868	0.148318	1.38802	0.165132	0.666315	Mef2c
ENSMUSG00000031762	1614.69	3639.38	3480.33	1315.89	1555.98	3209.83	2469.35	-0.521733	0.5153	-1.01248	0.311307	0.809512	Mt2
ENSMUSG00000046618	3066.7	2528.79	2631.34	2517.16	1880.93	2160.22	2464.19	-0.32796	0.148095	-2.21453	0.0267926	0.319751	Olfml2a
ENSMUSG00000044792	2442.44	2917.27	2950.37	2137.68	2158.04	2178.67	2464.08	-0.357948	0.130026	-2.75289	0.00590714	0.142032	Isca1
ENSMUSG00000025935	2587.3	2176.57	2747.35	2365.2	2399.26	2505.27	2463.49	-0.0448767	0.133716	-0.335612	0.737164	0.951454	Tram1
ENSMUSG00000038517	2367.71	2958.16	2188.39	2193.71	2339.45	2729.96	2462.9	-0.0511037	0.151918	-0.33639	0.736577	0.951317	Tbkbp1
ENSMUSG00000071379	2002.7	3296.45	2652.43	1815.92	2460.06	2528.54	2459.35	-0.224146	0.184455	-1.21518	0.224297	0.735217	Hpcal1
ENSMUSG00000030275	2828.72	2245.34	2528.51	2415.29	2417.2	2314.29	2458.23	-0.0899383	0.133034	-0.676057	0.499004	0.897055	Etnk1
ENSMUSG00000034422	2679.84	2382.88	2204.21	2588.48	2555.75	2335.15	2457.72	0.0384957	0.131559	0.292611	0.76982	0.956934	Parp14
ENSMUSG00000051351	2082.02	3045.52	2122.48	2014.58	2690.32	2761.26	2452.7	0.0409501	0.17583	0.232896	0.815842	0.966036	Zfp46
ENSMUSG00000022553	2321.73	2860.58	2133.02	2381.33	2587.65	2426.63	2451.82	0.0130752	0.142249	0.0919174	0.926764	0.987216	Maf1
ENSMUSG00000001248	2502.8	2530.65	2710.44	2166.54	2238.78	2547.8	2449.5	-0.153749	0.128157	-1.19969	0.230261	0.741857	Gramd1a
ENSMUSG00000024782	2287.24	2458.16	2346.59	2551.97	2353.41	2677.8	2445.86	0.0968339	0.124221	0.779531	0.435667	0.875667	Ak3
ENSMUSG00000014349	2670.07	2591.99	2552.24	2335.49	2174.98	2348.79	2445.59	-0.188644	0.120236	-1.56895	0.11666	0.595731	Ube2z
ENSMUSG00000041328	2349.32	2596.64	2328.13	2804.11	2301.57	2282.19	2443.66	0.0216799	0.136396	0.158948	0.87371	0.98045	Pcf11
ENSMUSG00000056427	1639.41	3439.57	2135.66	2212.39	2315.53	2916.13	2443.11	0.044817	0.213909	0.209515	0.834046	0.972503	Slit3
ENSMUSG00000018378	2290.69	3303.88	2104.02	2414.44	2189.93	2331.94	2439.15	-0.152778	0.167165	-0.91393	0.360753	0.841175	Cuedc1
ENSMUSG00000032431	2598.79	2349.43	2931.92	2490.85	1859	2392.13	2437.02	-0.222477	0.151244	-1.47098	0.141296	0.63694	Crtap
ENSMUSG00000038127	2474.06	2162.63	2457.33	2665.73	2527.84	2300.65	2431.37	0.0798818	0.13028	0.613156	0.539773	0.90744	Ccdc50
ENSMUSG00000020520	2652.83	2676.56	2486.33	1958.55	2483.99	2329.53	2431.3	-0.20815	0.135252	-1.53898	0.12381	0.606451	Galnt10
ENSMUSG00000048200	1922.22	2804.81	1985.37	2477.26	2746.14	2649.71	2430.92	0.228442	0.159207	1.43487	0.151324	0.64873	Cracr2b
ENSMUSG00000057230	2429.79	2777.86	2549.61	2237.01	2514.89	2045.46	2425.77	-0.19093	0.134436	-1.42023	0.15554	0.653772	Aak1
ENSMUSG00000023977	2260.79	2876.38	2575.97	2379.63	2282.64	2163.43	2423.14	-0.175723	0.135873	-1.29329	0.195912	0.705402	Ubr2
ENSMUSG00000046691	2466.01	2566.9	2573.34	2141.07	2182.96	2586.32	2419.43	-0.13766	0.130759	-1.05278	0.292443	0.796375	Chtf8
ENSMUSG00000070462	2725.83	2741.62	2705.17	1870.26	2250.74	2221.2	2419.14	-0.366122	0.129552	-2.82607	0.00471223	0.122879	Tlnrd1
ENSMUSG00000027276	2201.01	2207.24	2338.68	2940.79	2720.22	2100.03	2418	0.202827	0.148017	1.37029	0.170595	0.671133	Jag1
ENSMUSG00000036461	2751.7	2325.26	2433.6	2319.36	2560.74	2104.04	2415.78	-0.106318	0.136321	-0.779906	0.435446	0.875667	Elf1
ENSMUSG00000074272	1999.25	2404.26	1758.62	2675.07	3294.37	2352.81	2414.06	0.430429	0.162757	2.64461	0.00817856	0.172764	Ceacam1
ENSMUSG00000035545	2164.22	2618.01	2755.26	2504.43	2438.13	2003.74	2413.97	-0.115428	0.146984	-0.785306	0.432274	0.875667	Leng8
ENSMUSG00000024560	2371.74	2804.81	2351.86	2256.53	2115.18	2582.31	2413.74	-0.115382	0.139011	-0.830021	0.406527	0.865924	Cxxc1
ENSMUSG00000026860	2342.42	2426.56	2101.38	2481.51	2403.25	2713.11	2411.37	0.142849	0.128334	1.1131	0.265664	0.775904	Sh3glb2
ENSMUSG00000026399	2831.6	1697.02	2710.44	2666.58	2371.35	2189.91	2411.15	-0.00102667	0.180235	-0.0056963	0.995455	0.99839	Cd55
ENSMUSG00000017421	2479.23	2029.73	2752.63	2307.47	2282.64	2602.37	2409.01	-0.0107899	0.145462	-0.0741764	0.94087	0.989848	Zfp207
ENSMUSG00000009073	2277.46	2515.78	2238.49	2454.34	2540.8	2416.2	2407.18	0.074577	0.123222	0.605225	0.54503	0.908776	Nf2
ENSMUSG00000030095	2582.7	2506.49	2504.78	2153.81	2086.27	2608.79	2407.14	-0.149036	0.134375	-1.1091	0.267386	0.776893	Tmem43
ENSMUSG00000019461	2637.31	2565.04	2789.54	1956.85	1996.56	2494.84	2406.69	-0.308272	0.138974	-2.2182	0.0265412	0.317446	Plscr3
ENSMUSG00000053119	2428.64	2015.79	1982.73	2511.22	2906.62	2579.9	2404.15	0.312417	0.137885	2.26578	0.0234647	0.298522	Chmp3
ENSMUSG00000056820	2458.54	2423.78	1866.72	2427.17	2828.87	2419.41	2404.08	0.181033	0.146864	1.23266	0.217703	0.728622	Tsnax
ENSMUSG00000040712	2252.75	2896.82	2821.18	2009.49	2115.18	2317.5	2402.15	-0.305104	0.142094	-2.1472	0.0317772	0.347409	Camta2
ENSMUSG00000021709	2453.94	2485.11	2544.33	2574.04	2111.19	2242.87	2401.91	-0.110419	0.129971	-0.849564	0.395567	0.859897	Erbin
ENSMUSG00000062980	2329.77	2326.19	2046.01	2704.78	2794.98	2209.17	2401.82	0.199326	0.139712	1.42669	0.153669	0.653411	Cped1
ENSMUSG00000024781	2138.93	2788.09	2520.6	1877.05	2547.78	2534.16	2401.1	-0.0972123	0.159012	-0.611351	0.540967	0.90744	Lipa
ENSMUSG00000099083	2087.2	2625.45	2678.8	2501.88	2254.73	2250.09	2399.69	-0.074325	0.140756	-0.52804	0.597472	0.922773	Atf7
ENSMUSG00000031216	2512.57	2622.66	2346.59	2411.89	2417.2	2081.57	2398.75	-0.116367	0.129413	-0.899191	0.368551	0.84759	Stard8
ENSMUSG00000052534	2518.89	2405.19	1993.28	2733.65	2560.74	2180.28	2398.67	0.108125	0.145071	0.745323	0.456076	0.883079	Pbx1
ENSMUSG00000029364	2723.53	2552.96	2583.88	1996.75	1848.04	2680.21	2397.56	-0.268594	0.154641	-1.73689	0.0824071	0.52802	Wsb2
ENSMUSG00000046562	1958.44	2345.71	2030.19	2233.61	3471.8	2342.37	2397.02	0.344582	0.17269	1.99538	0.0460015	0.413028	Unc119b
ENSMUSG00000042608	2424.62	2768.57	2462.6	2238.7	2070.32	2404.16	2394.83	-0.189907	0.130141	-1.45924	0.144498	0.640977	Stk40
ENSMUSG00000044017	2690.19	2344.78	3311.59	1676.69	1601.83	2741.2	2394.38	-0.469024	0.197155	-2.37896	0.0173615	0.255041	Adgrd1
ENSMUSG00000030315	2580.97	2556.68	2370.32	2245.5	2189.93	2422.62	2394.34	-0.132169	0.12353	-1.06993	0.28465	0.789961	Vgll4
[truncated: 17,053 more rows]
