# Supplementary material for: Effect of the cardiac long non-coding RNA Charme depletion on the maturation and paracrine signaling of resident cardiac fibroblasts
Source: Cell Death Dis. 2026 Apr 15;17(1):507. doi: 10.1038/s41419-026-08636-x (PMC13201650; doi:10.1038/s41419-026-08636-x)
Supplement: Supplementary file 8 — Supplemental Table 2 [file 41419_2026_8636_MOESM8_ESM.xlsx]

## Sheet: Supp.Tab.2
Full Dataset available at
Supplementary Table 2: RNAseq data from cultured CFs
Gene	A1	A2	A3	B1	B2	B3	mgi_symbol	baseMean	log2FoldChange	lfcSE	stat	pvalue	padj
ENSMUSG00000001506	394739	818672	598199	570333	770463	614566	Col1a1	627829	0.160316	0.192937	0.830924	0.406017	0.999934
ENSMUSG00000040152	357912	421265	993123	323103	489137	505733	Thbs1	515045	-0.299757	0.274414	-1.09235	0.274678	0.999934
ENSMUSG00000026193	437791	723066	593647	409640	264247	457439	Fn1	480972	-0.636683	0.304137	-2.09341	0.0363128	0.798976
ENSMUSG00000029661	215275	701122	423807	310091	579628	600162	Col1a2	471681	0.252714	0.230694	1.09545	0.27332	0.999934
ENSMUSG00000098178	294000	1.09174e+06	66207.9	219865	177275	101408	NA	325082	-0.768871	1.39278	-0.552042	0.580919	0.999934
ENSMUSG00000064351	261650	353597	226404	268583	413323	247268	mt-Co1	295138	0.130027	0.12824	1.01393	0.310614	0.999934
ENSMUSG00000026043	215212	514618	148124	303565	191059	362381	Col3a1	289160	0.146348	0.479383	0.305283	0.76015	0.999934
ENSMUSG00000064080	372541	160356	331593	418299	136213	198704	Fbln2	269618	-0.268751	0.230184	-1.16755	0.242988	0.999934
ENSMUSG00000037742	194415	228710	234801	211597	210841	242073	Eef1a1	220406	0.0162906	0.134927	0.120736	0.9039	0.999934
ENSMUSG00000029580	206605	130871	280202	218043	116581	225673	Actb	196329	-0.133823	0.155136	-0.862617	0.388348	0.999934
ENSMUSG00000031375	157427	188275	233108	183726	200094	151747	Bgn	185730	-0.10162	0.229809	-0.442193	0.65835	0.999934
ENSMUSG00000040249	143501	221065	203201	131070	189413	200938	Lrp1	181531	-0.123272	0.130505	-0.944575	0.344876	0.999934
ENSMUSG00000018593	179447	144736	166286	202839	169883	152086	Sparc	169213	0.0931407	0.154283	0.6037	0.546043	0.999934
ENSMUSG00000026042	154410	154593	200501	211784	87985.7	164011	Col5a2	162214	-0.216829	0.282576	-0.76733	0.442886	0.999934
ENSMUSG00000037411	322323	34759	154951	330900	35328.6	62925.1	Serpine1	156864	-0.405983	0.318586	-1.27433	0.202548	0.999934
ENSMUSG00000031502	176804	145740	179347	191957	99516.8	135547	Col4a1	154819	-0.279092	0.200432	-1.39245	0.163787	0.999934
ENSMUSG00000061353	37410.8	162300	71756.9	53185.6	275356	316987	Cxcl12	152833	1.12832	0.924087	1.22101	0.222084	0.999934
ENSMUSG00000017466	199679	100191	133453	208781	127243	137805	Timp2	151192	0.15173	0.146868	1.0331	0.301558	0.999934
ENSMUSG00000034994	116526	179515	155358	125732	119011	148575	Eef2	140786	-0.182015	0.204624	-0.889508	0.37373	0.999934
ENSMUSG00000024529	211645	116534	142511	201016	72392.4	93437.5	Lox	139589	-0.45723	0.195079	-2.34382	0.0190874	0.618987
ENSMUSG00000052353	94050.9	82206.5	113599	93854.3	87938.5	362600	Cemip	139042	0.576981	0.932175	0.618962	0.535941	0.999934
ENSMUSG00000026728	206040	85741.7	131267	204268	60555.6	115268	Vim	133857	-0.233753	0.169896	-1.37586	0.168866	0.999934
ENSMUSG00000076258	111265	441822	27466	98925.9	75205.1	47372.4	NA	133676	-0.59472	1.35837	-0.437818	0.661519	0.999934
ENSMUSG00000064370	121267	148478	94595.6	121674	188983	97188.7	mt-Cytb	128698	0.130534	0.152934	0.853531	0.393365	0.999934
ENSMUSG00000020044	201433	54205	123961	192436	56027.3	134385	Timp3	127075	0.0327487	0.128082	0.255685	0.798194	0.999934
ENSMUSG00000092341	126059	130985	92386.3	76605.2	168998	116434	Malat1	118578	-0.00211953	0.277003	-0.00765163	0.993895	0.999934
ENSMUSG00000022443	135963	95979.9	166734	122180	73256.5	110149	Myh9	117377	-0.380709	0.162414	-2.34407	0.0190748	0.618987
ENSMUSG00000064367	107287	133770	90620.9	106872	144529	85200.2	mt-Nd5	111380	0.00568351	0.129989	0.0437229	0.965125	0.999934
ENSMUSG00000031328	116434	83044.7	193765	103806	50331.1	120049	Flna	111238	-0.526695	0.188999	-2.78677	0.0053237	0.33696
ENSMUSG00000020473	78222.1	138017	65727.8	83954.4	201744	92833.1	Aebp1	110083	0.382839	0.168872	2.26704	0.023388	0.679856
ENSMUSG00000028763	130789	90183.3	144729	116082	65018	108024	Hspg2	109137	-0.355417	0.145115	-2.44921	0.0143171	0.544984
ENSMUSG00000069833	149441	107204	113327	97015.5	70862.6	106070	Ahnak	107320	-0.439066	0.184523	-2.37947	0.0173377	0.598132
ENSMUSG00000014599	155560	51572.1	124767	162658	45898.2	84242.6	Csf1	104116	-0.223245	0.190918	-1.16933	0.242273	0.999934
ENSMUSG00000050708	147556	66909.6	82049.7	164060	76302.3	85300.2	Ftl1	103696	0.132844	0.123571	1.07504	0.282356	0.999934
ENSMUSG00000031503	112795	89865.1	100807	130166	63030.1	68151.4	Col4a2	94135.7	-0.291113	0.223742	-1.30111	0.193221	0.999934
ENSMUSG00000064341	98006.8	93506	72431.5	93092.8	109419	69914.4	mt-Nd1	89395.1	0.0337664	0.147026	0.229662	0.818354	0.999934
ENSMUSG00000005397	68263.7	58925.3	100746	56759.3	35815.2	211758	Nid1	88711.3	0.0198525	0.835471	0.023762	0.981042	0.999934
ENSMUSG00000057666	94343.3	56889.2	117179	111869	58589.3	87460.6	Gapdh	87721.8	-0.0442038	0.197799	-0.223479	0.823163	0.999934
ENSMUSG00000032216	68430.2	100227	90951.6	66613	96593.9	100067	Nedd4	87147.1	0.0152192	0.13136	0.115858	0.907765	0.999934
ENSMUSG00000070436	71502.8	69198.7	92033.7	78027.2	72893.8	118349	Serpinh1	83667.5	0.187914	0.143285	1.31147	0.1897	0.999934
ENSMUSG00000062825	89494.2	52717.7	120721	91070.9	44051.8	84821.8	Actg1	80479.6	-0.247722	0.17575	-1.40951	0.158684	0.999934
ENSMUSG00000025809	120684	44871.2	111600	103005	35595	52080.3	Itgb1	77972.6	-0.552499	0.236668	-2.33449	0.0195703	0.622824
ENSMUSG00000021806	25917.1	28915.5	26151	21922.6	75021.2	273619	Nid2	75257.7	1.48995	0.898623	1.65804	0.09731	0.999934
ENSMUSG00000021939	59536.4	69777.4	49756.5	75528.4	106401	68744.6	Ctsb	71624	0.472765	0.137926	3.42768	0.000608764	0.113759
ENSMUSG00000015656	64971.5	64228.6	68661.1	69030	68116.8	90842.2	Hspa8	70975	0.191942	0.151559	1.26645	0.205352	0.999934
ENSMUSG00000020315	90546.9	56263.5	77114.8	74450.6	50619.1	68605.4	Sptbn1	69600.1	-0.201202	0.124072	-1.62165	0.104879	0.999934
ENSMUSG00000004207	65431.4	71691.8	58974.8	81508.5	82761.4	51945.5	Psap	68718.9	0.113915	0.174453	0.652984	0.513766	0.999934
ENSMUSG00000026837	68891.1	67604.6	87823.9	71930.7	32934.7	62372	Col5a1	65259.5	-0.48966	0.25809	-1.89724	0.0577957	0.909038
ENSMUSG00000035783	96902.9	18191.5	155862	90719.1	5415.05	20212	Acta2	64550.4	-1.60863	1.0852	-1.48233	0.138253	0.999934
ENSMUSG00000070047	71788.4	77398.7	63579	54572	42699.1	76573.2	Fat1	64435	-0.329269	0.262722	-1.2533	0.210096	0.999934
ENSMUSG00000067274	58769.2	60422.2	61209.3	66008.3	65600.9	70511.1	Rplp0	63753.5	0.163442	0.119892	1.36325	0.172804	0.999934
ENSMUSG00000025130	63893.2	51871	56428.2	78908.8	70021.1	60694.3	P4hb	63636.1	0.280868	0.146526	1.91684	0.055258	0.895009
ENSMUSG00000023944	57146.3	62338.8	70272.7	62406.7	62121.7	66272.8	Hsp90ab1	63426.5	0.0124745	0.131622	0.0947751	0.924493	0.999934
ENSMUSG00000029761	78016.3	41720.4	84277.6	72978.7	41720.9	49445.8	Cald1	61359.9	-0.287505	0.220435	-1.30426	0.192146	0.999934
ENSMUSG00000024661	56659.8	58409.6	50760.6	64592.1	76454.6	51716.7	Fth1	59765.6	0.201448	0.150961	1.33444	0.182061	0.999934
ENSMUSG00000031447	74296.7	47307.7	49119.3	81707.5	61001.9	36502.3	Lamp1	58322.6	0.0259203	0.217549	0.119147	0.905159	0.999934
ENSMUSG00000027204	72345.8	50772.4	80290.8	79661.6	18044.3	45842.5	Fbn1	57826.2	-0.722944	0.332609	-2.17356	0.0297384	0.741741
ENSMUSG00000064345	49873.5	71991.8	46979.2	52254	82370.1	43334.2	mt-Nd2	57800.5	0.0483921	0.144191	0.33561	0.737165	0.999934
ENSMUSG00000028364	32573.4	38233.3	138475	36721	89149.7	11012.7	Tnc	57694.1	-0.548729	0.963891	-0.569286	0.569162	0.999934
ENSMUSG00000060126	51008	56334	51570.2	55589.2	55882.8	72170.5	Tpt1	57092.5	0.198945	0.172721	1.15183	0.249391	0.999934
ENSMUSG00000022283	53463.1	52923.8	63294.5	55144	59660.9	51921.1	Pabpc1	56067.9	-0.0226091	0.166897	-0.135467	0.892242	0.999934
ENSMUSG00000032294	64124.6	33605.9	72108.5	75563	33309.2	49477.2	Pkm	54698.1	-0.105919	0.21446	-0.493886	0.621387	0.999934
ENSMUSG00000064363	50436.8	65108.4	40712.8	54358.6	78864.3	38596.7	mt-Nd4	54679.6	0.102562	0.149848	0.684438	0.493698	0.999934
ENSMUSG00000027523	55565.7	44532.7	57142.3	62874.9	47160.5	60057.6	Gnas	54555.6	0.110933	0.122178	0.907967	0.363896	0.999934
ENSMUSG00000022892	47851.7	44544.5	64164.5	54277.8	54368.8	55301	App	53418	0.0851658	0.175112	0.486351	0.626718	0.999934
ENSMUSG00000022565	57482.1	49397.2	72508.4	48690.9	31962.4	54372.1	Plec	52402.2	-0.427549	0.154833	-2.76135	0.00575628	0.348954
ENSMUSG00000044533	55084.1	40289.7	55516.4	61927.9	41889	57244.8	Rps2	51992	0.0897869	0.123913	0.724595	0.468701	0.999934
ENSMUSG00000025278	66005.6	28631.5	84588.5	53138.5	23113.3	53926.8	Flnb	51567.3	-0.423669	0.155145	-2.73079	0.00631828	0.358869
ENSMUSG00000030218	14209.8	69255.3	64635.8	19421	110513	28587.6	Mgp	51103.8	-0.00235375	0.383085	-0.0061442	0.995098	0.999934
ENSMUSG00000028195	50993.2	47266	51574.6	59874.3	49052	46747	Ccn1	50917.9	0.0478007	0.152658	0.313122	0.754188	0.999934
ENSMUSG00000020695	50551	49343.8	61392.8	49202.4	46569.6	46353.9	Mrc2	50568.9	-0.175849	0.156381	-1.12449	0.260805	0.999934
ENSMUSG00000032518	55208.2	44167.6	54623.2	60178.1	44929.8	41906	Rpsa	50168.8	-0.0775152	0.17626	-0.439777	0.660099	0.999934
ENSMUSG00000000184	63297.4	31362.6	62767.1	48091	25245.7	64087.1	Ccnd2	49141.8	-0.226567	0.163909	-1.38227	0.166888	0.999934
ENSMUSG00000030695	52196.6	31873	65377.4	64308.4	29702.2	48873.6	Aldoa	48721.9	-0.0736217	0.20361	-0.361582	0.717665	0.999934
ENSMUSG00000024087	66523.6	55813	22252	61152.1	36100.3	40645.8	Cyp1b1	47081.1	0.0360837	0.317123	0.113785	0.909409	0.999934
ENSMUSG00000063524	62999	24458.9	70187	70614.5	20138.3	33374.7	Eno1	46962.1	-0.394319	0.2799	-1.40878	0.158899	0.999934
ENSMUSG00000000957	44749.5	52131.5	36264.6	56630.4	52583.4	36446.6	Mmp14	46467.7	0.119704	0.153757	0.778528	0.436258	0.999934
ENSMUSG00000032332	70294.4	17669.4	36600.8	67933	71794.6	7263.24	Col12a1	45259.2	-0.1068	1.03123	-0.103566	0.917514	0.999934
ENSMUSG00000002602	67092.8	22832.8	51730.6	64139.2	20297.6	45323.3	Axl	45236	-0.141807	0.123833	-1.14515	0.252149	0.999934
ENSMUSG00000015143	69941.8	22516.7	69697.1	58325.4	13810.9	36825	Actn1	45186.2	-0.629474	0.196188	-3.20853	0.00133416	0.169522
ENSMUSG00000056427	22345.2	45918.6	24804.1	25518.4	55996.8	96233.8	Slit3	45136.1	0.79652	0.378488	2.10448	0.0353367	0.791841
ENSMUSG00000037852	30721	51636.1	50173.9	30297.7	49520	57613.6	Cpe	44993.7	0.03968	0.140011	0.283406	0.776866	0.999934
ENSMUSG00000029767	51255.2	31877.3	51777.9	49237	32801	48231.7	Calu	44196.7	-0.0397324	0.124887	-0.318148	0.750373	0.999934
ENSMUSG00000047126	45132.6	44848.8	42256.4	41669.5	36847.5	53016.1	Cltc	43961.8	-0.0241188	0.190188	-0.126815	0.899086	0.999934
ENSMUSG00000035202	37650.1	135543	9491.86	35722.1	27597.3	16916.5	Lars2	43820.2	-0.471394	0.815951	-0.577723	0.563451	0.999934
ENSMUSG00000074934	19652.8	46303	81422.4	26695.2	75977.8	11738.9	Grem1	43631.7	-0.435869	0.797284	-0.546692	0.58459	0.999934
ENSMUSG00000019997	66758	9593.29	77403.7	75598.6	6807.15	24469.4	Ccn2	43438.3	-0.653545	0.362614	-1.80232	0.0714956	0.961667
ENSMUSG00000068220	56759.2	22212.4	47542.8	63495.1	30474.9	37266.8	Lgals1	42958.5	0.0893093	0.217549	0.410525	0.681421	0.999934
ENSMUSG00000022816	47033.3	29626.5	56071.2	50287.8	24797.3	47992.5	Fstl1	42634.8	-0.128278	0.155182	-0.826627	0.408449	0.999934
ENSMUSG00000021756	32274	78231.5	22555.3	30391.9	37060.8	51405.4	Il6st	41986.5	0.00315607	0.41538	0.00759804	0.993938	0.999934
ENSMUSG00000024740	42376.2	39516.7	42072.9	44173.1	40250.1	43426.3	Ddb1	41969.2	0.0440441	0.117988	0.373295	0.708929	0.999934
ENSMUSG00000031548	13784.3	68383	15731.9	19865.2	99149.1	32858.9	Sfrp1	41628.7	0.708102	0.187622	3.77408	0.000160596	0.0434635
ENSMUSG00000003814	39278	30204.2	47273.6	46872.8	38462.8	44421.3	Calr	41085.5	0.171446	0.165427	1.03639	0.300022	0.999934
ENSMUSG00000032399	38811.2	44669.4	41638.9	41841.6	42591.9	34789.8	Rpl4	40723.8	-0.073158	0.152001	-0.4813	0.630303	0.999934
ENSMUSG00000028465	52355.2	27173	53686.1	47168	22071.1	39002	Tln1	40242.6	-0.303838	0.144185	-2.10728	0.0350933	0.791841
ENSMUSG00000031799	46664	25466.8	52911.6	46854.6	22845.8	45539	Tpm4	40047	-0.122429	0.133929	-0.914135	0.360646	0.999934
ENSMUSG00000028369	13484.9	64480.6	20510.8	18126.9	59901.8	61404	Svep1	39651.5	0.628343	0.344549	1.82367	0.0682021	0.947863
ENSMUSG00000018707	44432.4	42984.5	43024.3	38343.9	29013	37824.3	Dync1h1	39270.4	-0.321689	0.160224	-2.00774	0.0446711	0.834719
ENSMUSG00000055322	61464.6	32567	43982.3	55464.2	11124.1	24506.8	Tns1	38184.8	-0.847006	0.300605	-2.81767	0.00483735	0.31507
ENSMUSG00000024659	65720	14204.7	27995.5	61918.3	20104.9	37461.6	Anxa1	37900.8	0.278772	0.191141	1.45847	0.144712	0.999934
ENSMUSG00000031207	59888	18136	51256	55942	16584.3	25561.8	Msn	37894.7	-0.408325	0.248179	-1.64528	0.0999111	0.999934
ENSMUSG00000001525	48067.4	24466.4	46682.6	48205.4	21682.8	37389.4	Tubb5	37749	-0.16345	0.146176	-1.11817	0.263496	0.999934
ENSMUSG00000026864	31196.7	36769.5	39604.4	33681.9	42873.1	41966	Hspa5	37681.9	0.138566	0.124961	1.10888	0.267484	0.999934
ENSMUSG00000017774	68073.7	17660.8	35057.3	63790.2	16259.9	24212.8	Myo1c	37509.1	-0.248761	0.17024	-1.46124	0.14395	0.999934
ENSMUSG00000064373	9045.44	65935.8	6662.98	8750.98	90590	43249.8	Selenop	37372.5	0.995007	0.75387	1.31987	0.18688	0.999934
ENSMUSG00000005610	41922.2	29135.4	44987.5	36533.6	25883.7	45081.5	Eif4g2	37257.3	-0.122062	0.13257	-0.920737	0.357188	0.999934
ENSMUSG00000014444	60310.5	24073.4	28686.5	58652.3	24041.3	27021.2	Piezo1	37130.9	-0.0428162	0.120318	-0.355858	0.721947	0.999934
ENSMUSG00000019929	21129	38799.2	14148.8	25719.3	98887.6	23395.3	Dcn	37013.2	0.785744	0.254381	3.08884	0.00200936	0.205349
ENSMUSG00000021477	39361.7	29392.7	29422.6	46692.1	41591.1	34689.8	Ctsl	36858.3	0.328201	0.142679	2.30027	0.021433	0.654252
ENSMUSG00000063229	40932.4	17723.8	54429.9	50376.3	19840.4	37478.2	Ldha	36796.8	-0.0241961	0.229614	-0.105377	0.916076	0.999934
ENSMUSG00000038418	11472	84735.9	16730.5	12020.8	71956.8	22494.2	Egr1	36568.4	0.0859914	0.195226	0.440471	0.659596	0.999934
ENSMUSG00000057738	50475.2	29414.1	35887.8	42955	24795.4	35046.4	Sptan1	36429	-0.171154	0.134885	-1.26889	0.20448	0.999934
ENSMUSG00000034088	37257.1	34063.9	42372.8	35495.2	27674	38175.7	Hdlbp	35839.8	-0.173329	0.134334	-1.29028	0.196954	0.999934
ENSMUSG00000027248	31061.7	30179.6	40988.6	34177.1	39575.7	37701.7	Pdia3	35614.1	0.136097	0.172788	0.787652	0.4309	0.999934
ENSMUSG00000036256	38924.4	22256.2	35835.1	50599.3	36164.2	29486.9	Igfbp7	35544.4	0.266855	0.244273	1.09245	0.274637	0.999934
ENSMUSG00000020048	27290.9	31248.4	43322	29359.3	39286.6	40531	Hsp90b1	35173	0.113157	0.160455	0.705224	0.480671	0.999934
ENSMUSG00000001025	58090.7	9708.6	32759	69571.3	12984.1	25857.5	S100a6	34828.5	0.113415	0.215557	0.526148	0.598785	0.999934
ENSMUSG00000036606	42145.7	32084.4	30007	38037.2	35510.5	30256.7	Plxnb2	34673.6	0.0034363	0.142173	0.0241698	0.980717	0.999934
ENSMUSG00000021910	29106.9	38640.1	32540.4	27121.1	38771.5	40988.5	Nisch	34528.1	0.0785332	0.164321	0.477924	0.632704	0.999934
ENSMUSG00000068699	41146.1	27698.3	38056.4	32977.2	21461.6	44535.3	Flnc	34312.5	-0.153987	0.194725	-0.790791	0.429066	0.999934
ENSMUSG00000054808	39657.1	17864.8	55106.6	40601.4	18417.9	31063.8	Actn4	33785.3	-0.247837	0.244215	-1.01483	0.310185	0.999934
ENSMUSG00000075254	47846.8	21959.4	33518.1	37596.9	17188	43656	Heg1	33627.5	-0.107751	0.221817	-0.485763	0.627135	0.999934
ENSMUSG00000032366	31213.4	25528.7	61352.1	31843.7	22773.1	28344.1	Tpm1	33509.2	-0.413588	0.27594	-1.49883	0.133917	0.999934
ENSMUSG00000072235	46144	19479.1	32294.3	42413.7	20375.3	39285.5	Tuba1a	33332	0.0752963	0.157423	0.478306	0.632432	0.999934
ENSMUSG00000024164	1925.29	59968.5	9166.68	2911.22	113859	11987.7	C3	33303	0.636625	0.17814	3.57373	0.000351937	0.0800632
ENSMUSG00000021823	40553.3	18552.4	56578.7	38376.6	17300	27083.8	Vcl	33074.2	-0.411757	0.261836	-1.57258	0.115816	0.999934
ENSMUSG00000034993	55448.5	21340.1	24669	56040.1	23296.1	16684.3	Vat1	32913	-0.140039	0.206662	-0.677621	0.498012	0.999934
ENSMUSG00000027962	46268.1	17303.2	21177.6	42846.3	19321.3	47795.1	Vcam1	32451.9	0.403593	0.294383	1.37098	0.170381	0.999934
ENSMUSG00000023175	32708.3	30286.4	36902.9	36374.9	30919.3	26188.9	Bsg	32230.1	-0.10335	0.198831	-0.51979	0.60321	0.999934
ENSMUSG00000029860	28193	39167.5	38654.1	34366.5	23743.4	28932.1	Zyx	32176.1	-0.286124	0.249087	-1.14869	0.250683	0.999934
ENSMUSG00000037706	47346.5	18037.7	32100.9	45399.9	21938.4	26402	Cd81	31870.9	-0.0202436	0.181238	-0.111696	0.911064	0.999934
ENSMUSG00000045983	41644.5	21032.6	35877.9	37857.5	21433.1	32517.1	Eif4g1	31727.1	-0.0841567	0.12985	-0.648109	0.516915	0.999934
ENSMUSG00000032231	48443.6	13275.8	34413.5	46504.6	12779.6	34832.4	Anxa2	31708.2	-0.0321137	0.120676	-0.266116	0.79015	0.999934
ENSMUSG00000020372	30448.2	32717.5	32169.1	32710.9	30716.7	30272.3	Rack1	31505.8	-0.0251173	0.133233	-0.188521	0.850468	0.999934
ENSMUSG00000004044	40127.9	18109.3	36631.6	34014.6	14712.5	43424.6	Cavin1	31170.1	-0.0978514	0.185494	-0.527517	0.597834	0.999934
ENSMUSG00000074305	42391.9	28311.1	33353.3	30199.6	18530.9	34174	Peak1	31160.2	-0.35569	0.198685	-1.79022	0.0734187	0.972034
ENSMUSG00000002900	20512.5	40276.9	30802.4	22237	33933.5	38557.5	Lamb1	31053.3	0.0645451	0.182703	0.353278	0.72388	0.999934
ENSMUSG00000020458	40232.2	21834.5	40755.7	36532.6	18421.8	28257.1	Rtn4	31005.7	-0.304176	0.157158	-1.93548	0.0529316	0.885656
ENSMUSG00000064339	33616.3	48157.6	24174.6	30283.3	27417.4	22288.1	mt-Rnr2	30989.5	-0.35931	0.212998	-1.68691	0.0916198	0.999934
ENSMUSG00000024063	29082.3	34290.3	30948.5	30839	28214.7	32478.9	Lbh	30975.6	-0.0422292	0.158794	-0.265937	0.790288	0.999934
ENSMUSG00000056201	41011.2	16665.7	36712.8	43520.3	20858	25995.8	Cfl1	30794	-0.0288648	0.22191	-0.130074	0.896508	0.999934
ENSMUSG00000025393	36241.8	21443.7	32963.3	37986.3	24083.6	31215.1	Atp5b	30655.6	0.0522038	0.136297	0.383014	0.701709	0.999934
ENSMUSG00000027422	30309.3	29444	33547.8	34483.8	27408.5	28225.8	Rrbp1	30569.9	-0.0555439	0.162969	-0.340825	0.733236	0.999934
ENSMUSG00000023885	7987.75	9268.71	19622	12892.8	129351	3418.1	Thbs2	30423.3	0.668525	1.33822	0.499562	0.617383	0.999934
ENSMUSG00000015837	38825.9	29362.8	23570.4	43861.6	26399.8	19100.5	Sqstm1	30186.8	-0.0936759	0.169841	-0.551551	0.581256	0.999934
ENSMUSG00000031451	20517.4	33918.7	12002.2	23446.5	85472.8	5345.45	Gas6	30117.2	0.1244	0.444492	0.279871	0.779577	0.999934
ENSMUSG00000033149	34600.1	27875.5	33938.9	29232.4	21225.7	33092.9	Phldb2	29994.3	-0.224251	0.150931	-1.48578	0.137336	0.999934
ENSMUSG00000022037	762.239	10265.9	7304.56	712.423	89290.3	69642.2	Clu	29662.9	2.19601	0.927764	2.36699	0.0179334	0.609309
ENSMUSG00000005417	34064.4	26950.9	30998	31157.2	23263.7	31458.7	Mprip	29648.8	-0.106544	0.134953	-0.789486	0.429828	0.999934
ENSMUSG00000025132	39330.2	20377.1	28388.8	43585.7	21603.2	24238.9	Arhgdia	29587.3	0.00163696	0.157207	0.0104127	0.991692	0.999934
ENSMUSG00000025351	34693.7	24646.8	22277.3	38247.8	37912.2	19152.6	Cd63	29488.4	0.181078	0.221421	0.817798	0.413472	0.999934
ENSMUSG00000071644	28737.6	26635.9	34838.6	30628.4	27281.7	27800.5	Eef1g	29320.5	-0.0662127	0.164372	-0.402822	0.687079	0.999934
ENSMUSG00000016534	29054.7	34901	22378.4	26630.8	33908	26697.7	Lamp2	28928.4	0.0289663	0.156768	0.184772	0.853408	0.999934
ENSMUSG00000020326	35487.5	24575.3	29564.3	30030.4	28214.7	25575.7	Ccng1	28908	-0.0838264	0.169931	-0.493297	0.621803	0.999934
ENSMUSG00000033161	37900.2	18984.8	21732.4	38611.2	17816.2	34816.7	Atp1a1	28310.3	0.204079	0.219863	0.928209	0.353299	0.999934
ENSMUSG00000026796	46754.6	17147.3	24453.6	45688.3	14113.7	21588.8	Niban2	28291.1	-0.164514	0.136622	-1.20416	0.228529	0.999934
ENSMUSG00000031555	49130	14009.3	26172.9	44432.7	12237.9	23557.9	Adam9	28256.8	-0.163906	0.119257	-1.37439	0.169322	0.999934
ENSMUSG00000007892	32277	23330.3	28607.4	37270	28471.3	19050.9	Rplp1	28167.8	-0.028862	0.239392	-0.120564	0.904037	0.999934
ENSMUSG00000031740	11367.6	49215.6	21444.6	13481.2	42343.2	28880.7	Mmp2	27788.8	0.153096	0.195823	0.781806	0.434328	0.999934
ENSMUSG00000024085	16258.1	34311.6	25497.3	14748.4	36895.7	38456.6	Man2a1	27694.6	0.185359	0.207552	0.893072	0.371818	0.999934
ENSMUSG00000022665	19522.8	43236.5	20940.3	23686.9	20690.8	36724.1	Ccdc80	27466.9	0.0179058	0.371906	0.0481459	0.9616	0.999934
ENSMUSG00000033306	29322.6	25186	54622.1	19275.8	13362.6	22750.8	Lpp	27420	-0.927731	0.194682	-4.76536	1.89e-06	0.00118366
ENSMUSG00000029581	18432.6	23874.8	32860.1	19303.7	22698.4	45891.2	Fscn1	27176.8	0.15835	0.182678	0.866825	0.386038	0.999934
ENSMUSG00000000740	26312	28436.1	26826.6	29435.3	27071.3	24390.2	Rpl13	27078.6	-0.0155338	0.145027	-0.10711	0.914702	0.999934
ENSMUSG00000021270	37433.4	19677.7	28195.4	30170.8	17251.9	27966.6	Hsp90aa1	26782.6	-0.17094	0.143348	-1.19249	0.233071	0.999934
ENSMUSG00000022108	20864.1	27900.1	21216.1	24040.7	37508.2	29120.8	Itm2b	26775	0.362823	0.139999	2.59161	0.00955285	0.448955
ENSMUSG00000043613	12866.5	41755.6	13423.7	15243.5	63444	13281	Mmp3	26669.1	0.277654	0.189266	1.467	0.142376	0.999934
ENSMUSG00000007891	31487.2	19132.1	20148.2	39914	30759	18339.4	Ctsd	26630	0.297478	0.218944	1.35869	0.174245	0.999934
ENSMUSG00000032531	23249.3	30447.6	25345.7	22772.5	21479.3	36452.7	Amotl2	26624.5	-0.0032425	0.248471	-0.0130498	0.989588	0.999934
ENSMUSG00000049775	23526	16970	39326.4	22447.6	18359.8	38766.3	Tmsb4x	26566	0.00832165	0.129578	0.0642213	0.948794	0.999934
ENSMUSG00000020719	22455.5	33804.5	20474.5	22613.9	32004.6	28036.2	Ddx5	26564.9	0.127878	0.181658	0.703953	0.481462	0.999934
ENSMUSG00000024048	37706.2	14282.6	29112.8	38228.6	15280.7	24575.5	Myl12a	26531.1	-0.0423868	0.151119	-0.280487	0.779104	0.999934
ENSMUSG00000025579	18136.2	33505.5	18815.6	21333.3	48726.6	18221.1	Gaa	26456.4	0.242822	0.184111	1.31889	0.187207	0.999934
ENSMUSG00000020368	26657.7	25858.6	30150.9	25108.8	25605.5	24803.4	Canx	26364.2	-0.12739	0.140135	-0.909049	0.363324	0.999934
ENSMUSG00000028980	19438.1	25268.2	22330	16287.7	24623.3	49743.3	H6pd	26281.8	0.281668	0.316963	0.888649	0.374192	0.999934
ENSMUSG00000032085	39661.1	7220.86	63006.6	39180.4	2309.36	6265.64	Tagln	26274	-1.66191	0.835026	-1.99025	0.046563	0.851865
ENSMUSG00000026074	24352.3	25861.8	21145.8	22054.3	36613.5	24520.7	Map4k4	25758.1	0.190855	0.192798	0.989923	0.322212	0.999934
ENSMUSG00000031983	24649.7	26822.8	25302.8	25045.4	24283.2	26743.8	2310022B05Rik	25474.6	-0.0135168	0.134632	-0.100397	0.920029	0.999934
ENSMUSG00000006932	22752	26119.2	24470.1	21567.9	30041.3	26844.7	Ctnnb1	25299.2	0.0861766	0.142014	0.60682	0.543971	0.999934
ENSMUSG00000024803	38367	11249.3	20057	40068.8	7865	33254.7	Ankrd1	25143.6	0.0917223	0.279423	0.328256	0.742718	0.999934
ENSMUSG00000029426	29485.1	24262.4	14219.1	31634.1	28211.7	22402.9	Scarb2	25035.9	0.324554	0.183825	1.76556	0.0774696	0.980858
ENSMUSG00000069662	22060.6	29887.1	20540.4	22122.6	30893.7	24549.4	Marcks	25009	0.102972	0.139418	0.738589	0.460156	0.999934
ENSMUSG00000028063	35649	14906.2	26684.9	35827.9	15016.2	21288.7	Lmna	24895.5	-0.102619	0.155149	-0.661422	0.508341	0.999934
ENSMUSG00000024393	20707.5	27368.4	26490.4	20710.3	22983.5	30869.8	Prrc2a	24855	-0.0102851	0.167507	-0.0614011	0.95104	0.999934
ENSMUSG00000031380	9590.03	37673.8	6501.49	11877.6	36760	45635.5	Vegfd	24673.1	0.974165	0.820288	1.18759	0.234996	0.999934
ENSMUSG00000060802	29508.7	23669.8	19942.8	27839.3	34454.6	12435.6	B2m	24641.8	-0.0746299	0.276158	-0.270243	0.786973	0.999934
ENSMUSG00000001119	12299.2	46637.1	12020.8	13472.6	34214.7	29189.5	Col6a1	24639	0.315857	0.349181	0.904565	0.365696	0.999934
ENSMUSG00000029718	16567.4	27860.6	24142.7	21524.6	39435.1	18069.8	Pcolce	24600	0.155438	0.244068	0.636864	0.524213	0.999934
ENSMUSG00000025203	10320.8	31871.9	24317.4	13552.4	35305	32104.9	Scd2	24578.7	0.313735	0.141757	2.21319	0.0268847	0.711356
ENSMUSG00000024620	28860.7	26737.4	17317.2	24064.7	22663	27193.4	Pdgfrb	24472.7	0.047918	0.250377	0.191383	0.848226	0.999934
ENSMUSG00000039218	17007.6	36702.2	23029.8	15510.8	28016.1	26342.8	Srrm2	24434.9	-0.10964	0.183926	-0.596108	0.551103	0.999934
ENSMUSG00000029614	23521.1	26125.6	23641.8	25815.5	24526	21309.6	Rpl6	24156.6	-0.0355981	0.143267	-0.248474	0.803768	0.999934
ENSMUSG00000034707	32476.9	22184.7	17890.6	32138.8	25419.7	13801.1	Gns	23985.3	-0.0641316	0.182747	-0.350931	0.72564	0.999934
ENSMUSG00000048376	37000.1	16453.3	21438	31103.4	10939.2	26725.5	F2r	23943.2	-0.174251	0.232508	-0.749442	0.453591	0.999934
ENSMUSG00000028452	31559.1	16309.1	27169.4	31830.2	15591.4	21106.1	Vcp	23927.5	-0.138873	0.156788	-0.885738	0.375759	0.999934
ENSMUSG00000055320	37073	15474.2	26415.7	29550.7	14045.9	20441.6	Tead1	23833.5	-0.279061	0.13628	-2.0477	0.0405893	0.810598
ENSMUSG00000004665	27355.9	16645.4	35135.3	26896.1	16343.5	20368.5	Cnn2	23790.8	-0.277928	0.227073	-1.22396	0.220966	0.999934
ENSMUSG00000036427	24169.1	16339	29621.4	29531.4	15549.1	26956.9	Gpi1	23694.5	0.0270772	0.165434	0.163673	0.869988	0.999934
ENSMUSG00000003970	23148.8	22459.1	24861.2	25579.9	24655.8	21458.3	Rpl8	23693.9	0.022244	0.15795	0.140829	0.888005	0.999934
ENSMUSG00000019505	22160.1	22820	20203.2	24577.2	28187.2	23673.6	Ubb	23603.5	0.2276	0.126419	1.80037	0.0718029	0.963975
ENSMUSG00000008682	19712.8	29160	22179.5	21783.2	28258.9	20252.9	Rpl10	23557.9	-0.0108044	0.140905	-0.0766786	0.938879	0.999934
ENSMUSG00000029304	6488.88	10824.3	68721.5	15320.5	10081.9	29507.8	Spp1	23490.8	-0.0322324	0.439747	-0.0732976	0.941569	0.999934
ENSMUSG00000032374	25674.9	25987.8	19815.4	23509	13656.6	31394.3	Plod2	23339.7	-0.130371	0.327037	-0.398642	0.690157	0.999934
ENSMUSG00000001911	16985.9	31596.5	23942.8	18452.8	23163.4	25570.5	Nfix	23285.3	-0.0773904	0.19228	-0.402488	0.687325	0.999934
ENSMUSG00000018042	21357.5	23256.6	20079	24655	24359.9	25688.8	Cyb5r3	23232.8	0.209812	0.141848	1.47913	0.139106	0.999934
ENSMUSG00000026478	30653	18794.7	20660.2	30831.3	15296.4	22203.7	Lamc1	23073.2	-0.061419	0.159789	-0.384376	0.7007	0.999934
ENSMUSG00000032562	29978.5	16254.7	22586	31897.5	17235.2	20417.3	Gnai2	23061.5	0.00949503	0.139299	0.0681628	0.945656	0.999934
ENSMUSG00000079037	38368	14076.6	12700.9	53969.2	11849.6	7077.11	Prnp	23006.9	-0.200495	0.292414	-0.685654	0.492931	0.999934
ENSMUSG00000026131	22827.8	30035.5	23912	18144.2	17443.6	25290.4	Dst	22942.2	-0.344677	0.225092	-1.53127	0.125702	0.999934
ENSMUSG00000022894	41754.8	13527.8	14048.8	35152.9	11709	20940.8	Adamts5	22855.7	0.0381919	0.234355	0.162966	0.870545	0.999934
ENSMUSG00000028639	30515.2	15456	27572.5	30372.7	13444.2	19568.4	Ybx1	22821.5	-0.234115	0.170306	-1.37467	0.169234	0.999934
ENSMUSG00000048578	21003.9	22050.1	28410.8	18256.7	19660.5	26810.7	Mlec	22698.8	-0.150422	0.123532	-1.21768	0.223346	0.999934
ENSMUSG00000018293	26865.5	14209	28099.9	29170.9	15085.1	22576.8	Pfn1	22667.8	-0.0367156	0.169244	-0.216938	0.828257	0.999934
ENSMUSG00000095115	33091.4	11825.8	26879.3	27993.1	12353	23806.6	Itpripl2	22658.2	-0.118117	0.146037	-0.808811	0.418624	0.999934
ENSMUSG00000031274	25717.2	21541.9	15361.7	24329.1	11310.8	37394.7	Col4a5	22609.2	0.0831613	0.410948	0.202364	0.839632	0.999934
ENSMUSG00000038615	22057.7	22915	24034	22144.7	18520.1	24818.2	Nfe2l1	22414.9	-0.0849258	0.155279	-0.546924	0.584431	0.999934
ENSMUSG00000001131	39731	7766.45	17765.4	39025.6	15832.2	14356	Timp1	22412.8	0.226827	0.301842	0.751475	0.452367	0.999934
ENSMUSG00000034708	28333.8	21056.1	17599.5	32975.3	22309.1	11748.5	Grn	22337	-0.0924094	0.224077	-0.412401	0.680046	0.999934
ENSMUSG00000060036	20625.8	24622.2	24382.2	22035.1	22658.1	17897.6	Rpl3	22036.8	-0.156767	0.178175	-0.879848	0.378942	0.999934
ENSMUSG00000024304	34238.7	11369.9	10812.4	33843.5	12537.8	28784.2	Cdh2	21931.1	0.505212	0.323761	1.56045	0.118654	0.999934
ENSMUSG00000028649	34911.3	18841.7	24611.8	26062.6	11180.1	15652.8	Macf1	21876.7	-0.609127	0.14882	-4.09306	4.26e-05	0.0180612
ENSMUSG00000032334	18709.3	20645.1	25709.3	20661.2	24485.7	20731.2	Loxl1	21823.6	0.0265946	0.185116	0.143665	0.885765	0.999934
ENSMUSG00000052837	11448.4	32851	13029.3	10982.5	44076.4	18017.6	Junb	21734.2	0.277801	0.184121	1.5088	0.131351	0.999934
ENSMUSG00000024940	11930.9	28282.3	22793.6	13287	25873.9	28226.7	Ltbp3	21732.4	0.111826	0.163423	0.684271	0.493804	0.999934
ENSMUSG00000051391	22512.6	16957.2	27873.6	23620.5	16694.4	22698.6	Ywhag	21726.2	-0.0831307	0.154436	-0.538286	0.590379	0.999934
ENSMUSG00000029467	18007.2	26900.7	22831	19107.6	23708	19237.9	Atp2a2	21632.1	-0.114683	0.150545	-0.761786	0.446188	0.999934
ENSMUSG00000043716	20096.9	24479.2	20102.1	22003.4	23819.1	19197.9	Rpl7	21616.4	0.00829153	0.1327	0.0624834	0.950178	0.999934
ENSMUSG00000023830	23255.2	24688.4	25629.1	21194.8	20789.2	14114.2	Igf2r	21611.8	-0.41331	0.212956	-1.94083	0.0522793	0.885209
ENSMUSG00000000838	5805.43	28012.2	8963.44	5652.27	42499.5	37287.7	Fmr1	21370.1	0.861763	0.400084	2.15396	0.0312435	0.758845
ENSMUSG00000062070	23415.7	13398.6	34358.6	27485.5	11501.6	17922	Pgk1	21347	-0.308139	0.270352	-1.13977	0.254383	0.999934
ENSMUSG00000017760	24392.6	18823.6	14735.5	30319.8	30479.8	9242.78	Ctsa	21332.3	0.115927	0.302575	0.383134	0.701621	0.999934
ENSMUSG00000059796	24318.8	16067.8	19771.4	24558.9	18928.1	24065.8	Eif4a1	21285.1	0.178033	0.141859	1.255	0.209479	0.999934
ENSMUSG00000001440	26890.1	16183.1	25113.9	24785.8	14585.6	19997.2	Kpnb1	21259.3	-0.198728	0.134355	-1.47912	0.139107	0.999934
ENSMUSG00000027955	30462	16757.6	27954.8	25240.5	11435.7	15693.7	Gask1b	21257.4	-0.551767	0.180692	-3.05363	0.00226087	0.212647
ENSMUSG00000037242	32702.4	15236.1	20721.7	27148	12369.7	18957.8	Clic4	21189.3	-0.232507	0.129425	-1.79646	0.0724208	0.964816
ENSMUSG00000026553	19551.3	22336.3	22170.7	19817.1	21587.4	21061.7	Copa	21087.4	-0.0345914	0.121866	-0.283847	0.776528	0.999934
ENSMUSG00000062647	19301.2	21247.2	20542.6	21266	21994.5	21354	Rpl7a	20950.9	0.0818651	0.12213	0.670313	0.502658	0.999934
ENSMUSG00000022462	6998.03	33278.1	19032.1	7279.02	35309.9	23654.4	Slc38a2	20925.3	0.152121	0.141233	1.07709	0.281439	0.999934
ENSMUSG00000025151	11960.5	25324.8	21724.7	12986.1	24503.4	29026	Maged1	20920.9	0.162981	0.167603	0.97242	0.330842	0.999934
ENSMUSG00000023010	22659.4	17740.9	17717	25230.9	20974	21089.6	Tmbim6	20902	0.215979	0.122545	1.76244	0.0779944	0.981091
ENSMUSG00000019916	20452.4	17529.5	24264.7	24209.9	15628.7	23175.2	P4ha1	20876.7	0.00376034	0.161021	0.0233531	0.981369	0.999934
ENSMUSG00000039405	48756.7	5073.71	17221.6	39117.9	4676.72	10403.9	Prss23	20875.1	-0.387644	0.189485	-2.04577	0.0407786	0.812312
ENSMUSG00000028128	15135.5	23551.3	23965.9	20693	25126.7	16174.6	F3	20774.5	-0.00655446	0.249571	-0.026263	0.979048	0.999934
ENSMUSG00000026509	28702.1	12664	25696.1	27272.1	11058.2	19064.8	Capn2	20742.9	-0.233286	0.152094	-1.53383	0.125072	0.999934
ENSMUSG00000030208	33074.7	12861.5	26855.2	28770.9	10879.3	11758.9	Emp1	20700.1	-0.541991	0.262056	-2.06823	0.0386188	0.809148
ENSMUSG00000045128	19588.8	23320.7	19161.7	22137	25188.6	14799.6	Rpl18a	20699.4	-0.0279107	0.186285	-0.149828	0.8809	0.999934
ENSMUSG00000072812	26016.6	25357.9	14627.8	25734.7	20258.3	11912.9	NA	20651.4	-0.211934	0.149066	-1.42175	0.1551	0.999934
ENSMUSG00000022817	24974.7	19142.8	19352.8	28289.3	18122.9	13895	Itgb5	20629.6	-0.12544	0.195554	-0.641457	0.521226	0.999934
ENSMUSG00000021268	11027.8	40091.1	29309.4	12045.8	27690.7	3607.7	Meg3	20628.8	-1.08506	0.791072	-1.37163	0.170179	0.999934
ENSMUSG00000016382	30867.7	14624.3	32242.7	24838.7	11015.9	10107.3	Pls3	20616.1	-0.792016	0.317185	-2.49701	0.0125245	0.524258
ENSMUSG00000039952	19263.8	18092.2	24562.4	19498.9	18249.7	23721.4	Dag1	20564.7	-0.0067668	0.120662	-0.0560806	0.955278	0.999934
ENSMUSG00000074364	29293	11821.6	22386.1	27161.5	10374.9	22262	Ehd2	20549.8	-0.101667	0.129235	-0.786689	0.431464	0.999934
ENSMUSG00000038991	21566.2	16204.5	21521.5	24454.1	17994.1	21490.5	Txndc5	20538.5	0.110122	0.130895	0.841304	0.400177	0.999934
ENSMUSG00000038244	32754.6	11727.6	20017.5	29569.9	7592.67	21097.4	Mical2	20459.9	-0.232305	0.203693	-1.14047	0.254091	0.999934
ENSMUSG00000039286	23558.5	17383.2	18913.4	21777.5	17327.6	23303.1	Fndc3b	20377.2	0.0609131	0.161537	0.377085	0.70611	0.999934
ENSMUSG00000068196	30949.5	21880.4	17561	24247.4	18378.5	8862.7	Col8a1	20313.3	-0.529045	0.215225	-2.4581	0.0139674	0.539587
ENSMUSG00000053931	20098.9	23251.3	18882.7	19297.9	22120.3	18209	Cnn3	20310	-0.0610102	0.118786	-0.513615	0.607521	0.999934
ENSMUSG00000090841	23070	14851.7	25664.3	27271.1	13516	17346.2	Myl6	20286.6	-0.153115	0.216767	-0.706357	0.479966	0.999934
ENSMUSG00000078812	24673.3	11792.7	21143.6	26947.1	14704.6	20662.5	Eif5a	19987.3	0.137317	0.150581	0.911917	0.361812	0.999934
ENSMUSG00000031320	18485.8	22784.7	19772.5	21546.7	20935.6	16105.9	Rps4x	19938.5	-0.0657812	0.175512	-0.374797	0.707812	0.999934
ENSMUSG00000030084	19974.8	21943.4	21846.7	16629.9	18059	21125.2	Plxna1	19929.8	-0.197979	0.138356	-1.43094	0.152447	0.999934
ENSMUSG00000039630	17736.3	20621.6	20119.7	17838.5	19669.4	23017.8	Hnrnpu	19833.9	0.0447364	0.139666	0.320309	0.748734	0.999934
ENSMUSG00000001175	29030.1	12427	18771.7	28555.6	10523.4	19577.9	Calm1	19814.3	-0.0674615	0.144891	-0.465603	0.6415	0.999934
ENSMUSG00000068566	27297.8	11138.2	29647.8	28094.1	8066.54	14585.6	Myadm	19805	-0.482239	0.254165	-1.89735	0.0577824	0.909038
ENSMUSG00000038900	20363.8	19357.4	20548.1	23610	17975.4	16632.1	Rpl12	19747.8	-0.0662397	0.175109	-0.378276	0.705225	0.999934
ENSMUSG00000032479	22310.8	15764.6	23992.2	21447.7	12666.6	22072.4	Map4	19709	-0.16417	0.13965	-1.17558	0.239762	0.999934
ENSMUSG00000027712	32639.4	9277.25	22014.7	32800.3	9820.43	11642.4	Anxa5	19699.1	-0.274071	0.261217	-1.04921	0.294083	0.999934
ENSMUSG00000015243	10067.7	26705.3	11301.2	13738.9	24367.7	31269.1	Abca1	19575	0.591117	0.331094	1.78534	0.0742054	0.972967
ENSMUSG00000028173	28706.1	13051.6	15066.1	29870.8	9868.6	20305.1	Wls	19478	0.0285386	0.220913	0.129185	0.897211	0.999934
ENSMUSG00000001924	21203.8	15984.5	22589.3	21406.3	16097.7	19438.8	Uba1	19453.4	-0.0642648	0.138967	-0.462447	0.643761	0.999934
ENSMUSG00000056501	10702.9	21080.7	13921.4	13097.6	34745.6	23098.7	Cebpb	19441.1	0.581298	0.171971	3.3802	0.000724325	0.12633
ENSMUSG00000030744	20883.8	15436.8	21776.4	23489.8	17576.3	17343.6	Rps3	19417.8	0.0098783	0.184265	0.0536091	0.957247	0.999934
ENSMUSG00000029070	17786.6	19832.5	21071.1	19469.1	20060.7	18227.2	Mxra8	19407.8	-0.0207239	0.149748	-0.138392	0.889931	0.999934
ENSMUSG00000061983	20722.3	18510.7	18432.2	24177.2	18603.7	15738	Rps12	19364	0.000637365	0.164585	0.00387255	0.99691	0.999934
ENSMUSG00000024066	19398.7	24751.4	8564.65	21941.9	25528.8	15743.2	Xdh	19321.4	0.365443	0.229712	1.59088	0.111638	0.999934
ENSMUSG00000031078	21261	16580.3	18561.9	23007.1	17847.6	17942.8	Cttn	19200.1	0.0570865	0.129619	0.44042	0.659633	0.999934
ENSMUSG00000038014	21268.8	17353.3	21339.1	20072.8	13863	21218.3	Fam120a	19185.9	-0.138422	0.147605	-0.937792	0.348351	0.999934
ENSMUSG00000071866	20357.9	12837	20259.2	21030.4	15219.8	25249.6	Ppia	19159	0.203415	0.141123	1.44141	0.14947	0.999934
ENSMUSG00000045962	22652.5	20677.1	20782.1	16430	14853	19168.3	Wnk1	19093.8	-0.352514	0.158595	-2.22274	0.0262336	0.707472
ENSMUSG00000028081	18603	20788.1	18229	21444.8	20182.6	15124	Rps3a1	19061.9	-0.0356278	0.168078	-0.211972	0.832129	0.999934
ENSMUSG00000090958	26401.6	10104.7	34169.6	26771.1	11011	5072.35	Lrrc32	18921.7	-0.803192	0.535565	-1.49971	0.13369	0.999934
ENSMUSG00000020612	20031.9	17242.3	16344.9	19954.6	17157.5	22568.1	Prkar1a	18883.2	0.150617	0.178328	0.844608	0.39833	0.999934
ENSMUSG00000049470	16795.9	24724.7	19329.8	14872.4	17806.4	19348.3	Aff4	18812.9	-0.215805	0.168904	-1.27768	0.201362	0.999934
ENSMUSG00000014867	18533	16072.1	21052.4	19181.6	17758.2	19951.9	Surf4	18758.2	0.0386669	0.133916	0.288739	0.772781	0.999934
ENSMUSG00000046841	20010.3	13095.3	24410.8	19968	13117.8	21406.2	Ckap4	18668.1	-0.0634046	0.133551	-0.474758	0.63496	0.999934
ENSMUSG00000020585	20461.3	18204.3	17057.9	21167.9	19340	15731.1	Laptm4a	18660.4	0.00653207	0.133319	0.0489956	0.960923	0.999934
ENSMUSG00000029064	28253.1	10616.1	20640.4	26388.5	10605.9	15431	Gnb1	18655.8	-0.17315	0.162774	-1.06374	0.287444	0.999934
ENSMUSG00000020467	16884.5	17540.2	6025.79	13337	9127.33	48650.9	Efemp1	18594.3	0.443606	0.974309	0.455303	0.648891	0.999934
ENSMUSG00000038587	33006.7	12235.8	11662.7	26431.8	11586.1	16627.8	Akap12	18591.8	0.036612	0.22406	0.163402	0.870202	0.999934
ENSMUSG00000058558	16876.6	21253.6	18736.5	18812.4	20183.5	15323.2	Rpl5	18531	-0.0693369	0.164106	-0.422513	0.672651	0.999934
ENSMUSG00000039477	14789.8	22722.8	16794.2	15045.5	17464.2	24301.5	Tnrc18	18519.7	0.059086	0.232612	0.254011	0.799487	0.999934
ENSMUSG00000093674	18356.8	16785.3	17630.3	22043.8	16765.2	18255.1	Rpl41	18306.1	0.104194	0.14133	0.737242	0.460975	0.999934
ENSMUSG00000023004	25605.9	9171.55	19389.1	23769.5	11309.9	19933.7	Tuba1b	18196.6	0.0780077	0.159579	0.488834	0.62496	0.999934
ENSMUSG00000025428	18604.9	16147.9	18302.6	19542.1	15997.4	20443.3	Atp5a1	18173	0.0723549	0.128622	0.562538	0.573749	0.999934
ENSMUSG00000048332	27658.3	10652.4	12739.3	26112.6	14039	17762.8	Lhfp	18160.7	0.265173	0.187746	1.4124	0.157831	0.999934
ENSMUSG00000039262	16317.2	21696.7	18455.3	14858	16114.4	21450.5	Prrc2b	18148.7	-0.115827	0.193419	-0.59884	0.549279	0.999934
ENSMUSG00000029840	23557.5	12690.7	24727.2	20857.4	11748.3	15206.6	Mtpn	18131.3	-0.329033	0.193487	-1.70054	0.089029	0.999934
ENSMUSG00000021546	20585.4	14828.2	18404.8	19571.9	15156.8	20158.1	Hnrnpk	18117.5	0.0300141	0.131945	0.227475	0.820055	0.999934
ENSMUSG00000071415	17030.2	20128.3	16631.6	19317.1	21359.4	14015.1	Rpl23	18080.3	0.00701376	0.164579	0.0426164	0.966007	0.999934
ENSMUSG00000007815	23811.6	11902.7	19501.2	24195.5	12586	16483.4	Rhoa	18080.1	-0.0463048	0.149752	-0.309209	0.757162	0.999934
ENSMUSG00000021877	21052.2	13007.8	18880.5	20342	14731.1	19742.3	Arf4	17959.3	0.0647155	0.134802	0.480077	0.631172	0.999934
ENSMUSG00000020580	25019	12223	26561.8	19116.2	5432.75	19310.1	Rock2	17943.8	-0.671121	0.225689	-2.97365	0.0029428	0.244408
ENSMUSG00000024359	22239.9	14801.5	17987.3	21761.1	13958.4	16863.5	Hspa9	17935.3	-0.0696732	0.120578	-0.577827	0.563381	0.999934
ENSMUSG00000017707	18604	16687.1	15909.9	18876.8	21121.4	16287.7	Serinc3	17914.5	0.13153	0.152021	0.865213	0.386922	0.999934
ENSMUSG00000026234	21262.9	13596.1	17775.3	21823.6	15627.7	17334.9	Ncl	17903.4	0.0673514	0.136472	0.49352	0.621645	0.999934
ENSMUSG00000020422	18171.6	24911.6	15195.8	16853	22418.2	9866.38	Tns3	17902.8	-0.294157	0.182155	-1.61487	0.106338	0.999934
ENSMUSG00000070348	24898.8	7115.15	28372.3	17605.8	8682.96	20412	Ccnd1	17847.8	-0.231025	0.229683	-1.00584	0.314492	0.999934
ENSMUSG00000074743	21030.5	9109.62	19782.4	16146.3	5182.05	35614.3	Thbd	17810.9	-0.122432	0.345192	-0.35468	0.72283	0.999934
ENSMUSG00000020821	22176.8	14865.6	19229.8	21368.8	12104.2	16775.6	Kif1c	17753.5	-0.182244	0.136696	-1.33321	0.182464	0.999934
ENSMUSG00000041577	16922.9	33067.7	11257.3	18145.2	23303	3712.94	Prelp	17734.8	-0.663142	0.345046	-1.9219	0.054619	0.890295
ENSMUSG00000026586	15906.6	14754.6	20960.1	16257.9	15717.2	22764.7	Prrx1	17726.8	0.0806344	0.12178	0.662131	0.507887	0.999934
ENSMUSG00000023456	16772.2	13376.1	22966.1	21212.1	13064.7	18864.8	Tpi1	17709.4	0.00684547	0.190488	0.0359366	0.971333	0.999934
ENSMUSG00000026879	17879.1	16400.9	24721.7	17238.5	13285	16365.1	Gsn	17648.4	-0.31725	0.178191	-1.7804	0.0750113	0.972967
ENSMUSG00000031591	28166.4	12477.1	14236.7	25437.6	14274	11003.1	Asah1	17599.2	-0.108343	0.182069	-0.595069	0.551798	0.999934
ENSMUSG00000047675	19245.1	15510.5	19711	22929.3	15850.9	12302.5	Rps8	17591.5	-0.130586	0.24121	-0.541381	0.588245	0.999934
ENSMUSG00000027907	26202.7	9211.05	18207	29239.2	10544	11783.3	S100a11	17531.2	-0.090021	0.234706	-0.383547	0.701314	0.999934
ENSMUSG00000002957	25255.3	11016.5	14404.8	21105.4	12164.2	21209.6	Ap2a2	17526	0.147298	0.218458	0.674263	0.500144	0.999934
ENSMUSG00000048612	21800.6	12464.3	20934.8	18722	13618.2	17526.2	Myof	17511	-0.116362	0.160883	-0.723272	0.469513	0.999934
ENSMUSG00000034377	24557.1	16310.2	17085.3	19519	14123.6	13321	Tulp4	17486	-0.29936	0.127529	-2.3474	0.0189052	0.618987
ENSMUSG00000027184	20579.5	14704.4	19704.4	17726.9	13430.5	18757.8	Caprin1	17483.9	-0.139013	0.126022	-1.10308	0.269993	0.999934
ENSMUSG00000020361	16900.2	16161.8	19060.6	18128.8	15170.6	19348.3	Hspa4	17461.7	0.0105478	0.130841	0.0806154	0.935748	0.999934
ENSMUSG00000027087	20323.4	14355.2	26393.7	15203.2	11471.1	16721.7	Itgav	17411.4	-0.466994	0.149885	-3.11567	0.00183525	0.198676
ENSMUSG00000058013	20352	20353.6	16195.5	16504	11008	19860.6	Septin11	17378.9	-0.298253	0.270687	-1.10184	0.270533	0.999934
ENSMUSG00000043079	17090.3	23795.8	19179.3	15276.2	11414.1	16960	Synpo	17286	-0.46428	0.248949	-1.86496	0.0621871	0.925047
ENSMUSG00000021091	8721.43	14829.3	10524.5	10656.5	48197.7	10671.8	Serpina3n	17266.9	0.659942	0.355985	1.85385	0.063761	0.933664
ENSMUSG00000005413	21885.3	12239	12339.4	26211.6	17807.3	13101.8	Hmox1	17264.1	0.295837	0.165905	1.78317	0.074559	0.972967
ENSMUSG00000027893	15334.4	13383.6	34475	15994.4	9787	14518.6	Ahcyl1	17248.9	-0.544592	0.290035	-1.87768	0.0604252	0.917198
ENSMUSG00000029135	14395.9	20786	16396.5	13684.1	21518.6	16449.5	Fosl2	17205.1	-0.00613688	0.124321	-0.0493631	0.96063	0.999934
ENSMUSG00000021109	11902.4	23121.1	21811.5	12143.9	20217	13295.8	Hif1a	17081.9	-0.292465	0.210479	-1.38952	0.164674	0.999934
ENSMUSG00000025016	20345.1	14506.8	18876.1	17363.5	15164.7	16169.4	Tm9sf3	17070.9	-0.129443	0.148475	-0.871817	0.383308	0.999934
ENSMUSG00000029163	10312.9	28525.7	14892.6	12274.6	20110.8	16163.3	Emilin1	17046.7	-0.0442677	0.216951	-0.204045	0.838319	0.999934
ENSMUSG00000066036	21212.7	18194.7	18475.1	16732.8	12136.7	15511.9	Ubr4	17044	-0.392758	0.149646	-2.62458	0.00867563	0.428089
ENSMUSG00000036545	14359.4	22228.5	10786	15598.3	21899.1	17329.7	Adamts2	17033.5	0.259881	0.208178	1.24836	0.211899	0.999934
ENSMUSG00000022961	16131.1	18772.3	17552.3	13916.8	16672.8	18977	Son	17003.7	-0.0905591	0.15117	-0.599056	0.549136	0.999934
ENSMUSG00000037487	19460.7	17354.4	15869.2	17412.5	14581.7	17317.5	Ubr5	16999.3	-0.0952776	0.156665	-0.608162	0.54308	0.999934
ENSMUSG00000037815	19118	12796.4	18536.6	18832.6	9896.13	22612.5	Ctnna1	16965.4	-0.0350247	0.195109	-0.179513	0.857535	0.999934
ENSMUSG00000027828	22356.1	13784	18090.6	19782.5	13750	13950.7	Ssr3	16952.3	-0.185001	0.15356	-1.20475	0.2283	0.999934
ENSMUSG00000029816	24273.5	9786.54	4513.03	34460.7	26088.2	2356.14	Gpnmb	16913	0.337766	0.428833	0.78764	0.430907	0.999934
ENSMUSG00000022285	18734.9	14521.8	17781.9	18324.9	13866	18022	Ywhaz	16875.2	-0.0263925	0.121707	-0.216853	0.828323	0.999934
ENSMUSG00000013698	24287.3	10951.4	15467.1	24588.7	12968.4	12580	Pea15a	16807.1	-0.0120924	0.178428	-0.0677715	0.945968	0.999934
ENSMUSG00000036402	24145.5	10034.2	14539.9	23686.9	14188.5	14045.5	Gng12	16773.4	0.140137	0.189865	0.738089	0.460461	0.999934
ENSMUSG00000054452	20097.9	13191.4	16855.7	22358.2	13057.9	14930.9	Tle5	16748.7	-0.0119019	0.14773	-0.0805656	0.935787	0.999934
ENSMUSG00000025261	16019.8	20510.5	18435.5	12829.4	14070.5	18244.6	Huwe1	16685.1	-0.293081	0.176485	-1.66066	0.0967827	0.999934
ENSMUSG00000060147	26748.3	9807.9	12317.4	24871.4	8650.51	17654.9	Serpinb6a	16675.1	0.0769862	0.21142	0.364139	0.715754	0.999934
ENSMUSG00000006333	15040.9	15361	18873.9	17537.5	17307.9	15839.8	Rps9	16660.2	0.0471945	0.175134	0.269477	0.787562	0.999934
ENSMUSG00000008348	16428.5	17947	14433.3	19191.2	17675.6	14236.8	Ubc	16652.1	0.0608153	0.14168	0.429245	0.667745	0.999934
ENSMUSG00000016487	21944.4	14882.7	14497.1	22384.1	10368	15696.3	Ppfibp1	16628.8	-0.125373	0.199878	-0.627248	0.530497	0.999934
ENSMUSG00000028656	24496	9496.13	22355.3	24777.1	7367.53	11264.9	Cap1	16626.2	-0.445337	0.247072	-1.80245	0.0714739	0.961667
ENSMUSG00000031558	15166	16348.6	21834.6	16211.7	14101.9	15878.9	Slit2	16590.3	-0.192292	0.180313	-1.06643	0.286227	0.999934
ENSMUSG00000022098	13235.8	15403.7	16642.6	13490.9	16752.4	23936.2	Bmp1	16576.9	0.224158	0.17609	1.27298	0.203027	0.999934
ENSMUSG00000031633	18769.4	12281.8	15803.3	19488.3	13857.1	19259.6	Slc25a4	16576.6	0.171211	0.135245	1.26593	0.205537	0.999934
ENSMUSG00000001729	22221.1	12461.1	19068.3	21262.1	9534.34	14813.5	Akt1	16560.1	-0.27133	0.15212	-1.78366	0.0744791	0.972967
ENSMUSG00000030536	21830.2	11347.5	24883.2	20305.5	7446.18	13495	Iqgap1	16551.3	-0.532036	0.214521	-2.48011	0.0131342	0.530648
ENSMUSG00000024576	14773.1	17601	17382	14236	15405.6	19639.7	Csnk1a1	16506.2	-0.0231567	0.153703	-0.150658	0.880245	0.999934
ENSMUSG00000023067	15233	16119.1	17235.9	15932.9	23426.9	11001.4	Cdkn1a	16491.5	-0.0133797	0.272746	-0.0490557	0.960875	0.999934
ENSMUSG00000014329	14711	23082.6	9696.2	17075.1	12682.3	21421.8	Bicc1	16444.8	0.166838	0.382776	0.435862	0.662937	0.999934
ENSMUSG00000001098	20442.6	11984.9	19102.4	20556.4	14879.6	11564.1	Kctd10	16421.7	-0.133175	0.254337	-0.523616	0.600546	0.999934
ENSMUSG00000025290	15712.6	16281.4	15335.3	17798.1	17758.2	15598.9	Rps24	16414.1	0.109899	0.127304	0.863281	0.387983	0.999934
ENSMUSG00000055065	11564.6	20978.2	15655	12533.3	19798.2	17908	Ddx17	16406.2	0.075482	0.142159	0.530969	0.595441	0.999934
ENSMUSG00000001847	19230.3	12277.5	17483	19810.4	12394.3	16963.5	Rac1	16359.8	0.00433785	0.121882	0.0355906	0.971609	0.999934
ENSMUSG00000024074	19506	14360.6	18915.6	17951.9	11404.2	15898.1	Crim1	16339.4	-0.234284	0.133334	-1.75712	0.078897	0.984928
ENSMUSG00000027642	15477.2	14421.4	17728	17374.1	16281.5	16652.1	Rpn2	16322.4	0.0838571	0.144143	0.581764	0.560725	0.999934
ENSMUSG00000024909	16912.1	12517.7	15658.3	19193.1	20233.7	13406.2	Efemp2	16320.2	0.216819	0.233331	0.929231	0.352769	0.999934
ENSMUSG00000053617	14926.7	18007.8	22623.4	11879.5	15268.9	14950.9	Sh3pxd2a	16276.2	-0.388318	0.153981	-2.52186	0.0116737	0.502032
ENSMUSG00000041453	15071.5	17323.4	15269.4	17532.7	17615.6	14835.2	Rpl21	16274.6	0.0669003	0.140068	0.477628	0.632915	0.999934
ENSMUSG00000058655	12633.1	21805.6	16138.4	13623.5	17479	15837.2	Eif4b	16252.8	-0.0791073	0.162966	-0.485423	0.627376	0.999934
ENSMUSG00000020250	28986.8	8273.61	11555	28450.8	9846.97	10097.7	Txnrd1	16201.8	0.00971248	0.164797	0.0589362	0.953003	0.999934
ENSMUSG00000024991	19559.2	13268.3	16581.1	18628.8	13935.8	15177.9	Eif3a	16191.8	-0.0424172	0.132161	-0.32095	0.748248	0.999934
ENSMUSG00000005103	21016.7	11155.3	22400.4	20744.9	9897.11	11911.2	Wdr1	16187.6	-0.366092	0.238501	-1.53497	0.124791	0.999934
ENSMUSG00000031996	11625.6	17019.1	14054.3	13063	20766.5	20219.8	Aplp2	16124.7	0.326684	0.152487	2.14237	0.0321638	0.763658
ENSMUSG00000012848	17084.4	13249.1	16074.6	19017.2	15685.8	15552.8	Rps5	16110.6	0.116868	0.143722	0.813154	0.41613	0.999934
ENSMUSG00000000753	9214.82	15576.7	22387.2	12018.9	28885.2	8319.11	Serpinf1	16067	-0.0287894	0.437269	-0.0658391	0.947506	0.999934
ENSMUSG00000033955	19894	13039.8	15290.2	19629.6	12436.5	15724.1	Tnks1bp1	16002.4	-0.0157347	0.123307	-0.127606	0.898461	0.999934
ENSMUSG00000020849	18988	11879.2	16734.9	19757.5	12358.9	16242.5	Ywhae	15993.5	0.0237622	0.123828	0.191897	0.847823	0.999934
ENSMUSG00000035325	14584	15724	17986.2	15018.6	14878.6	17403.6	Sec31a	15932.5	-0.0282977	0.124648	-0.227022	0.820407	0.999934
ENSMUSG00000037820	12156.4	18073	24247.1	9851.82	12091.4	19065.7	Tgm2	15914.2	-0.409945	0.143638	-2.85402	0.00431704	0.294179
ENSMUSG00000019370	20555.8	10062	17705	20087.3	11555.6	15272.7	Calm3	15873.1	-0.0157682	0.159649	-0.098768	0.921322	0.999934
ENSMUSG00000021996	21440.2	8691.08	15884.6	22569.7	10148.8	16201.6	Esd	15822.7	0.108584	0.13226	0.820989	0.411653	0.999934
ENSMUSG00000098973	13729.2	49825.3	3232.07	11409.3	10067.2	6615.28	Mir6236	15813.1	-0.486846	0.845938	-0.575511	0.564946	0.999934
ENSMUSG00000005124	25714.2	10437.8	17562.1	24633.9	10279.5	5821.2	Ccn4	15741.5	-0.547931	0.354203	-1.54694	0.121877	0.999934
ENSMUSG00000030748	9295.58	13871.6	15254	9655.69	22796.7	23537.9	Il4ra	15735.2	0.466625	0.203963	2.2878	0.0221494	0.667332
ENSMUSG00000020358	18840.3	10655.6	15045.3	19473.9	11807.3	18557.7	Hnrnpab	15730	0.16614	0.138543	1.1992	0.230452	0.999934
ENSMUSG00000079477	20016.2	11221.5	14777.2	21244.8	14568.9	12380.8	Rab7	15701.6	0.0691389	0.191486	0.361066	0.71805	0.999934
ENSMUSG00000016559	10990.4	18027.1	10967.3	11100.7	23836.8	19251.8	H3f3b	15695.7	0.409756	0.215682	1.89982	0.057457	0.909038
ENSMUSG00000017969	17553.2	12906.4	10823.4	23374.4	14457.8	14849.1	Ptgis	15660.7	0.344483	0.146093	2.35798	0.0183748	0.614836
ENSMUSG00000022564	16593	17094.9	11419.9	17667.3	19146.3	11837.2	Grina	15626.5	0.101971	0.123705	0.824311	0.409763	0.999934
ENSMUSG00000046364	16645.2	12827.4	16203.2	19871.9	15621.8	12568.7	Rpl27a	15623	0.0586056	0.20663	0.283626	0.776697	0.999934
ENSMUSG00000021771	25867.9	8791.44	10708	28921.9	10042.6	9270.61	Vdac2	15600.4	0.048592	0.164152	0.296019	0.767215	0.999934
ENSMUSG00000003617	2392.09	15441.1	7389.15	2458.39	32037.1	33195.5	Cp	15485.6	1.08599	0.398139	2.72766	0.00637858	0.358869
ENSMUSG00000025362	15017.3	16389.2	14859.6	17462.5	16753.4	12320.8	Rps26	15467.1	-0.00684404	0.171011	-0.0400211	0.968076	0.999934
ENSMUSG00000102918	13237.8	22040.5	12652.5	12239.1	19136.5	13340.1	Pcdhgc3	15441.1	-0.0803138	0.142212	-0.564749	0.572245	0.999934
ENSMUSG00000029622	17031.2	12298.8	16521.8	19467.1	11869.3	15090.9	Arpc1b	15379.9	0.00363089	0.14905	0.0243602	0.980565	0.999934
ENSMUSG00000030662	21496.3	11361.4	13311.7	20555.5	10943.2	14526.5	Ipo5	15365.8	0.00240645	0.133452	0.0180324	0.985613	0.999934
ENSMUSG00000008668	14045.3	16208.8	14375.1	16167.5	17026.7	14129	Rps18	15325.4	0.0830454	0.135128	0.614567	0.538841	0.999934
ENSMUSG00000004980	11581.3	12944.8	17052.4	12343.9	16342.5	21650.6	Hnrnpa2b1	15319.2	0.25768	0.142341	1.8103	0.0702491	0.953068
ENSMUSG00000079523	16282.8	11578.1	17173.2	18589.3	14070.5	14127.3	Tmsb10	15303.5	0.0639084	0.187468	0.340903	0.733177	0.999934
ENSMUSG00000061904	17556.1	12105.6	16206.5	19622.9	12702	13328	Slc25a3	15253.5	-0.0172117	0.167434	-0.102797	0.918124	0.999934
ENSMUSG00000027447	16776.2	16235.5	9440.23	18147.1	19140.5	11654.6	Cst3	15232.3	0.218183	0.131188	1.66313	0.0962867	0.999934
ENSMUSG00000022893	17385.8	13563	15219.9	15844.4	11061.1	17800.2	Adamts1	15145.7	-0.0674897	0.176918	-0.381474	0.702852	0.999934
ENSMUSG00000030605	13936	8941.99	18251	15851.2	14210.1	19557.9	Mfge8	15124.7	0.317372	0.188648	1.68235	0.0925008	0.999934
ENSMUSG00000032855	14697.2	16758.6	18556.4	12438.1	11643.1	16264.2	Pkd1	15059.6	-0.318675	0.152384	-2.09127	0.036504	0.800283
ENSMUSG00000062328	12871.4	18205.4	13710.5	16128.1	16454.6	12423.4	Rpl17	14965.5	0.0121322	0.17831	0.0680399	0.945754	0.999934
ENSMUSG00000026219	16951.5	15611.9	14706.9	14236	12544.7	15685.8	Trip12	14956.1	-0.158284	0.163433	-0.968494	0.332798	0.999934
ENSMUSG00000030770	18093.8	10109	18491.6	17486.6	10325.8	15216.2	Parva	14953.8	-0.100032	0.147317	-0.679028	0.49712	0.999934
ENSMUSG00000030824	13992.1	12393.9	16336.1	18058.6	17157.5	11758.9	Nucb1	14949.5	0.123048	0.250324	0.491557	0.623032	0.999934
ENSMUSG00000021242	15128.6	16246.1	12284.5	16344.4	19807	9423.68	Npc2	14872.4	0.00558234	0.200528	0.0278382	0.977791	0.999934
ENSMUSG00000025153	13268.3	14711.8	17499.5	12389	15109.6	16163.3	Fasn	14856.9	-0.0583556	0.128609	-0.453743	0.650014	0.999934
ENSMUSG00000025743	19241.1	12673.6	16773.3	19008.5	8936.6	11825	Sdc3	14743	-0.342155	0.181291	-1.88732	0.0591173	0.917195
ENSMUSG00000063457	13309.6	15859.6	13841.2	15501.2	17613.7	12072.1	Rps15	14699.6	0.0581785	0.164583	0.353489	0.723722	0.999934
ENSMUSG00000048076	15808.1	12116.3	15181.5	17319.3	12744.2	14782.2	Arf1	14658.6	0.0553986	0.129095	0.429132	0.667827	0.999934
ENSMUSG00000037805	11240.6	16731.9	14492.7	13142.8	15557	16672.1	Rpl10a	14639.5	0.107598	0.153497	0.700977	0.483318	0.999934
ENSMUSG00000019877	16692.4	13550.2	13833.5	15170.5	13523.9	14922.2	Serinc1	14615.4	-0.0105006	0.137508	-0.0763636	0.93913	0.999934
ENSMUSG00000068823	19493.2	11598.4	16061.5	17535.6	10699.3	12066.8	Csde1	14575.8	-0.227179	0.147217	-1.54316	0.122793	0.999934
ENSMUSG00000017009	20008.3	7233.67	13810.4	20582.4	11094.6	14718.7	Sdc4	14574.7	0.249166	0.192389	1.29511	0.195281	0.999934
ENSMUSG00000078429	11730	17243.4	13413.8	12907.3	14944.5	17190.5	Ctdsp2	14571.6	0.0965913	0.182304	0.529836	0.596226	0.999934
ENSMUSG00000020099	24987.5	6443.57	11189.2	22184.1	4985.42	17631.5	Unc5b	14570.2	0.0362225	0.257888	0.140458	0.888298	0.999934
ENSMUSG00000030082	12445	13669.8	14575.1	13882.2	15292.5	17364.4	Sec61a1	14538.2	0.190729	0.123436	1.54516	0.122307	0.999934
ENSMUSG00000027940	19328.8	9913.6	15609.9	19406.6	10725.9	12223.4	Tpm3	14534.7	-0.0776901	0.170534	-0.455571	0.648699	0.999934
ENSMUSG00000026674	14697.2	14651	17701.7	11928.5	13741.1	14409.9	Ddr2	14521.6	-0.23019	0.136399	-1.68763	0.0914826	0.999934
ENSMUSG00000020850	12889.1	17381.1	14478.4	11688.2	14696.7	15934.6	Prpf8	14511.3	-0.0816935	0.157024	-0.520261	0.602882	0.999934
ENSMUSG00000001472	14901.1	14626.4	13531.4	16158.8	13539.6	14105.5	Tcf25	14477.1	0.0218645	0.136311	0.160401	0.872565	0.999934
ENSMUSG00000023022	9059.22	15162.4	19796.7	8568.31	19046.1	15030.9	Lima1	14443.9	-0.0497275	0.205787	-0.241645	0.809055	0.999934
ENSMUSG00000027408	4310.49	20515.9	4879.96	7621.29	37534.7	11602.4	Cpxm1	14410.8	0.980739	0.167639	5.85029	4.91e-09	7.7e-06
ENSMUSG00000020900	8948.92	17691.8	27473.7	8901.92	12093.4	10814.4	Myh10	14320.7	-0.632502	0.294046	-2.15103	0.0314737	0.760661
ENSMUSG00000021218	16390.1	12456.9	15214.4	15565.6	11334.4	14645.6	Gdi2	14267.9	-0.0885202	0.122072	-0.725149	0.46836	0.999934
ENSMUSG00000023951	13112.7	13156.2	14283.9	15634.9	14838.3	14166.4	Vegfa	14198.7	0.138511	0.140671	0.984649	0.324797	0.999934
ENSMUSG00000025232	11539.9	14602.9	11982.4	13134.2	23748.4	9987.28	Hexa	14165.8	0.208429	0.240332	0.867253	0.385804	0.999934
ENSMUSG00000003316	12558.2	15342.9	16554.7	11442	11960.7	17127.9	Glg1	14164.4	-0.148067	0.159201	-0.930067	0.352336	0.999934
ENSMUSG00000057113	15171.9	12490	13906	15259.9	14091.1	14041.2	Npm1	14160	0.0653941	0.130744	0.500168	0.616957	0.999934
ENSMUSG00000063870	13854.2	14388.3	15747.3	12408.3	13495.3	15053.5	Chd4	14157.8	-0.105472	0.122781	-0.859026	0.390326	0.999934
ENSMUSG00000030894	16066.1	12808.1	12109.8	17028	17539.9	9153.19	Tpp1	14117.5	0.0449247	0.225028	0.199641	0.841761	0.999934
ENSMUSG00000028108	21869.6	9691.52	13890.6	20776.6	10089.8	8192.12	Ecm1	14085	-0.258027	0.227996	-1.13172	0.257753	0.999934
ENSMUSG00000024608	12802.5	15427.2	13121.6	14377.3	16093.7	12683.5	Rps14	14084.3	0.0598127	0.133856	0.446843	0.654988	0.999934
ENSMUSG00000028413	16102.5	13298.2	12691	16979.9	12513.2	12887.9	B4galt1	14078.8	0.00370492	0.12865	0.0287985	0.977025	0.999934
ENSMUSG00000034205	12105.2	8930.25	20584.4	11560.3	4043.59	27165.6	Loxl2	14064.9	-0.264553	0.326495	-0.810282	0.417778	0.999934
ENSMUSG00000006699	19384.9	9010.32	14925.5	19736.3	8874.66	12327.8	Cdc42	14043.2	-0.0905599	0.147536	-0.613814	0.539338	0.999934
ENSMUSG00000022146	8210.32	19040.3	11826.4	8264.49	21459.6	15370.1	Osmr	14028.5	0.18685	0.153648	1.21609	0.22395	0.999934
ENSMUSG00000030409	10237	11489.5	21032.6	10473.9	11698.2	19182.2	Dmpk	14018.9	-0.0247442	0.130783	-0.189201	0.849936	0.999934
ENSMUSG00000039361	15881	9426.73	23617.6	15259.9	8725.23	11188.4	Picalm	14016.5	-0.412884	0.26645	-1.54957	0.121244	0.999934
ENSMUSG00000031486	8679.09	15708	15993.3	8081.82	17668.7	17922.8	Adgra2	14009	0.0773288	0.145763	0.53051	0.595759	0.999934
ENSMUSG00000026223	12690.2	13743.4	12837.1	13083.2	15944.3	15633.7	Itm2c	13988.6	0.180915	0.13755	1.31526	0.188421	0.999934
ENSMUSG00000021250	3839.76	28329.3	3708.86	3660.18	36007.9	8271.27	Fos	13969.5	0.476129	0.280239	1.69901	0.0893177	0.999934
ENSMUSG00000037563	15499.8	11511.9	14871.7	17082.8	13730.3	11102.3	Rps16	13966.5	-0.00841879	0.205112	-0.0410448	0.96726	0.999934
ENSMUSG00000028691	16250.3	9183.29	13936.8	18974.9	10011.2	15135.3	Prdx1	13915.3	0.155783	0.124372	1.25256	0.210367	0.999934
ENSMUSG00000032966	17934.3	7884.97	17246.8	18161.5	9004.44	13241	Fkbp1a	13912.2	-0.0571512	0.185115	-0.308733	0.757525	0.999934
ENSMUSG00000029108	11269.1	20086.6	14929.9	8537.54	14877.6	13660.2	Pcdh7	13893.5	-0.320638	0.148935	-2.15287	0.031329	0.758906
ENSMUSG00000026238	7452.02	13538.4	13903.8	8617.34	19600.6	20119.8	Ptma	13872	0.425872	0.154285	2.7603	0.00577484	0.348954
ENSMUSG00000032194	15643.6	13422.1	13163.4	15642.5	12817	12527.8	Kank2	13869.4	-0.045994	0.121832	-0.377519	0.705788	0.999934
ENSMUSG00000007836	12142.6	12816.7	15238.6	13270.7	12344.1	17318.4	Hnrnpa0	13855.2	0.0862532	0.13787	0.625611	0.53157	0.999934
ENSMUSG00000056481	11146	11657.2	22167.5	10633.5	11272.5	16164.2	Cd248	13840.1	-0.190639	0.166492	-1.14503	0.252196	0.999934
ENSMUSG00000022272	11921.1	19394.8	11492.4	11805.5	18499.5	9888.13	Myo10	13833.5	-0.0996536	0.133202	-0.748141	0.454375	0.999934
ENSMUSG00000022377	18165.7	14101.1	13365.5	16412.7	8855.99	11754.6	Asap1	13775.9	-0.333767	0.184691	-1.80717	0.0707361	0.956369
ENSMUSG00000044674	3327.66	15543.6	9907.13	3783.25	18353	31436.9	Fzd1	13725.2	0.688304	0.339664	2.02643	0.0427212	0.823825
ENSMUSG00000091243	19299.2	8872.59	14403.7	19623.8	8859.92	11273.6	Vgll3	13722.1	-0.110366	0.161093	-0.685106	0.493277	0.999934
ENSMUSG00000058546	13565.7	14393.7	12551.4	15196.4	16525.3	10095.1	Rpl23a	13721.3	0.0167127	0.183057	0.091298	0.927256	0.999934
ENSMUSG00000017493	10464.5	21683.9	12418.5	10570	13232.9	13794.1	Igfbp4	13694	-0.180859	0.235118	-0.769225	0.441759	0.999934
ENSMUSG00000006304	16859.9	9870.89	14449.8	17564.4	10309	12999.2	Arpc2	13675.5	-0.0103016	0.137558	-0.0748893	0.940303	0.999934
ENSMUSG00000052146	13665.2	13692.2	13038.1	14868.6	15001.5	11758.1	Rps10	13670.6	0.0349081	0.146752	0.237871	0.811981	0.999934
ENSMUSG00000011256	13424.9	9815.37	16988.7	13115.9	7752.92	20857.3	Adam19	13659.2	-0.0257494	0.192336	-0.133877	0.8935	0.999934
ENSMUSG00000033684	11552.7	11836.5	16528.4	11582.4	10842.9	19499.7	Qsox1	13640.4	0.0386551	0.153809	0.25132	0.801567	0.999934
ENSMUSG00000027002	16658	11052.8	14835.4	14673.4	11421.9	12840.9	Nckap1	13580.4	-0.114769	0.141929	-0.808633	0.418726	0.999934
ENSMUSG00000061477	13823.7	15630.1	11840.7	15170.5	14045.9	10795.3	Rps7	13551	-0.0511582	0.147182	-0.347585	0.728152	0.999934
ENSMUSG00000029478	16706.2	12882.9	14158.7	15360.8	10082.9	12096.4	Ncor2	13548	-0.233837	0.13589	-1.72078	0.085291	0.997551
ENSMUSG00000029484	19805.4	5688.71	11388	30810.1	5873.19	7599.83	Anxa3	13527.6	0.0337634	0.276885	0.12194	0.902946	0.999934
ENSMUSG00000013236	9002.1	17649.1	14906.8	9123.05	11996.1	18435.1	Ptprs	13518.7	-0.0764022	0.228003	-0.335093	0.737555	0.999934
ENSMUSG00000034908	16431.5	12622.4	12460.3	15304.1	11749.3	12445.2	Sidt2	13502.1	-0.0692466	0.124337	-0.556926	0.577578	0.999934
ENSMUSG00000001794	19143.6	7542.24	12750.3	20657.4	9132.24	11528.5	Capns1	13459	0.0800645	0.161468	0.495852	0.619999	0.999934
ENSMUSG00000028692	16575.3	8969.75	15151.8	19533.5	9240.39	11033.6	Akr1a1	13417.4	-0.058763	0.20421	-0.287758	0.773532	0.999934
ENSMUSG00000030189	16036.6	8567.23	16386.6	15371.4	8664.28	15244.9	Ybx3	13378.5	-0.0497994	0.124807	-0.399012	0.689885	0.999934
ENSMUSG00000038366	15274.3	11285.6	17648.9	15502.2	9043.76	11498.9	Lasp1	13375.6	-0.305432	0.192935	-1.58308	0.113403	0.999934
ENSMUSG00000003534	17551.2	8789.31	8751.41	18771.1	10541.1	15631.9	Ddr1	13339.3	0.397889	0.213011	1.86793	0.0617721	0.924343
ENSMUSG00000047215	12318.9	14004	13074.4	14372.5	14644.6	11606.7	Rpl9	13336.9	0.0384612	0.157569	0.244091	0.80716	0.999934
ENSMUSG00000032548	14162.5	5741.02	3443	9620.12	3832.22	43005.4	Slco2a1	13300.7	0.619425	1.11495	0.555564	0.578509	0.999934
ENSMUSG00000026341	16886.5	9263.37	15747.3	17237.6	9733.92	10790.1	Actr3	13276.4	-0.147514	0.200198	-0.736841	0.461219	0.999934
ENSMUSG00000029455	11568.5	13809.6	11187	12974.6	15040.8	15040.5	Aldh2	13270.2	0.238497	0.148243	1.60882	0.107655	0.999934
ENSMUSG00000045817	12505.1	12340.5	13092	11093	14274	16292.9	Zfp36l2	13266.2	0.117824	0.174438	0.675449	0.499391	0.999934
ENSMUSG00000000787	14992.7	12293.5	14949.7	11734.3	11264.6	14176	Ddx3x	13235.1	-0.185388	0.143781	-1.28938	0.197265	0.999934
ENSMUSG00000020176	12738.5	15598	19713.2	8488.51	10384.7	12202.5	Grb10	13187.6	-0.621545	0.12485	-4.97835	6.41e-07	0.000586286
ENSMUSG00000020241	8114.79	23449.9	6397.12	9773.94	18026.6	13355.8	Col6a2	13186.4	0.315799	0.307756	1.02614	0.304828	0.999934
ENSMUSG00000019539	8621.97	11830.1	15479.2	10478.7	17804.4	14872.6	Rcn3	13181.2	0.271162	0.194107	1.39697	0.162422	0.999934
ENSMUSG00000006740	19156.4	11234.3	15559.4	12585.2	8333.95	12195.6	Kif5b	13177.5	-0.462823	0.139398	-3.32015	0.000899689	0.144472
ENSMUSG00000058799	16696.4	8099.57	17101.8	15458.9	9380.97	11992	Nap1l1	13121.6	-0.137147	0.205443	-0.667564	0.504412	0.999934
ENSMUSG00000026547	16084.8	6426.49	19680.2	19416.2	6543.68	10550.9	Tagln2	13117	-0.197685	0.27884	-0.708953	0.478354	0.999934
ENSMUSG00000071076	11548.8	14060.5	9873.07	13431.2	15941.4	13715.9	Jund	13095.2	0.290967	0.146965	1.97983	0.0477225	0.862025
ENSMUSG00000030738	16332	9232.4	13287.5	17019.3	9258.08	13403.6	Eif3c	13088.8	0.0253851	0.121099	0.209623	0.833962	0.999934
ENSMUSG00000036275	11784.2	13447.7	13540.2	11695.9	14737	13298.4	9530068E07Rik	13083.9	0.0317486	0.129544	0.245081	0.806394	0.999934
ENSMUSG00000019087	16345.8	10568.1	11458.3	17488.5	11755.2	10764.8	Atp6ap1	13063.5	0.053714	0.13871	0.38724	0.698579	0.999934
ENSMUSG00000028495	14870.6	11797	15048.6	16600.1	10662	9396.72	Rps6	13062.5	-0.221619	0.223478	-0.991679	0.321354	0.999934
ENSMUSG00000026014	15181.8	10137.8	16911.8	14102.3	11151.6	10820.5	Raph1	13051	-0.203888	0.216397	-0.942195	0.346093	0.999934
ENSMUSG00000031960	15009.4	10821.1	12893.1	15424.3	10337.6	13640.2	Aars	13021	0.018279	0.127363	0.143519	0.88588	0.999934
ENSMUSG00000028530	20020.1	7379.94	12524	18031.7	7928.9	12112.1	Jak1	12999.5	-0.0321519	0.138878	-0.231511	0.816917	0.999934
ENSMUSG00000006498	14148.7	9940.29	13923.6	15233.9	10699.3	14004.6	Ptbp1	12991.7	0.0736965	0.124192	0.593406	0.552909	0.999934
ENSMUSG00000031565	14259	10798.7	12830.5	16326.1	12315.6	11295.4	Fgfr1	12970.9	0.0672075	0.163009	0.412294	0.680124	0.999934
ENSMUSG00000016256	17322.7	10995.2	9500.65	19471	13223	7304.98	Ctsz	12969.6	0.0193416	0.201098	0.0961804	0.923377	0.999934
ENSMUSG00000038521	1679.09	21490.7	4045.03	1785.38	44506	4273.92	C1s1	12963.4	0.404982	0.262473	1.54295	0.122844	0.999934
ENSMUSG00000032458	14514.1	11195.9	13429.2	13447.6	11112.3	14053.3	Copb2	12958.7	-0.0184696	0.129754	-0.142343	0.886809	0.999934
ENSMUSG00000018340	11967.4	11175.6	21317.1	13262	8168.78	11839.8	Anxa6	12955.1	-0.384795	0.246038	-1.56397	0.117825	0.999934
ENSMUSG00000032116	13252.5	11495.9	13921.4	13014	12616.4	13325.4	Stt3a	12937.6	0.0148949	0.133329	0.111715	0.911049	0.999934
ENSMUSG00000018217	16646.2	12307.4	8798.65	18507.6	14670.2	6558.74	Pmp22	12914.8	-0.00491448	0.206257	-0.023827	0.980991	0.999934
ENSMUSG00000023034	5078.64	22421.7	7635.24	3939	30922.2	7478.93	Nr4a1	12912.6	0.0227751	0.221669	0.102744	0.918167	0.999934
ENSMUSG00000019528	8691.89	13465.8	8214.19	8735.6	29769	8591.34	Gyg	12911.3	0.401744	0.285324	1.40803	0.159124	0.999934
ENSMUSG00000024335	12741.4	12029.8	11775.8	12677.5	10535.2	17624.5	Brd2	12897.4	0.127005	0.217569	0.583745	0.559392	0.999934
ENSMUSG00000019818	12133.8	14320	12812.9	11417	13860.1	12759.2	Cd164	12883.8	-0.0469934	0.122159	-0.38469	0.700467	0.999934
ENSMUSG00000012405	12411.5	12719.5	13131.5	12639	13224	12935.7	Rpl15	12843.5	0.0202126	0.121987	0.165694	0.868398	0.999934
ENSMUSG00000026970	16313.3	9887.97	14479.5	15445.4	9490.1	11182.3	Rbms1	12799.8	-0.170258	0.151353	-1.12491	0.260628	0.999934
ENSMUSG00000024150	18641.4	6796.98	11410	21204.4	8680.99	9990.76	Mcfd2	12787.4	0.115828	0.180934	0.640169	0.522063	0.999934
ENSMUSG00000032097	11277	14769.5	12600.9	9898.93	13031.3	14988.3	Ddx6	12761	-0.0396459	0.172786	-0.229451	0.818518	0.999934
ENSMUSG00000030432	12836	11602.7	13594	15929	13324.3	9176.67	Rpl28	12743.8	-0.0169886	0.239085	-0.0710568	0.943353	0.999934
ENSMUSG00000006800	10195.7	15826.5	6350.98	9407.64	21275.8	13300.1	Sulf2	12726.1	0.458558	0.271571	1.68854	0.0913081	0.999934
ENSMUSG00000005198	9158.69	13181.8	10689.3	10127.8	13582.8	19598	Polr2a	12723.1	0.353	0.231989	1.52162	0.128104	0.999934
ENSMUSG00000000278	13159	13947.4	12190	13379.3	16465.4	7115.38	Scpep1	12709.4	-0.169011	0.255573	-0.661304	0.508417	0.999934
ENSMUSG00000001833	20615.9	9484.38	10897	15356	8911.04	10912.7	Septin7	12696.2	-0.170984	0.165274	-1.03455	0.30088	0.999934
ENSMUSG00000049517	12863.5	13881.2	12569	14212.9	13291.8	9354.1	Rps23	12695.4	-0.114719	0.183781	-0.624212	0.532488	0.999934
ENSMUSG00000024501	12472.6	9955.24	24035.1	11613.2	5967.57	11979	Dpysl3	12670.4	-0.616279	0.234895	-2.62363	0.00869977	0.428089
ENSMUSG00000038776	14677.5	12759	9045.83	14289.8	15074.2	9646.34	Ephx1	12582.1	0.0982014	0.141875	0.692171	0.48883	0.999934
ENSMUSG00000025967	10966.8	12837	13551.2	11681.4	15035.9	11358	Eef1b2	12571.7	0.0216546	0.172184	0.125764	0.899919	0.999934
ENSMUSG00000040225	11257.3	15294.8	13651.1	9727.8	11448.5	13609.8	Prrc2c	12498.2	-0.210959	0.160117	-1.31753	0.187661	0.999934
ENSMUSG00000028273	17647.7	7124.76	23351.7	15988.7	5067.02	5782.93	Pdlim5	12493.8	-0.869647	0.380811	-2.28367	0.0223908	0.669709
ENSMUSG00000061306	11088.9	12629.8	13555.6	12396.7	11733.6	13334.1	Slc38a10	12456.4	0.0102659	0.141095	0.0727585	0.941998	0.999934
ENSMUSG00000029050	16186.3	9001.78	12618.5	15603.1	9702.46	11538	Ski	12441.7	-0.0247673	0.137248	-0.180456	0.856794	0.999934
ENSMUSG00000040026	36.4378	525.309	162.592	66.339	73491.5	367.902	Saa3	12441.7	2.47893	1.43177	1.73138	0.0833847	0.993943
ENSMUSG00000020184	11466.1	12956.5	10403.7	10107.6	18786.5	10842.2	Mdm2	12427.1	0.137594	0.206384	0.666686	0.504973	0.999934
ENSMUSG00000018326	15873.1	9322.09	12574.5	16066.5	9345.58	11352.8	Ywhab	12422.4	-0.0421062	0.130598	-0.322411	0.747142	0.999934
ENSMUSG00000029781	12606.5	11555.7	13544.6	13283.2	12508.3	10978.8	Fkbp9	12412.8	-0.0375863	0.166907	-0.225193	0.821829	0.999934
ENSMUSG00000005087	18798.9	5714.33	21597.3	15999.2	5134.86	7229.32	Cd44	12412.3	-0.647668	0.329373	-1.96636	0.0492565	0.873018
ENSMUSG00000020869	16820.5	7973.59	13915.9	16854.9	8483.38	10417.8	Lrrc59	12411	-0.10826	0.178765	-0.605597	0.544782	0.999934
ENSMUSG00000055053	10780.7	13350.5	14810.2	10227.7	9850.91	15342.3	Nfic	12393.7	-0.154279	0.173733	-0.888026	0.374527	0.999934
ENSMUSG00000029106	12999.4	12352.2	11995.6	13264.9	10282.5	13438.4	Add1	12388.8	-0.0236981	0.16361	-0.144845	0.884833	0.999934
ENSMUSG00000022139	15163	9176.88	14046.6	14131.2	8854.02	12953.1	Mbnl2	12387.5	-0.0901443	0.121627	-0.741155	0.4586	0.999934
ENSMUSG00000059070	13200.3	9837.79	13487.5	14245.6	12008.9	11495.4	Rpl18	12379.2	0.0557823	0.176435	0.316164	0.751878	0.999934
ENSMUSG00000071650	10222.3	12397.1	12374.6	10677.7	14386.1	14072.5	Ganab	12355	0.1544	0.128394	1.20255	0.229152	0.999934
ENSMUSG00000044786	5983.68	16756.5	5889.57	5291.74	30238.9	9956.84	Zfp36	12352.9	0.480403	0.265121	1.81201	0.0699839	0.951939
ENSMUSG00000032504	13073.3	11547.2	13802.7	12766.9	11268.6	11530.2	Pdcd6ip	12331.5	-0.109647	0.139386	-0.786646	0.431489	0.999934
ENSMUSG00000040711	10422.2	14338.1	12290	9056.71	13622.2	14200.3	Sh3pxd2b	12321.6	-0.0226931	0.161124	-0.140842	0.887995	0.999934
ENSMUSG00000045954	20255.5	5722.87	16310.8	12192	6064.9	13314	Cavin2	12310	-0.314123	0.218974	-1.43453	0.151422	0.999934
ENSMUSG00000095041	2735.79	24382	9398.48	3554.42	18225.2	15468.4		12294	0.227091	0.269858	0.84152	0.400057	0.999934
ENSMUSG00000020122	4934.86	13654.8	13642.4	6481.03	18601.7	16279	Egfr	12265.6	0.364653	0.132349	2.75523	0.00586511	0.352738
ENSMUSG00000000555	9493.52	6428.62	37581.8	9323.03	4094.71	6561.35	Itga5	12247.2	-1.04025	0.457011	-2.27621	0.0228337	0.67591
ENSMUSG00000018474	9786.01	15940.8	15728.6	9087.48	11142.7	11724.2	Chd3	12235	-0.349356	0.162437	-2.15072	0.0314983	0.760661
ENSMUSG00000015932	16233.5	7320.15	20053.8	14893.6	6891.7	7970.34	Dstn	12227.2	-0.508821	0.304037	-1.67355	0.0942192	0.999934
ENSMUSG00000030058	11750.7	10793.4	12818.4	12609.2	11630.4	13713.3	Copg1	12219.2	0.102276	0.120038	0.852033	0.394196	0.999934
ENSMUSG00000020841	16627.5	7476.04	9308.4	15471.4	10522.4	13780.2	Cpd	12197.7	0.318911	0.207116	1.53977	0.123617	0.999934
ENSMUSG00000025555	12449.9	12906.4	12873.3	11570.9	9470.44	13836.8	Farp1	12184.6	-0.14916	0.180738	-0.825285	0.40921	0.999934
ENSMUSG00000004040	10831.9	12964	12234	11400.7	13337.1	12123.4	Stat3	12148.5	0.0338819	0.122691	0.276156	0.782428	0.999934
ENSMUSG00000032737	12633.1	9490.79	11038.7	15727.1	10377.9	13597.6	Inppl1	12144.2	0.248687	0.1333	1.86561	0.0620955	0.925047
ENSMUSG00000040690	10308.9	12980	11344.1	14261	12441.4	11397.1	Col16a1	12122.1	0.13759	0.183713	0.748939	0.453894	0.999934
ENSMUSG00000057193	9470.87	14110.7	12400.9	11370.9	11784.7	13491.5	Slc44a2	12104.9	0.0419993	0.178665	0.235073	0.814152	0.999934
ENSMUSG00000026276	14522.9	10332.1	12540.5	12759.2	10868.4	11562.4	Septin2	12097.6	-0.0770849	0.1406	-0.548258	0.583515	0.999934
ENSMUSG00000054408	23383.2	5602.22	5926.92	17735.6	5936.11	13796.8	Spcs3	12063.5	0.295512	0.337485	0.87563	0.381231	0.999934
ENSMUSG00000024012	11984.1	12348	10734.4	13239.9	12072.8	11829.4	Mtch1	12034.8	0.0838188	0.132621	0.632016	0.527377	0.999934
ENSMUSG00000040952	12496.2	10226.4	11808.8	14726.3	12644	10149	Rps19	12008.5	0.108531	0.182846	0.593565	0.552803	0.999934
ENSMUSG00000020571	10808.2	10358.8	15374.8	12040	11308.9	12050.3	Pdia6	11990.2	-0.0228015	0.182816	-0.124724	0.900742	0.999934
ENSMUSG00000025794	12060.9	11114.8	12396.5	13781.2	12816	9740.27	Rpl14	11984.9	0.0171525	0.191879	0.0893923	0.92877	0.999934
ENSMUSG00000051223	15710.6	9102.15	11790.1	14572.5	9416.37	11289.3	Bzw1	11980.2	-0.0408269	0.128591	-0.317495	0.750868	0.999934
ENSMUSG00000030591	16815.5	5434.59	11100.2	22667.7	6851.39	8873.13	Psmd8	11957.1	0.148306	0.219633	0.675244	0.499521	0.999934
ENSMUSG00000040731	12904.9	10409	11470.4	13572.6	10054.4	13154.9	Eif4h	11927.7	0.0735411	0.13802	0.532827	0.594153	0.999934
ENSMUSG00000025980	13766.6	8750.87	13721.5	13378.4	10382.8	11459.8	Hspd1	11910	-0.0183267	0.173803	-0.105445	0.916023	0.999934
ENSMUSG00000034462	11115.5	13101.8	12324	10792.1	11775.9	12208.6	Pkd2	11886.3	-0.0700293	0.127312	-0.550061	0.582278	0.999934
ENSMUSG00000057841	11487.8	11761.8	11856	12955.3	13210.2	9881.17	Rpl32	11858.7	0.026321	0.172708	0.152402	0.87887	0.999934
ENSMUSG00000020152	15795.3	9211.05	13709.4	13420.7	7780.45	11173.6	Actr2	11848.4	-0.257882	0.121641	-2.12002	0.0340043	0.783796
ENSMUSG00000032437	12750.3	10434.6	12966.7	11914.1	10126.2	12848.7	Stt3b	11840.1	-0.0514462	0.122673	-0.419378	0.67494	0.999934
ENSMUSG00000021133	8400.39	14354.2	11942.8	8819.24	12055.1	15356.2	Susd6	11821.3	0.0603958	0.1895	0.318711	0.749945	0.999934
ENSMUSG00000018567	13458.3	11539.7	9148	14792.6	13062.8	8702.66	Gabarap	11784	0.0812227	0.140631	0.577558	0.563562	0.999934
ENSMUSG00000014602	21201.9	6373.1	8194.42	18381.7	14728.2	1821.25	Kif1a	11783.4	-0.368158	0.551736	-0.667271	0.504599	0.999934
ENSMUSG00000041740	13345.1	9681.91	12148.3	13546.6	9447.83	12486.1	Rnf10	11776	0.00866782	0.122277	0.0708868	0.943488	0.999934
ENSMUSG00000041734	10971.7	13307.8	12938.2	10519.1	10404.4	12279.1	Kirrel	11736.7	-0.163686	0.148884	-1.09942	0.271585	0.999934
ENSMUSG00000070327	8598.33	20430.4	6894.78	6599.29	13428.5	14453.4	Rnf213	11734.1	0.0161506	0.358212	0.0450866	0.964038	0.999934
ENSMUSG00000060938	11323.3	13180.8	10478.4	13122.6	12867.1	9274.09	Rpl26	11707.7	0.000635997	0.15745	0.00403935	0.996777	0.999934
ENSMUSG00000032875	10545.3	10168.8	14025.8	9303.8	10683.6	15493.6	Arhgef17	11703.5	0.0115249	0.150096	0.0767831	0.938796	0.999934
ENSMUSG00000074884	9913.05	10903.4	11327.6	11224.7	15101.8	11744.2	Serf2	11702.5	0.233707	0.162378	1.43928	0.150072	0.999934
ENSMUSG00000020460	12203.7	12108.8	11322.1	13664.9	12181.9	8630.48	Rps27a	11685.3	-0.0729312	0.183284	-0.397913	0.690694	0.999934
ENSMUSG00000034024	13671.1	9139.51	12871.1	13734.1	8892.36	11765	Cct2	11678.9	-0.0541795	0.12656	-0.428093	0.668583	0.999934
ENSMUSG00000075706	13547	9010.32	8666.82	15283	10896	12484.3	Gpx4	11647.9	0.324735	0.153271	2.11871	0.0341154	0.784939
ENSMUSG00000020097	17071.6	8775.43	9878.57	15081.1	9286.59	9729.83	Sgpl1	11637.2	-0.0398453	0.139959	-0.284693	0.775879	0.999934
ENSMUSG00000021427	12265.7	10419.7	11838.5	12509.2	11108.3	11654.6	Ssr1	11632.7	0.0326786	0.124661	0.262139	0.793214	0.999934
ENSMUSG00000044258	1138.43	14600.8	1591.86	1504.65	49708.7	994.118	Ctla2a	11589.8	0.493366	0.440012	1.12126	0.262179	0.999934
ENSMUSG00000002020	1243.81	4723.51	35430.8	1746.93	23598.9	2680.55	Ltbp2	11570.8	-0.0401162	1.3185	-0.0304255	0.975728	0.999934
ENSMUSG00000037072	14631.3	8607.8	12560.2	15158	9584.48	8866.18	Selenof	11568	-0.0982116	0.203203	-0.483319	0.628869	0.999934
ENSMUSG00000025982	11855.1	12167.5	11711	10795	10792.7	11976.4	Sf3b1	11549.6	-0.0919317	0.134647	-0.682763	0.494757	0.999934
ENSMUSG00000032096	11993	10917.2	12035.1	11453.6	10520.4	12170.3	Arcn1	11514.9	-0.0345533	0.12293	-0.281081	0.778648	0.999934
ENSMUSG00000028517	8638.71	12887.1	10283.9	13139.9	11898.8	12145.1	Plpp3	11498.9	0.243251	0.204995	1.18662	0.235378	0.999934
ENSMUSG00000001555	13655.3	8955.87	13873.1	14615.7	7643.79	10231.7	Fkbp10	11495.9	-0.189942	0.178837	-1.0621	0.288192	0.999934
ENSMUSG00000033420	4202.16	13175.4	13744.5	8172.19	19316.4	9932.48	Antxr1	11423.9	0.351474	0.311786	1.12729	0.25962	0.999934
ENSMUSG00000028234	12499.1	9915.73	12497.6	13686	10417.2	9472.39	Rps20	11414.7	-0.0655613	0.184644	-0.355068	0.722538	0.999934
ENSMUSG00000038400	17380.8	6209.75	12588.8	18327.8	6304.78	7574.61	Pmepa1	11397.8	-0.210101	0.232025	-0.905508	0.365196	0.999934
ENSMUSG00000022175	13117.6	10585.2	9836.82	13785	9728.02	11144.9	Lrp10	11366.3	0.0433586	0.145518	0.297959	0.765734	0.999934
ENSMUSG00000013076	14026.6	10539.3	10154.3	13169.7	9677.88	10352.6	Amotl1	11320.1	-0.0620347	0.128473	-0.482863	0.629193	0.999934
ENSMUSG00000006998	13833.6	8231.97	11559.4	13898.5	8631.83	11754.6	Psmd2	11318.3	0.0330612	0.121791	0.271459	0.786038	0.999934
ENSMUSG00000031441	12587.8	9790.81	10279.6	10766.1	9851.89	14575.2	Atp11a	11308.6	0.0953061	0.208645	0.456785	0.647825	0.999934
ENSMUSG00000022246	10299.1	11281.3	12238.3	9577.81	20109.8	4193.91	Rai14	11283.4	-0.262499	0.432856	-0.606434	0.544226	0.999934
ENSMUSG00000031422	11601	9639.2	12160.3	11732.4	10265.8	12190.3	Morf4l2	11264.8	0.03685	0.123352	0.298739	0.765139	0.999934
ENSMUSG00000018398	13990.1	12225.2	9356.73	13605.3	9034.91	9211.46	Septin8	11237.3	-0.166133	0.168122	-0.988172	0.323068	0.999934
ENSMUSG00000003429	12019.5	8872.59	11274.9	13998.5	10881.2	10198.6	Rps11	11207.6	0.123349	0.168442	0.732293	0.46399	0.999934
ENSMUSG00000052911	13591.3	9797.22	9940.09	13596.6	11498.6	8730.5	Lamb2	11192.4	0.0147925	0.161113	0.0918143	0.926846	0.999934
ENSMUSG00000028464	15526.4	4445.9	21772	16348.2	2982.8	5990.8	Tpm2	11177.7	-0.779953	0.378666	-2.05974	0.0394236	0.809148
ENSMUSG00000021614	5822.17	13456.2	18940.9	5111.95	5371.79	18339.4	Vcan	11173.7	-0.514539	0.302336	-1.70188	0.0887782	0.999934
ENSMUSG00000005973	11333.1	9976.59	12338.3	11689.1	10983.5	10652.6	Rcn1	11162.2	-0.00950663	0.153295	-0.0620153	0.950551	0.999934
ENSMUSG00000007817	9005.06	13789.3	13081	8942.3	8773.4	13353.2	Zmiz1	11157.4	-0.210053	0.211721	-0.992122	0.321138	0.999934
ENSMUSG00000024190	9210.88	15458.2	7132.08	6554.1	20800.9	7725.07	Dusp1	11146.9	0.0185357	0.236414	0.0784036	0.937507	0.999934
ENSMUSG00000024392	11019	11255.7	10942	11989.1	10373.9	11251.9	Bag6	11138.6	0.0148199	0.137709	0.107618	0.914299	0.999934
ENSMUSG00000026305	17281.4	6791.64	12626.2	14798.4	6874.99	8069.49	Lrrfip1	11073.7	-0.283918	0.197926	-1.43446	0.15144	0.999934
ENSMUSG00000036438	13615.9	7908.46	11095.8	14249.4	10183.2	9321.05	Calm2	11062.3	0.0595766	0.189792	0.313904	0.753594	0.999934
ENSMUSG00000032011	4601.99	14705.4	29469.8	4485.09	10397.5	2657.94	Thy1	11053	-1.24461	0.915323	-1.35975	0.173909	0.999934
ENSMUSG00000032997	12460.7	9235.61	10581.7	13990.8	11476	8533.06	Chpf	11046.3	0.0571196	0.195119	0.292743	0.769719	0.999934
ENSMUSG00000036371	11904.3	8818.14	11868.1	11185.3	10325.8	12139.9	Serbp1	11040.3	0.0567185	0.147517	0.384488	0.700617	0.999934
ENSMUSG00000038274	10682.2	11713.7	10175.2	12377.5	12762.9	8514.8	Fau	11037.7	0.0267113	0.172645	0.154718	0.877044	0.999934
ENSMUSG00000028849	13825.7	7798.48	13244.7	14510	7352.79	9461.08	Map7d1	11032.1	-0.166598	0.183533	-0.90773	0.364021	0.999934
ENSMUSG00000051695	11465.1	9313.55	10697	12759.2	10614.8	11288.4	Pcbp1	11023	0.140185	0.124746	1.12376	0.261114	0.999934
ENSMUSG00000027254	12733.5	9424.59	13676.4	11452.6	6479.77	12167.7	Map1a	10989.1	-0.286965	0.163964	-1.75017	0.0800884	0.984928
ENSMUSG00000002233	16736.8	6323.99	11532	18198	6053.1	7064.93	Rhoc	10984.8	-0.215362	0.226957	-0.948914	0.342665	0.999934
ENSMUSG00000028583	17252.8	7377.81	6942.02	17450	10965.8	5819.46	Pdpn	10968	0.110674	0.222935	0.496441	0.619583	0.999934
ENSMUSG00000038463	4093.84	11407.3	9430.34	4713.91	31549.4	4578.34	Olfml2b	10962.2	0.209473	0.447156	0.468456	0.639459	0.999934
ENSMUSG00000078578	13816.8	9161.94	11230.9	13576.4	9200.08	8652.22	Ube2d3	10939.7	-0.131725	0.161991	-0.813163	0.416125	0.999934
ENSMUSG00000031010	12320.9	12743	11674.8	9233.62	8577.76	11078.8	Usp9x	10938.1	-0.354353	0.173861	-2.03814	0.0415363	0.819089
ENSMUSG00000035152	12329.8	10746.4	11333.1	11413.2	8456.84	11318	Ap2b1	10932.9	-0.152879	0.151719	-1.00764	0.313627	0.999934
ENSMUSG00000015653	10997.3	11204.4	10371.8	10036.4	9691.64	13227.1	Steap2	10921.5	0.00287456	0.18851	0.0152488	0.987834	0.999934
ENSMUSG00000019978	13183.6	9925.34	11574.8	11769.9	9767.34	9225.38	Epb41l2	10907.7	-0.171388	0.145444	-1.17838	0.238647	0.999934
ENSMUSG00000029364	17538.4	5621.44	9440.23	18474	6012.79	8290.4	Wsb2	10896.2	-0.00509043	0.147165	-0.0345899	0.972407	0.999934
ENSMUSG00000032060	17061.7	5405.77	7004.64	19255.6	7290.85	9273.22	Cryab	10882	0.336648	0.143772	2.34155	0.0192041	0.618987
ENSMUSG00000049807	13154	10177.3	10064.2	11583.4	9883.35	10300.4	Arhgap23	10860.4	-0.0641388	0.135058	-0.474898	0.634859	0.999934
ENSMUSG00000021486	13894.6	7645.8	11311.1	15198.4	7795.19	9307.14	Prelid1	10858.7	-0.0411922	0.162544	-0.253421	0.799943	0.999934
ENSMUSG00000031963	7314.15	12036.2	12551.4	11644.9	5972.48	15575.4	Bmper	10849.1	-0.00075905	0.352332	-0.00215436	0.998281	0.999934
ENSMUSG00000026615	11657.1	10705.8	10665.2	11055.5	9689.68	11082.3	Eprs	10809.3	-0.0549786	0.133077	-0.413134	0.679508	0.999934
ENSMUSG00000029430	14366.3	6171.31	11022.2	14884.9	7671.32	10695.2	Ran	10801.9	0.106872	0.154376	0.692282	0.48876	0.999934
ENSMUSG00000031765	11680.8	8495.69	7883.52	16787.6	14651.5	5307.18	Mt1	10801	0.25132	0.307511	0.817273	0.413772	0.999934
ENSMUSG00000051853	11799.9	8399.6	11636.3	11456.5	9036.88	12452.1	Arf3	10796.9	0.0535097	0.129391	0.413549	0.679204	0.999934
ENSMUSG00000025508	12627.2	8087.83	11528.7	15206.1	9730.97	7560.69	Rplp2	10790.2	-0.0225315	0.247483	-0.0910424	0.927459	0.999934
ENSMUSG00000002985	7298.39	9657.35	1978.57	8979.8	32632.9	4184.34	Apoe	10788.6	1.04625	0.310503	3.36952	0.000752995	0.129888
ENSMUSG00000059005	10537.4	9780.13	10335.6	11722.8	9757.51	12434.7	Hnrnpa3	10761.4	0.139136	0.141233	0.985147	0.324552	0.999934
ENSMUSG00000025647	13182.6	9181.16	9132.62	13426.4	10463.4	8983.59	Shisa5	10728.3	0.0637309	0.135271	0.471135	0.637545	0.999934
ENSMUSG00000020149	12719.7	8647.3	10372.9	13049.6	10543	8949.67	Rab1a	10713.7	0.0366349	0.172714	0.212113	0.832019	0.999934
ENSMUSG00000052459	15591.4	9247.35	8707.46	14257.1	9515.66	6939.69	Atp6v1a	10709.8	-0.138316	0.154223	-0.896855	0.369796	0.999934
ENSMUSG00000055302	9451.18	10875.6	10089.5	9316.3	11674.6	12839.2	Mrfap1	10707.7	0.143077	0.155101	0.922475	0.356281	0.999934
ENSMUSG00000019188	13391.4	8341.94	11722	13401.4	7956.43	9413.25	H13	10704.4	-0.127807	0.149483	-0.854996	0.392553	0.999934
ENSMUSG00000054364	10746.2	9375.48	11215.6	10735.4	10097.7	12055.5	Rhob	10704.3	0.0699262	0.125605	0.556715	0.577722	0.999934
ENSMUSG00000012017	9526.02	10908.7	10308.1	10310.4	13986.9	8942.71	Scarf2	10663.8	0.0893991	0.182439	0.490022	0.624119	0.999934
ENSMUSG00000005442	9814.57	10855.3	11178.2	10333.5	10327.7	11444.1	Cic	10658.9	0.0121336	0.127924	0.0948504	0.924434	0.999934
ENSMUSG00000036103	8495.91	15771	10659.7	9043.25	12768.8	7208.44	Colec12	10657.9	-0.259865	0.196172	-1.32468	0.185278	0.999934
ENSMUSG00000063856	13647.4	7192.03	11680.3	14582.1	7205.32	9532.4	Gpx1	10639.9	-0.0648713	0.159511	-0.406689	0.684236	0.999934
ENSMUSG00000023224	6993.1	17436.6	5289.73	10434.5	19896.5	3766.86	Serping1	10636.2	0.0941462	0.257261	0.365956	0.714398	0.999934
ENSMUSG00000081534	12464.7	9314.62	8879.94	11749.7	11965.6	9266.26	Slc48a1	10606.8	0.112364	0.166481	0.674934	0.499718	0.999934
ENSMUSG00000041773	12719.7	11089.1	6599.26	14120.6	9079.15	9947.27	Enc1	10592.5	0.151305	0.228586	0.661916	0.508025	0.999934
ENSMUSG00000004677	10445.8	11608	10243.3	9891.24	9806.67	11280.6	Myo9b	10545.9	-0.0609545	0.156331	-0.389906	0.696606	0.999934
ENSMUSG00000010277	10220.3	11461.8	11307.8	9595.12	8477.48	12135.5	Bltp2	10533	-0.141208	0.179367	-0.787257	0.431132	0.999934
ENSMUSG00000068039	12522.8	8544.81	11545.1	12211.2	8053.76	10287.3	Tcp1	10527.5	-0.0960404	0.126308	-0.760364	0.447037	0.999934
ENSMUSG00000000078	13317.5	9735.29	9715.97	12326.6	7549.41	10246.5	Klf6	10481.9	-0.133773	0.165028	-0.810604	0.417593	0.999934
ENSMUSG00000020859	12429.2	10327.9	9421.55	11157.4	8433.24	10852.7	Spag9	10437	-0.0815221	0.174825	-0.466306	0.640996	0.999934
ENSMUSG00000031812	9461.02	10654.6	7876.93	10898.8	14026.2	9588.06	Map1lc3b	10417.6	0.29482	0.132264	2.22902	0.0258128	0.706666
ENSMUSG00000019558	12703	9692.58	8817.32	13888.9	10057.4	7185.83	Slc6a8	10390.8	-0.0373894	0.166086	-0.225121	0.821885	0.999934
ENSMUSG00000109336	17041.1	5717.54	10887.1	14659	5374.74	8625.26	Samd4b	10384.1	-0.214391	0.138414	-1.54891	0.121403	0.999934
ENSMUSG00000034463	5135.76	7174.95	7472.64	4858.13	14536.5	23076.9	Scara3	10375.8	0.860093	0.346986	2.47875	0.0131842	0.530648
ENSMUSG00000028788	13798.1	7580.67	11873.6	13179.3	7048.02	8773.98	Ptp4a2	10375.6	-0.202482	0.159688	-1.26799	0.204801	0.999934
ENSMUSG00000043733	13785.3	7953.3	10794.8	12731.3	6595.78	10364.7	Ptpn11	10370.9	-0.147622	0.135053	-1.09307	0.274362	0.999934
ENSMUSG00000045039	10757	8602.46	11490.2	9466.29	8407.68	13312.3	Megf8	10339.3	-0.00166971	0.158784	-0.0105156	0.99161	0.999934
ENSMUSG00000025511	10455.7	7611.64	8017.55	11570.9	10508.6	13863.7	Tspan4	10338	0.467145	0.194087	2.40689	0.0160891	0.570962
ENSMUSG00000026623	9746.62	11239.7	7267.21	8987.49	16616.8	8142.55	Lpgat1	10333.4	0.203656	0.200078	1.01788	0.308735	0.999934
ENSMUSG00000057530	20549.9	5588.34	6797.01	17351	6258.57	5390.68	Ece1	10322.6	-0.138847	0.177416	-0.782611	0.433856	0.999934
ENSMUSG00000007564	11802.9	8816	10159.8	12501.5	8389	10195.1	Ppp2r1a	10310.7	0.00553412	0.128391	0.0431037	0.965619	0.999934
ENSMUSG00000029201	15505.8	5410.04	9568.76	14472.5	5777.82	10969.2	Ugdh	10284	0.064004	0.145417	0.440142	0.659834	0.999934
ENSMUSG00000031751	12651.8	8387.85	9786.28	12213.1	8464.7	9940.31	Amfr	10240.7	-0.00511638	0.122898	-0.0416309	0.966793	0.999934
ENSMUSG00000052727	11282.9	12170.7	16194.4	7277.1	5303.96	9204.51	Map1b	10238.9	-0.881673	0.184282	-4.78438	1.72e-06	0.00112179
ENSMUSG00000036098	12712.8	10210.4	5642.38	11546.8	10774.1	10454.3	Myrf	10223.5	0.27392	0.258009	1.06167	0.288386	0.999934
ENSMUSG00000020088	9878.58	9098.94	11324.3	10069.1	9168.62	11788.5	Sar1a	10221.3	0.0321941	0.121478	0.26502	0.790994	0.999934
ENSMUSG00000013787	9027.71	11551.4	9756.62	9568.2	10561.7	10720.5	Ehmt2	10197.7	0.0302015	0.142648	0.21172	0.832325	0.999934
ENSMUSG00000028745	14588.9	5989.8	11584.7	14666.7	7182.71	7118.86	Capzb	10188.6	-0.143002	0.245802	-0.581776	0.560717	0.999934
ENSMUSG00000056076	12823.1	6852.5	10760.7	12684.2	7152.23	10777.9	Eif3b	10175.1	0.0160216	0.12308	0.130172	0.89643	0.999934
ENSMUSG00000034807	10164.2	8987.9	12826.1	10005.7	8173.7	10779.6	Colgalt1	10156.2	-0.136854	0.136206	-1.00476	0.315012	0.999934
ENSMUSG00000073702	9587.08	10402.6	9466.59	11575.7	12009.8	7811.18	Rpl31	10142.2	0.0677815	0.187689	0.361137	0.717997	0.999934
ENSMUSG00000021248	11451.3	9489.72	8772.28	12810.2	8877.61	9303.66	Tmed10	10117.5	0.0502476	0.140638	0.357284	0.720879	0.999934
ENSMUSG00000030122	8215.24	7706.66	12602	9943.16	7367.53	14855.2	Ptms	10115	0.149533	0.154934	0.965137	0.334476	0.999934
ENSMUSG00000021701	7947.38	9887.97	16369.1	10187.4	9424.23	6860.54	Plk2	10112.8	-0.31556	0.339203	-0.930298	0.352217	0.999934
ENSMUSG00000036698	11021.9	10229.6	13339.1	8134.7	7982.97	9940.31	Ago2	10108.1	-0.406785	0.123263	-3.30013	0.000966401	0.144472
ENSMUSG00000001870	3032.22	11858.9	19441.8	2735.28	5710.97	17850.6	Ltbp1	10105	-0.439993	0.254791	-1.72688	0.0841891	0.995496
ENSMUSG00000029119	9033.62	12677.9	7281.49	9508.59	13463.9	8613.08	Man2b2	10096.4	0.13423	0.13171	1.01913	0.308142	0.999934
ENSMUSG00000021959	12572	8573.63	10198.3	11030.5	8757.67	9395.85	Lats2	10088	-0.0922101	0.135721	-0.679407	0.49688	0.999934
ENSMUSG00000086503	9850.02	11565.3	28789.8	2162.27	7.865	8126.02	Xist	10083.5	-3.56648	1.73284	-2.05817	0.0395737	0.809148
ENSMUSG00000037679	9036.57	11598.4	11545.1	9209.58	8583.66	10494.3	Inf2	10078	-0.181436	0.168401	-1.0774	0.281299	0.999934
ENSMUSG00000045482	7717.92	13638.8	10345.5	6287.78	10078	12373.9	Trrap	10073.6	-0.158504	0.207485	-0.76393	0.444909	0.999934
ENSMUSG00000068267	11336.1	8021.63	10620.1	12114.1	7534.67	10751.8	Cenpb	10063.1	0.00785643	0.131663	0.0596707	0.952418	0.999934
ENSMUSG00000063382	8199.49	11574.9	9357.83	7912.61	10739.7	12258.2	Bcl9l	10007.1	0.0764398	0.17963	0.425541	0.670442	0.999934
ENSMUSG00000058056	6086.1	8483.95	26906.8	6257.98	5139.77	7163.22	Palld	10006.3	-0.859016	0.378103	-2.27191	0.023092	0.678792
ENSMUSG00000028776	15806.1	5444.2	17461.1	10860.4	3230.55	7079.72	Tinagl1	9980.34	-0.865076	0.215137	-4.02105	5.79e-05	0.0216538
ENSMUSG00000021186	12859.6	10282	13033.7	12309.2	7354.75	3993	Fbln5	9972.05	-0.743855	0.344115	-2.16165	0.0306454	0.752802
ENSMUSG00000061731	11894.5	7400.23	11281.5	11964.1	7311.5	9962.92	Ext1	9969.12	-0.0627866	0.133498	-0.47032	0.638126	0.999934
ENSMUSG00000032115	9605.79	9105.35	12121.9	9633.58	8772.42	10376.1	Hyou1	9935.85	-0.091349	0.137393	-0.664874	0.506131	0.999934
ENSMUSG00000046434	9590.03	8882.2	11940.6	9821.05	8024.26	11351.9	Hnrnpa1	9935.01	-0.0616771	0.131179	-0.470177	0.638229	0.999934
ENSMUSG00000032336	12121	7505.93	9764.31	12479.4	8111.76	9598.5	Nptn	9930.15	0.043046	0.126955	0.339064	0.734561	0.999934
ENSMUSG00000059291	11281.9	8417.75	11028.8	12704.4	8627.9	7513.72	Rpl11	9929.08	-0.114798	0.212787	-0.539498	0.589543	0.999934
ENSMUSG00000004897	12929.5	7152.52	9837.92	13165.9	7381.3	9078.39	Hdgf	9924.25	-0.0148042	0.130647	-0.113315	0.909781	0.999934
ENSMUSG00000021127	3409.4	17185.7	5795.09	3848.62	22504.7	6758.78	Zfp36l1	9917.05	0.262483	0.136402	1.92434	0.0543126	0.888534
ENSMUSG00000033307	9918.96	8245.85	12198.8	12332.3	9791.92	6949.26	Mif	9906.18	-0.0793863	0.283409	-0.280112	0.779392	0.999934
ENSMUSG00000007872	9551.63	8607.8	9633.58	7818.39	11776.8	12046.8	Id3	9905.85	0.162833	0.215782	0.754619	0.450478	0.999934
ENSMUSG00000045414	15268.4	3653.67	5726.98	12940.9	4325.75	17486.2	Dipk2a	9900.32	0.528745	0.372069	1.42109	0.15529	0.999934
ENSMUSG00000037331	9789.95	9363.73	11308.9	9488.4	8657.39	10760.5	Larp1	9894.81	-0.0766529	0.122426	-0.626115	0.531239	0.999934
ENSMUSG00000042626	8205.4	11234.3	11825.3	8516.39	11121.1	8458.27	Shc1	9893.46	-0.147814	0.185494	-0.796867	0.425528	0.999934
ENSMUSG00000062997	10981.6	9130.97	9009.58	12338.1	10155.7	7742.47	Rpl35	9893.06	0.0345271	0.16422	0.210248	0.833474	0.999934
ENSMUSG00000026103	10643.8	10979.2	10829.9	7803.97	8807.81	10262.1	Gls	9887.8	-0.281108	0.155389	-1.80906	0.0704418	0.954822
ENSMUSG00000020198	10675.3	10687.7	9430.34	10499.8	9896.13	8112.11	Ap3d1	9883.56	-0.117331	0.132421	-0.886049	0.375591	0.999934
ENSMUSG00000041028	11091.9	7528.35	10106	11310.3	7779.46	11372.8	Ghitm	9864.79	0.0819754	0.128557	0.637658	0.523696	0.999934
ENSMUSG00000052310	10943.2	9806.83	8463.58	11443	10334.6	8195.6	Slc39a1	9864.46	0.031269	0.126811	0.246579	0.805234	0.999934
ENSMUSG00000028962	13212.1	7524.08	9284.23	13881.2	7841.4	7422.4	Slc4a2	9860.91	-0.0637702	0.165717	-0.384813	0.700376	0.999934
ENSMUSG00000021831	10548.2	8282.15	15198	11699.7	5818.13	7551.99	Ero1a	9849.7	-0.456949	0.269214	-1.69734	0.0896315	0.999934
ENSMUSG00000042520	10735.4	9920	9726.96	11123.8	9277.75	8293.01	Ubap2l	9846.15	-0.0917329	0.142826	-0.64227	0.520698	0.999934
ENSMUSG00000076431	5285.45	12943.7	9988.43	4434.14	13049	13304.5	Sox4	9834.21	0.0575099	0.198246	0.290093	0.771745	0.999934
ENSMUSG00000021794	11847.2	8100.64	9926.9	11041.1	5881.05	12163.4	Glud1	9826.72	-0.0900091	0.210509	-0.427579	0.668958	0.999934
ENSMUSG00000040385	12036.3	6855.7	9200.73	12994.8	7998.7	9746.36	Ppp1ca	9805.42	0.138596	0.127977	1.08298	0.278819	0.999934
ENSMUSG00000025544	8943.02	9136.31	9501.75	9412.45	9492.07	12307.8	Tm9sf2	9798.89	0.167384	0.152883	1.09485	0.273582	0.999934
ENSMUSG00000015647	8002.53	15499.8	6044.47	4487.02	9395.72	15355.3	Lama5	9797.48	-0.0986547	0.440437	-0.223993	0.822763	0.999934
ENSMUSG00000030934	8154.19	7535.83	9131.52	8281.8	9492.07	16017.2	Oat	9768.77	0.388481	0.216283	1.79617	0.0724672	0.964816
ENSMUSG00000022558	12323.9	8877.93	7801.12	12973.6	10371	6167.36	Mroh1	9752.47	-0.0131019	0.185279	-0.0707144	0.943625	0.999934
ENSMUSG00000026483	7844.96	9380.81	7647.32	8375.06	10565.6	14691.7	Niban1	9750.92	0.40116	0.237028	1.69246	0.0905588	0.999934
ENSMUSG00000036333	9855.93	13197.8	9769.81	9508.59	7734.24	8347.81	Kidins220	9735.7	-0.349281	0.209808	-1.66476	0.0959605	0.999934
ENSMUSG00000020745	10475.4	9569.8	10281.8	9660.5	8610.2	9796.8	Pafah1b1	9732.4	-0.112974	0.123236	-0.916731	0.359283	0.999934
ENSMUSG00000034675	11172.6	7480.31	10802.5	11784.3	6233.99	10849.2	Dbn1	9720.48	-0.0596143	0.153075	-0.389444	0.696948	0.999934
ENSMUSG00000025823	6634.63	8234.1	11901.1	6965.59	10138	14433.4	Pdia4	9717.8	0.2164	0.139426	1.55208	0.120643	0.999934
ENSMUSG00000021957	10243.9	9377.61	9629.19	10960.4	9448.81	8600.9	Tkt	9710.13	-0.0181029	0.140815	-0.128558	0.897708	0.999934
ENSMUSG00000040681	9186.26	7497.39	9701.69	10205.6	10820.3	10650.9	Hmgn1	9677.02	0.271676	0.16539	1.64264	0.100458	0.999934
ENSMUSG00000001576	12486.3	7034.01	13062.3	10936.3	6605.61	7914.68	Ergic1	9673.21	-0.334491	0.199451	-1.67706	0.0935305	0.999934
ENSMUSG00000007655	21496.3	4105.31	8411.94	14144.6	2436.18	7430.23	Cav1	9670.77	-0.511626	0.187222	-2.73272	0.0062813	0.358536
ENSMUSG00000056429	13145.2	8601.39	9034.85	11533.4	8365.41	7328.47	Tgoln1	9668.11	-0.176969	0.14049	-1.25966	0.207794	0.999934
ENSMUSG00000030341	7734.66	10587.3	8617.38	8980.76	11479	10589.1	Tnfrsf1a	9664.7	0.209778	0.131196	1.59896	0.109829	0.999934
ENSMUSG00000033880	11181.5	13170.1	7415.52	10653.7	9906.95	5348.93	Lgals3bp	9612.77	-0.317233	0.163599	-1.93909	0.0524904	0.885209
ENSMUSG00000035357	6634.63	10918.3	9338.06	8999.03	11709	10063.8	Pdzrn3	9610.47	0.215962	0.157084	1.37482	0.169187	0.999934
ENSMUSG00000041891	8263.5	9816.44	9868.68	8753.86	10322.8	10637	Lman1	9610.38	0.0879687	0.12139	0.724679	0.468649	0.999934
ENSMUSG00000025234	14936.5	6445.71	9476.48	13461	5663.78	7638.97	Arih1	9603.75	-0.215821	0.130117	-1.65866	0.0971842	0.999934
ENSMUSG00000034158	13195.4	7392.76	8666.82	13041.9	7650.67	7614.61	Lrrc58	9593.69	-0.0513625	0.138235	-0.37156	0.710221	0.999934
ENSMUSG00000021819	9556.55	9880.5	9264.45	9654.73	9548.11	9591.54	Zswim8	9582.65	0.00514792	0.124369	0.0413924	0.966983	0.999934
ENSMUSG00000025613	12597.6	6209.75	10044.5	12372.7	6917.26	9334.97	Cct8	9579.46	0.00776732	0.141184	0.0550157	0.956126	0.999934
ENSMUSG00000022533	11584.3	8340.87	9965.36	8648.1	6159.27	12752.2	Atp13a3	9575.01	-0.169079	0.232772	-0.726372	0.467611	0.999934
ENSMUSG00000021282	11186.4	9406.44	10230.1	10145.1	7624.13	8778.33	Eif5	9561.75	-0.221549	0.129368	-1.71255	0.086796	0.999934
ENSMUSG00000027035	13735.1	6421.15	6124.67	11522.8	8850.09	10678.7	Cers6	9555.42	0.338325	0.257298	1.31492	0.188538	0.999934
ENSMUSG00000031696	13161.9	7947.96	8088.96	11604.5	7996.73	8393.03	Vps35	9532.19	-0.0399964	0.139023	-0.287697	0.773579	0.999934
ENSMUSG00000037104	10558.1	7708.8	8988.7	12010.2	7490.43	10430.8	Socs5	9531.19	0.11989	0.142793	0.839612	0.401126	0.999934
ENSMUSG00000054008	12621.3	9132.04	8220.79	10622.9	7381.3	8996.64	Ndst1	9495.82	-0.142092	0.169565	-0.837981	0.402041	0.999934
ENSMUSG00000005683	11189.4	7389.55	10652	11190.1	7076.53	9355.84	Cs	9475.57	-0.0831677	0.132315	-0.628558	0.529639	0.999934
ENSMUSG00000021745	9888.43	8838.42	8595.41	9173.05	6117	14229	NA	9473.55	0.027304	0.285894	0.0955041	0.923914	0.999934
ENSMUSG00000038733	9922.9	10274.5	9530.31	9045.18	8985.76	9022.73	Wdr26	9463.56	-0.135307	0.125365	-1.0793	0.280453	0.999934
ENSMUSG00000051495	6788.26	11842.9	8174.65	6995.4	16276.6	6543.96	Irf2bp2	9436.97	0.0605094	0.214346	0.282298	0.777715	0.999934
ENSMUSG00000024811	8364.94	10536.1	9547.89	7348.25	10616.8	10164.7	Tnks2	9429.77	-0.028427	0.143477	-0.198129	0.842944	0.999934
ENSMUSG00000033565	7605.65	10153.8	11819.8	7572.26	8882.53	10425.6	Rbfox2	9409.95	-0.126906	0.134252	-0.945284	0.344514	0.999934
ENSMUSG00000021279	10963.8	8843.76	9867.58	10349.8	6740.3	9596.76	Cdc42bpb	9393.68	-0.171463	0.156639	-1.09464	0.273676	0.999934
ENSMUSG00000003363	10446.8	7518.75	7412.22	12630.4	12405.1	5906.44	Pld3	9386.61	0.223553	0.253822	0.880745	0.378456	0.999934
ENSMUSG00000024835	9727.91	8940.92	8072.48	11194.9	9711.3	8642.65	Coro1b	9381.7	0.140156	0.12512	1.12017	0.262642	0.999934
ENSMUSG00000024587	12467.6	6309.04	10229	12584.2	5820.1	8798.34	Nars	9368.06	-0.106685	0.136948	-0.779022	0.435967	0.999934
ENSMUSG00000022186	10515.7	8164.7	7194.7	10102.8	12751.1	7461.54	Oxct1	9365.1	0.211928	0.210487	1.00685	0.314009	0.999934
ENSMUSG00000056851	8536.29	10453.9	9814.85	9430.71	10147.8	7802.48	Pcbp2	9364.33	-0.076622	0.170135	-0.450359	0.652451	0.999934
ENSMUSG00000066232	14934.6	5326.76	12063.7	12848.6	4354.26	6570.92	Ipo7	9349.8	-0.460862	0.205981	-2.23739	0.0252606	0.701796
ENSMUSG00000036057	10069.6	8908.89	8424.03	11387.2	9493.05	7798.13	Ptpn23	9346.83	0.0526712	0.144937	0.363407	0.716301	0.999934
ENSMUSG00000035569	8706.66	9865.55	9653.35	8563.5	8266.11	10989.2	Ankrd11	9340.73	-0.0306317	0.164988	-0.18566	0.852712	0.999934
ENSMUSG00000022403	9049.37	9491.86	8575.63	9088.44	11136.8	8676.57	St13	9336.45	0.0845628	0.139478	0.60628	0.544329	0.999934
ENSMUSG00000011752	11206.1	6239.64	12441.6	13205.3	6100.29	6755.31	Pgam1	9324.7	-0.223271	0.270022	-0.826862	0.408315	0.999934
ENSMUSG00000020402	11253.4	7372.47	10069.7	11713.2	7397.03	8025.13	Vdac1	9305.15	-0.0881454	0.161497	-0.545803	0.585201	0.999934
ENSMUSG00000022708	12649.8	10028.9	5984.05	10180.6	7288.89	9637.64	Zbtb20	9294.99	-0.032331	0.281537	-0.114838	0.908574	0.999934
ENSMUSG00000062270	10171.1	7908.46	8841.49	11193	9126.34	8461.74	Morf4l1	9283.69	0.0938447	0.142901	0.656712	0.511366	0.999934
ENSMUSG00000026365	10509.8	12612.7	6375.15	9263.42	9947.25	6989.27	Cfh	9282.95	-0.130992	0.170888	-0.766541	0.443355	0.999934
ENSMUSG00000022884	5100.31	11447.9	10169.7	5274.43	11370.8	12317.3	Eif4a2	9280.08	0.105111	0.14586	0.72063	0.471137	0.999934
ENSMUSG00000056025	10297.1	17727	2960.71	6430.07	4004.27	14188.1	Clca3a1	9267.89	-0.280464	1.05347	-0.266228	0.790063	0.999934
ENSMUSG00000031246	8636.74	10957.8	9166.68	7330.94	11712.9	7795.52	Sh3bgrl	9266.77	-0.124686	0.156594	-0.796236	0.425895	0.999934
ENSMUSG00000029598	10405.5	8783.97	7616.56	11011.3	9233.51	8504.36	Plbd2	9259.19	0.104206	0.124233	0.838799	0.401582	0.999934
ENSMUSG00000038539	7584.97	7807.02	12571.2	8900.96	7067.68	11556.3	Atf5	9248.03	-0.0115543	0.161846	-0.0713907	0.943087	0.999934
ENSMUSG00000038612	10270.5	10368.4	7254.02	10255.6	11381.6	5944.7	Mcl1	9245.83	-0.0512826	0.163267	-0.314103	0.753443	0.999934
ENSMUSG00000034593	11178.5	9431	9860.99	9595.12	7210.24	8191.25	Myo5a	9244.52	-0.291713	0.130473	-2.23582	0.0253634	0.703409
ENSMUSG00000026343	14879.4	5764.51	6527.85	16174.2	4007.22	8090.36	Gpr39	9240.6	-0.0301184	0.22798	-0.13211	0.894898	0.999934
ENSMUSG00000003847	8597.35	11233.3	11228.7	6513.72	7994.77	9858.55	Nfat5	9237.73	-0.359561	0.146896	-2.44773	0.0143761	0.545075
ENSMUSG00000064210	11379.4	8623.82	8006.56	10271	8496.16	8631.34	Ano6	9234.72	-0.0204083	0.139915	-0.145863	0.88403	0.999934
ENSMUSG00000022234	10597.5	7548.64	9391.89	10333.5	8117.66	9370.63	Cct5	9226.63	0.0216422	0.128182	0.16884	0.865923	0.999934
ENSMUSG00000050721	10497	8028.04	8749.21	11603.6	7238.75	9235.82	Plekho2	9225.4	0.0246456	0.146475	0.168258	0.86638	0.999934
ENSMUSG00000036093	8207.37	7611.64	12689.9	7311.71	7048.02	12462.6	Arl5a	9221.86	-0.101155	0.127734	-0.791913	0.428411	0.999934
ENSMUSG00000032431	8630.83	8565.09	7616.56	9556.66	13414.7	7545.03	Crtap	9221.49	0.259863	0.201055	1.29249	0.196187	0.999934
ENSMUSG00000020423	2838.21	12921.3	7447.38	3115.05	23039.5	5940.36	Btg2	9216.97	0.213544	0.270549	0.789298	0.429938	0.999934
ENSMUSG00000021559	2892.37	16136.2	3814.32	3063.13	17867.3	11525	Dapk1	9216.38	0.598953	0.344732	1.73745	0.0823082	0.989651
ENSMUSG00000015165	9041.5	7300.93	10086.2	9579.73	8538.44	10723.1	Hnrnpl	9211.65	0.132464	0.129475	1.02309	0.306266	0.999934
ENSMUSG00000061315	8728.33	9902.92	8672.31	10065.3	10236.3	7626.79	Naca	9205.32	0.0227787	0.158076	0.144099	0.885422	0.999934
ENSMUSG00000024073	8999.15	10760.3	10431.2	6348.35	7748.99	10832.7	Birc6	9186.77	-0.307844	0.192036	-1.60305	0.108923	0.999934
ENSMUSG00000001424	9227.62	7196.3	10933.2	10101.8	7217.12	10436.9	Snd1	9185.5	0.0225677	0.133443	0.169119	0.865703	0.999934
ENSMUSG00000024772	13224	5458.08	9478.68	12983.2	5769.96	8179.95	Ehd1	9182.31	-0.053144	0.144997	-0.366518	0.713978	0.999934
ENSMUSG00000020964	10138.6	9684.04	8976.62	9921.04	7233.83	9105.36	Sel1l	9176.58	-0.143582	0.170786	-0.84071	0.400511	0.999934
ENSMUSG00000028426	12286.4	6130.74	11344.1	11960.2	5264.63	8008.61	Rad23b	9165.79	-0.253514	0.168731	-1.50248	0.132973	0.999934
ENSMUSG00000050565	11937.8	7471.77	8656.93	10844	6892.69	9169.72	Tor1aip2	9162.15	-0.0573637	0.138479	-0.41424	0.678698	0.999934
ENSMUSG00000055204	9777.15	10533.9	9440.23	8239.49	7838.45	9121.01	Ankrd17	9158.38	-0.240944	0.155814	-1.54636	0.122018	0.999934
ENSMUSG00000032637	8766.74	8221.29	10397.1	9218.24	8659.36	9687.21	Atxn2l	9158.32	0.0150692	0.133702	0.112707	0.910263	0.999934
ENSMUSG00000025492	8282.21	9200.37	7352.9	9392.26	9557.94	11124.9	Ifitm3	9151.76	0.277671	0.183192	1.51573	0.129587	0.999934
ENSMUSG00000007850	6708.49	9953.1	9587.44	6761.77	9394.74	12489.5	Hnrnph1	9149.18	0.103136	0.172139	0.599141	0.549079	0.999934
ENSMUSG00000001473	11424.7	4686.14	13479.8	11989.1	4360.16	8791.38	Tubb6	9121.87	-0.216672	0.2051	-1.05642	0.290777	0.999934
ENSMUSG00000022043	9506.32	8244.78	8630.56	9302.84	7635.93	11405	Trim35	9120.9	0.0865386	0.180941	0.478271	0.632457	0.999934
ENSMUSG00000009927	9652.08	8607.8	8219.69	11580.5	9775.21	6856.2	Rps25	9115.24	0.0619755	0.182865	0.338914	0.734675	0.999934
ENSMUSG00000022365	9128.16	9047.69	7296.87	10456.6	10349.4	8366.94	Derl1	9107.6	0.195784	0.121164	1.61586	0.106125	0.999934
ENSMUSG00000017929	12526.7	6373.1	6579.49	15936.7	8518.77	4709.67	B4galt5	9107.42	0.0967091	0.246431	0.392439	0.694734	0.999934
ENSMUSG00000006369	3028.28	17510.3	2733.3	4339.92	21983.6	4993.2	Fbln1	9098.11	0.571271	0.180758	3.16041	0.00157547	0.179515
ENSMUSG00000010663	6509.56	11566.4	7575.91	6945.4	15259.1	6703.12	Fads1	9093.25	0.105741	0.184616	0.572764	0.566804	0.999934
ENSMUSG00000089715	4614.8	10519	8999.69	5765.72	12238.9	12332.1	Cbx6	9078.37	0.331399	0.137758	2.40565	0.0161436	0.570962
ENSMUSG00000030057	11873.8	6467.06	7932.95	11419	7721.46	9040.99	Cnbp	9075.87	0.129195	0.1493	0.865337	0.386854	0.999934
ENSMUSG00000032187	9863.81	8178.58	9654.45	9549.93	8130.44	9074.04	Smarca4	9075.21	-0.0482318	0.123414	-0.390813	0.695935	0.999934
ENSMUSG00000059495	8239.86	10387.7	9022.76	6825.22	8754.72	11120.6	Arhgef12	9058.46	-0.0727168	0.19505	-0.372811	0.709289	0.999934
ENSMUSG00000004846	9243.38	8015.23	9507.24	9572.04	8394.9	9610.68	Plod3	9057.24	0.0442472	0.122137	0.362275	0.717146	0.999934
ENSMUSG00000041571	11610.9	5944.96	8730.53	12975.5	6390.31	8617.43	Selenow	9044.93	0.0819551	0.131772	0.621945	0.533978	0.999934
ENSMUSG00000002812	11518.3	8220.22	8966.73	11059.4	7091.28	7410.22	Flii	9044.35	-0.182183	0.136023	-1.33935	0.180456	0.999934
ENSMUSG00000030835	11911.2	4633.82	10236.7	12555.4	5314.77	9591.54	Nomo1	9040.57	0.0596488	0.144637	0.412403	0.680044	0.999934
ENSMUSG00000039953	10591.6	7800.62	8045.01	11398.8	7062.77	9306.27	Clstn1	9034.17	0.0577439	0.153944	0.375098	0.707588	0.999934
ENSMUSG00000026814	14307.2	7968.25	4888.75	12304.4	6543.68	8188.64	Eng	9033.5	0.0777143	0.267741	0.29026	0.771618	0.999934
ENSMUSG00000024759	9134.07	9546.31	8615.18	7831.85	7807.97	11158.8	Atl3	9015.7	-0.0468568	0.207032	-0.226326	0.820948	0.999934
ENSMUSG00000022206	4359.73	5097.2	12476.7	4997.54	2554.16	24539.8	Npr3	9004.2	0.064626	0.381279	0.169498	0.865405	0.999934
ENSMUSG00000040462	6856.21	10520.1	6917.85	7977.98	10780	10944.9	Os9	8999.49	0.304841	0.194524	1.56711	0.117089	0.999934
ENSMUSG00000038633	13365.8	5217.85	8738.22	13416.8	6108.15	7088.42	Degs1	8989.21	-0.0231438	0.177935	-0.130069	0.896512	0.999934
ENSMUSG00000022841	11201.2	6022.9	9093.07	11586.2	6392.28	9583.72	Ap2m1	8979.9	0.0701084	0.12184	0.575415	0.565011	0.999934
ENSMUSG00000024664	13667.1	5424.99	7909.88	12624.6	6055.06	8162.55	Fads3	8974.04	0.0294899	0.142322	0.207205	0.83585	0.999934
ENSMUSG00000097451	6553.88	13042	17207.3	6739.66	8521.72	1762.97	Rian	8971.25	-1.2159	0.876774	-1.38679	0.165505	0.999934
ENSMUSG00000022136	8531.37	9179.02	8493.24	8028.94	9327.89	10232.5	Dnajc3	8965.5	0.06812	0.154205	0.441749	0.658671	0.999934
ENSMUSG00000063316	9364.51	8193.53	8745.91	10169.1	9455.69	7860.75	Rpl27	8964.92	0.0573244	0.15576	0.36803	0.712851	0.999934
ENSMUSG00000021134	7994.65	11424.4	6622.33	8696.18	9733.92	9263.65	Srsf5	8955.85	0.124711	0.204932	0.608548	0.542824	0.999934
ENSMUSG00000021403	24263.6	1191.55	3556.15	14236.9	549.567	9855.08	Serpinb9b	8942.15	-0.175739	0.484057	-0.363055	0.716564	0.999934
ENSMUSG00000034243	8518.56	10386.6	9720.37	7453.04	8756.69	8763.55	Golgb1	8933.13	-0.19618	0.124423	-1.57671	0.114862	0.999934
ENSMUSG00000029472	7636.18	9428.86	8830.51	8432.74	8461.75	10803.1	Anapc5	8932.19	0.0927662	0.167012	0.555446	0.57859	0.999934
ENSMUSG00000032440	8356.07	11671	7068.36	8501.97	9388.84	8453.92	Tgfbr2	8906.7	-0.0102391	0.184431	-0.0555174	0.955726	0.999934
ENSMUSG00000035530	8189.64	9279.38	8960.14	9836.44	8744.89	8389.56	Eif1	8900.01	0.0278302	0.160479	0.17342	0.862321	0.999934
ENSMUSG00000047731	9288.68	8854.44	8215.29	10168.1	9872.54	6989.27	Wbp1l	8898.06	0.0183734	0.16421	0.111889	0.910911	0.999934
ENSMUSG00000002319	9735.78	8284.29	7896.7	9945.08	8206.14	9308.88	Ipo4	8896.14	0.0847547	0.141453	0.599171	0.549059	0.999934
ENSMUSG00000031311	8830.75	8477.54	9402.87	8486.58	8651.5	9453.25	Nono	8883.75	-0.00678304	0.124026	-0.0546904	0.956385	0.999934
ENSMUSG00000020917	8874.08	8418.82	9142.51	8309.68	8703.6	9701.13	Acly	8858.3	0.0129387	0.132489	0.0976584	0.922204	0.999934
ENSMUSG00000028618	9202.02	7294.53	9356.73	9831.63	8781.27	8639.17	Tmem59	8850.89	0.0826116	0.156812	0.52682	0.598319	0.999934
ENSMUSG00000027864	10830.9	9684.04	7578.11	10156.6	7962.33	6793.57	Ptgfrn	8834.26	-0.177557	0.13279	-1.33712	0.181183	0.999934
ENSMUSG00000006728	8454.55	7271.04	7717.63	9744.14	9913.83	9853.34	Cdk4	8825.75	0.334812	0.138593	2.4158	0.0157008	0.569489
ENSMUSG00000003545	2620.57	17902.1	1567.7	1559.45	25858.1	3427.66	Fosb	8822.61	0.311529	0.371976	0.837498	0.402312	0.999934
ENSMUSG00000025510	13725.2	3600.29	6994.75	13285.1	3902.02	11377.1	Cd151	8814.09	0.256306	0.215748	1.18799	0.234838	0.999934
ENSMUSG00000031299	11024.9	6976.35	7836.28	9751.83	9153.87	8128.63	Pdha1	8811.98	0.0889954	0.184023	0.483611	0.628662	0.999934
ENSMUSG00000032383	9259.14	7371.4	8428.42	9847.01	9875.49	8087.75	Ppib	8811.54	0.150232	0.172445	0.871188	0.383651	0.999934
ENSMUSG00000035247	9706.24	9384.02	9456.71	7826.08	6489.6	9961.18	Hectd1	8803.97	-0.255986	0.190177	-1.34604	0.178289	0.999934
ENSMUSG00000034168	8670.22	9625.32	8444.9	7876.07	7156.16	11005.7	Irf2bpl	8796.4	-0.0617885	0.220397	-0.280351	0.779208	0.999934
ENSMUSG00000020777	11783.2	7672.49	6082.92	11090.1	9197.13	6859.68	Acox1	8780.93	0.115687	0.154111	0.750678	0.452847	0.999934
ENSMUSG00000006373	9953.43	7073.51	8056	10539.2	8237.6	8790.51	Pgrmc1	8775.05	0.142649	0.127765	1.1165	0.26421	0.999934
ENSMUSG00000009035	11314.4	6927.24	9944.48	10613.3	6973.3	6864.89	Tmem184b	8772.94	-0.205521	0.184928	-1.11136	0.266414	0.999934
ENSMUSG00000003402	8740.15	7405.57	9146.9	9157.67	9733.92	8255.62	Prkcsh	8739.97	0.104458	0.180188	0.57972	0.562103	0.999934
ENSMUSG00000006005	9398	8747.67	10031.3	8233.73	7555.31	8469.57	Tpr	8739.26	-0.215459	0.122343	-1.76111	0.0782201	0.981091
ENSMUSG00000003458	9225.65	7471.77	8293.29	9978.73	8344.76	9042.73	Ncstn	8726.16	0.132459	0.122168	1.08423	0.278261	0.999934
ENSMUSG00000041801	8355.09	7206.98	9305.1	8043.36	10053.4	9329.75	Phlda3	8715.62	0.142655	0.186158	0.766312	0.44349	0.999934
ENSMUSG00000021484	8334.41	8996.44	8483.35	8042.4	9177.47	9201.9	Lman2	8705.99	0.0315433	0.130377	0.241938	0.808828	0.999934
ENSMUSG00000030120	10313.9	6044.25	9494.06	11049.8	7127.65	8201.69	Mlf2	8705.21	0.0420461	0.167699	0.250723	0.802028	0.999934
ENSMUSG00000028760	9742.68	7117.29	10827.8	9963.35	5811.25	8749.63	Eif4g3	8701.99	-0.189187	0.157022	-1.20484	0.228264	0.999934
ENSMUSG00000042613	8752.95	9119.23	9072.2	9870.09	7913.17	7428.49	Pbxip1	8692.69	-0.106713	0.172352	-0.619158	0.535813	0.999934
ENSMUSG00000022463	6519.41	9401.1	8529.49	7540.53	10981.5	9126.23	Srebf2	8683.04	0.177213	0.127674	1.38801	0.165135	0.999934
ENSMUSG00000027800	14288.5	6774.56	9018.37	10532.5	3657.22	7721.59	Tm4sf1	8665.47	-0.517011	0.199594	-2.59031	0.00958885	0.449302
ENSMUSG00000022475	7482.55	8783.97	8874.45	7860.69	8894.33	10012.5	Hdac7	8651.41	0.0877636	0.129455	0.677949	0.497804	0.999934
ENSMUSG00000039159	5944.28	10024.6	8467.97	6235.87	10547	10646.5	Ube2h	8644.38	0.157597	0.145613	1.0823	0.279118	0.999934
ENSMUSG00000020277	6377.6	8575.77	13004.1	8259.69	7571.04	7825.09	Pfkl	8602.21	-0.179964	0.261568	-0.688019	0.491441	0.999934
ENSMUSG00000024949	8312.74	8770.09	8494.34	8642.34	8431.28	8956.63	Sf1	8601.23	0.0252545	0.1281	0.197147	0.843712	0.999934
ENSMUSG00000031673	14000	6979.56	8485.55	13511	5147.64	3198.92	Cdh11	8553.78	-0.628786	0.302372	-2.07951	0.0375702	0.803749
ENSMUSG00000029447	10659.5	6111.52	9160.09	9795.1	6215.31	9372.37	Cct6a	8552.32	-0.0216486	0.131057	-0.165185	0.868799	0.999934
ENSMUSG00000079111	7452.02	7735.49	9865.38	8174.12	8257.26	9771.58	Kdelr2	8542.64	0.0712171	0.128942	0.552319	0.58073	0.999934
ENSMUSG00000007739	8672.19	8413.48	9062.31	8600.03	7651.66	8847.04	Cct4	8541.12	-0.0611843	0.127241	-0.480852	0.630621	0.999934
ENSMUSG00000030062	9034.6	7316.95	9105.16	9046.14	8584.64	8158.2	Rpn1	8540.95	0.0245426	0.157976	0.155356	0.876541	0.999934
ENSMUSG00000064337	7413.61	18425.3	6033.48	7661.67	5240.05	6449.16	mt-Rnr1	8537.21	-0.537111	0.406042	-1.3228	0.185903	0.999934
ENSMUSG00000058793	10916.6	7391.69	7529.77	9120.17	6768.81	9456.73	Cds2	8530.62	-0.0195975	0.190681	-0.102777	0.91814	0.999934
ENSMUSG00000028757	9065.13	6530.06	8789.86	10336.4	8119.63	8194.73	Ddost	8505.96	0.134192	0.162989	0.823319	0.410326	0.999934
ENSMUSG00000001300	6607.06	6697.68	8547.07	6989.63	4745.54	17377.5	Efnb2	8494.08	0.200145	0.321346	0.622833	0.533394	0.999934
ENSMUSG00000031029	8648.56	7892.44	8522.9	9948.93	7811.91	8058.18	Eif3f	8480.49	0.0354882	0.145235	0.24435	0.806959	0.999934
ENSMUSG00000026924	7972	9605.03	8588.82	7495.34	8663.29	8469.57	Sec16a	8465.68	-0.086002	0.126946	-0.677467	0.49811	0.999934
ENSMUSG00000045763	12399.7	3656.87	10981.6	12311.2	4727.85	6701.38	Basp1	8463.08	-0.116615	0.260568	-0.447543	0.654483	0.999934
ENSMUSG00000054766	8572.73	7055.36	9296.31	8320.26	7419.64	10105.6	Set	8461.64	0.0499884	0.130464	0.383158	0.701603	0.999934
ENSMUSG00000016918	14984.8	5462.35	8988.7	14773.4	4431.93	2009.11	Sulf1	8441.72	-0.804845	0.424891	-1.89424	0.0581937	0.910436
ENSMUSG00000017754	7238.32	9868.75	2735.5	9795.1	12048.2	8928.8	Pltp	8435.78	0.802827	0.324507	2.47399	0.0133614	0.535034
ENSMUSG00000003226	9629.42	8695.35	9068.9	7388.63	6733.42	9033.17	Ranbp2	8424.81	-0.252325	0.163178	-1.54632	0.122028	0.999934
ENSMUSG00000054693	8562.88	8330.2	7874.73	8319.29	8055.72	9319.31	Adam10	8410.36	0.0509536	0.150053	0.339571	0.73418	0.999934
ENSMUSG00000027177	9822.45	8333.4	8315.27	8315.45	7390.15	8179.08	Hipk3	8392.63	-0.145836	0.136133	-1.07128	0.284044	0.999934
ENSMUSG00000020349	8427.96	7487.78	8572.34	8716.37	8109.79	9013.16	Ppp2ca	8387.9	0.0786507	0.123107	0.638881	0.522901	0.999934
ENSMUSG00000039234	8023.21	8774.36	10202.7	8253.92	7637.89	7391.96	Sec24d	8380.67	-0.208052	0.174502	-1.19227	0.233157	0.999934
ENSMUSG00000027620	6930.07	10413.3	8163.66	6560.83	9235.47	8900.97	Rbm39	8367.38	-0.042513	0.146388	-0.290414	0.7715	0.999934
ENSMUSG00000035673	4226.78	10070.5	8681.1	4658.15	13221.1	9305.4	Sbno2	8360.51	0.21121	0.148212	1.42506	0.154141	0.999934
ENSMUSG00000060671	9755.48	7558.25	9406.17	9655.69	6568.25	7095.38	Atp8b2	8339.87	-0.20796	0.158278	-1.31389	0.188882	0.999934
ENSMUSG00000027288	8736.21	9155.53	9433.64	7626.1	6950.69	8110.37	Zfp106	8335.42	-0.270472	0.13607	-1.98774	0.0468406	0.853958
ENSMUSG00000034160	4146.03	11013.3	8150.48	4507.21	9781.11	12397.3	Ogt	8332.58	0.18449	0.21536	0.85666	0.391633	0.999934
ENSMUSG00000019173	10189.8	6330.4	7817.6	10829.6	7315.43	7511.11	Rab5c	8332.32	0.079545	0.141545	0.561976	0.574132	0.999934
ENSMUSG00000024853	8002.53	8503.17	7581.4	8212.57	9399.65	8288.67	Sf3b2	8331.33	0.103559	0.126017	0.821788	0.411197	0.999934
ENSMUSG00000053110	7535.73	7653.28	11708.8	6993.48	7948.56	8141.68	Yap1	8330.26	-0.192306	0.187842	-1.02377	0.305946	0.999934
ENSMUSG00000027663	8488.04	7543.3	8400.96	7985.68	9892.2	7592	Zmat3	8317.03	0.0519685	0.186711	0.278337	0.780753	0.999934
ENSMUSG00000035621	6716.37	8635.56	9458.9	6717.54	7982.97	10384.7	Midn	8316.02	0.00727382	0.139371	0.0521905	0.958377	0.999934
ENSMUSG00000032487	10689.1	3718.8	21645.6	7597.26	5529.09	701.014	Ptgs2	8313.48	-1.3133	1.26769	-1.03598	0.300211	0.999934
ENSMUSG00000024360	11033.8	6265.27	7591.29	10886.3	5884.98	8208.65	Etf1	8311.71	0.00109216	0.134474	0.0081217	0.99352	0.999934
ENSMUSG00000014077	9416.71	5573.4	7673.69	7800.12	4499.76	14832.6	Chp1	8299.38	0.118077	0.307541	0.383939	0.701024	0.999934
ENSMUSG00000037003	7483.53	9776.93	6748.67	7582.84	10921.5	7255.41	Tns2	8294.82	0.0944506	0.128141	0.737082	0.461072	0.999934
ENSMUSG00000037470	7875.49	8252.26	9383.1	8024.13	7564.16	8627	Uggt1	8287.69	-0.0732964	0.131064	-0.559241	0.575997	0.999934
ENSMUSG00000031672	10115.9	6237.51	7700.05	10506.6	7291.83	7839.88	Got2	8281.96	0.101843	0.135492	0.751651	0.452261	0.999934
ENSMUSG00000030795	9477.76	5657.74	7776.95	10263.3	6612.5	9845.51	Fus	8272.3	0.226659	0.1367	1.65807	0.0973026	0.999934
ENSMUSG00000029777	10730.4	5191.16	9146.9	10901.7	5333.45	8279.97	Gars	8263.94	-0.0273622	0.134134	-0.203992	0.83836	0.999934
ENSMUSG00000068739	10727.5	6958.2	7168.33	11736.2	6701.96	6252.59	Sars	8257.47	-0.0403569	0.14953	-0.269892	0.787243	0.999934
ENSMUSG00000022754	12334.7	5617.17	6349.88	13220.7	5636.25	6377.84	Tmem45a	8256.09	0.0372707	0.125774	0.296332	0.766977	0.999934
ENSMUSG00000009291	7796.7	8014.16	7333.12	8600.99	8695.74	9053.17	Pttg1ip	8248.98	0.187779	0.134092	1.40037	0.161403	0.999934
ENSMUSG00000026457	10426.1	6338.94	8819.52	10654.6	6671.48	6543.96	Adipor1	8242.44	-0.108181	0.182319	-0.593359	0.552941	0.999934
ENSMUSG00000031386	8168.96	8337.67	9035.94	7890.49	7210.24	8793.99	Hcfc1	8239.55	-0.0995356	0.132833	-0.74933	0.453658	0.999934
ENSMUSG00000029713	9243.38	6854.64	8520.7	10478.7	6585.95	7727.68	Gnb2	8235.17	-0.00582237	0.150394	-0.0387142	0.969118	0.999934
ENSMUSG00000037062	9822.45	6890.94	9747.83	9241.31	5713.92	7972.95	Sh3glb1	8231.57	-0.215979	0.136382	-1.58364	0.113276	0.999934
ENSMUSG00000063015	6280.1	9628.52	9269.94	7115.58	8062.6	9022.73	Ccni	8229.91	-0.0384015	0.164505	-0.233437	0.815422	0.999934
ENSMUSG00000052681	10220.3	6179.85	7894.5	10088.3	6868.11	8067.75	Rap1b	8219.81	0.0548185	0.13135	0.417347	0.676425	0.999934
ENSMUSG00000039852	7288.54	10738.9	7613.26	6787.73	9575.63	7278.89	Rere	8213.83	-0.11102	0.125131	-0.887231	0.374954	0.999934
ENSMUSG00000037111	8358.04	9073.32	6588.27	8262.57	8479.45	8501.75	Setd7	8210.57	0.0842618	0.173296	0.486231	0.626803	0.999934
ENSMUSG00000031865	8442.73	7402.37	8914	8626.95	7310.51	8520.02	Dctn1	8202.76	-0.0173646	0.124779	-0.139163	0.889321	0.999934
ENSMUSG00000027656	19786.7	1728.61	3705.56	19733.4	3363.27	874.093	Ccn5	8198.61	-0.342018	0.790306	-0.432767	0.665184	0.999934
ENSMUSG00000019471	9288.68	6133.94	9372.11	9570.12	6490.59	8260.83	Cdc37	8186.05	-0.019227	0.143929	-0.133587	0.893729	0.999934
ENSMUSG00000035901	9216.79	5968.44	9301.8	9125.94	5635.27	9818.55	Dennd5a	8177.8	-0.00623598	0.129995	-0.047971	0.961739	0.999934
ENSMUSG00000009470	9793.89	7750.44	9133.72	8114.51	6303.79	7862.49	Tnpo1	8159.81	-0.261852	0.124066	-2.11059	0.0348075	0.791841
ENSMUSG00000022477	8040.93	7394.89	7614.36	8491.39	8427.34	8959.24	Aco2	8154.69	0.167272	0.12986	1.2881	0.197711	0.999934
ENSMUSG00000019428	9196.11	7084.19	7570.42	10008.5	7288.89	7770.3	Fkbp8	8153.07	0.0669959	0.124782	0.536906	0.591333	0.999934
ENSMUSG00000030007	9321.18	5877.69	8949.15	9395.14	6732.44	8551.33	Cct7	8137.82	0.0470206	0.141884	0.331402	0.740341	0.999934
ENSMUSG00000028041	10563	6461.72	7704.45	11258.4	6783.56	6004.72	Adam15	8129.31	-0.0654786	0.17507	-0.374014	0.708394	0.999934
ENSMUSG00000029094	6550.92	10275.5	8561.35	6541.6	8757.67	8071.23	Afap1	8126.39	-0.105998	0.137408	-0.771409	0.440465	0.999934
ENSMUSG00000097971	9160.66	14228.2	5664.36	5230.2	6052.11	8405.21	NA	8123.45	-0.50079	0.368196	-1.36012	0.173793	0.999934
ENSMUSG00000052534	5205.68	12251.9	9090.87	4992.73	9536.31	7660.71	Pbx1	8123.03	-0.223243	0.14643	-1.52457	0.127366	0.999934
ENSMUSG00000024953	10078.5	5123.89	6770.64	10893.1	8083.25	7638.1	Prdx5	8097.91	0.313962	0.187925	1.67067	0.0947863	0.999934
ENSMUSG00000024758	8026.16	7038.28	8786.56	7994.33	7486.49	9227.99	Rtn3	8093.3	0.0513366	0.125111	0.410328	0.681565	0.999934
ENSMUSG00000002052	7177.26	9159.8	7667.09	7671.29	8339.85	8520.02	Supt6	8089.22	0.037653	0.146517	0.256987	0.797189	0.999934
ENSMUSG00000032193	7678.53	7722.68	8355.91	9645.11	8971.01	6156.05	Ldlr	8088.22	0.0358493	0.222178	0.161354	0.871814	0.999934
ENSMUSG00000076441	16238.5	3571.46	5391.9	14985.9	6564.32	1741.23	Ass1	8082.21	-0.278239	0.449902	-0.618444	0.536283	0.999934
ENSMUSG00000014355	7610.57	9571.93	7856.05	6685.82	7674.27	9067.96	Anapc1	8077.77	-0.0997697	0.180609	-0.552406	0.58067	0.999934
ENSMUSG00000042364	9888.43	7080.99	6810.19	10228.7	5087.67	9358.45	Snx18	8075.74	0.0106583	0.237664	0.0448463	0.96423	0.999934
ENSMUSG00000027479	10586.7	5841.39	8583.32	10016.2	5830.91	7554.6	Mapre1	8068.85	-0.0890067	0.132078	-0.673895	0.500378	0.999934
ENSMUSG00000038976	7639.13	8918.5	7450.67	7760.7	8299.54	8324.33	Ppp1r9b	8065.48	0.0263006	0.141322	0.186104	0.852363	0.999934
ENSMUSG00000026335	9356.63	7134.37	6631.12	8008.75	8202.21	8978.37	Pam	8051.91	0.138192	0.198718	0.695414	0.486796	0.999934
ENSMUSG00000032959	8276.3	7162.13	7623.15	8666.37	7752.92	8787.9	Pebp1	8044.8	0.128634	0.128183	1.00351	0.315613	0.999934
ENSMUSG00000035279	3537.42	13353.7	3801.14	4795.64	14411.6	8353.9	Ssc5d	8042.24	0.560065	0.253564	2.20877	0.0271908	0.711356
ENSMUSG00000031835	6559.79	8669.73	7653.91	7189.61	8434.23	9730.7	Mbtps1	8039.66	0.146291	0.157675	0.927804	0.353509	0.999934
ENSMUSG00000039168	9225.65	6910.16	9276.54	9895.09	6991.98	5890.78	Dap	8031.7	-0.177959	0.221854	-0.802144	0.422469	0.999934
ENSMUSG00000035242	7241.27	6667.79	8467.97	7911.65	8212.04	9644.6	Oaz1	8024.22	0.205282	0.131389	1.5624	0.118194	0.999934
ENSMUSG00000059248	10203.6	6203.34	7578.11	9832.59	6000.01	8322.59	Septin9	8023.37	0.011229	0.135587	0.0828174	0.933997	0.999934
ENSMUSG00000031065	7824.28	7578.54	9222.71	7871.27	6640.02	8976.63	Cdk16	8018.91	-0.0736148	0.134804	-0.546089	0.585005	0.999934
ENSMUSG00000042406	6298.81	7904.19	8554.76	7637.64	8708.52	9007.94	Atf4	8018.64	0.164024	0.134781	1.21697	0.223616	0.999934
ENSMUSG00000029178	8477.2	8439.1	6767.35	7469.39	8748.82	8099.93	Klf3	8000.3	0.0428798	0.165457	0.25916	0.795512	0.999934
ENSMUSG00000038406	8273.35	6474.53	8505.32	8919.23	6768.81	9055.78	Scaf1	7999.5	0.0877127	0.122489	0.716088	0.473937	0.999934
ENSMUSG00000017776	9565.41	6045.32	9032.65	8831.74	5820.1	8667.87	Crk	7993.85	-0.0765046	0.123373	-0.620107	0.535188	0.999934
ENSMUSG00000067336	8469.32	9598.63	8928.28	5911.86	8056.71	6991.01	Bmpr2	7992.63	-0.374632	0.141963	-2.63893	0.00831673	0.422102
ENSMUSG00000033184	9350.73	7070.31	8129.6	8364.48	6806.17	8086.88	Tmed7	7968.03	-0.0744808	0.12966	-0.574431	0.565676	0.999934
ENSMUSG00000034165	8586.52	6239.64	10523.4	7972.22	6015.74	8319.98	Ccnd3	7942.92	-0.16638	0.146523	-1.13553	0.256155	0.999934
ENSMUSG00000044864	10626	5675.89	9674.23	8402.94	4433.89	8810.51	Ankrd50	7937.25	-0.276456	0.139307	-1.9845	0.0472001	0.857523
ENSMUSG00000041841	6683.87	8175.38	7613.26	8307.76	10892	5889.91	Rpl37	7927.04	0.120349	0.225491	0.533719	0.593536	0.999934
ENSMUSG00000011179	7453.01	7509.14	7328.73	7651.1	12836.7	4702.71	Odc1	7913.56	0.0569442	0.304994	0.186706	0.851891	0.999934
ENSMUSG00000029571	7441.19	8501.03	6408.1	7057.89	8179.6	9882.04	Tmem106b	7911.64	0.163386	0.217418	0.751483	0.452362	0.999934
ENSMUSG00000036550	7958.21	8473.27	8349.32	7203.07	6646.9	8769.63	Cnot1	7900.07	-0.140996	0.162518	-0.867569	0.385631	0.999934
ENSMUSG00000007041	8035.03	6151.02	9145.8	9571.08	6361.8	8064.27	Clic1	7888.17	0.0398254	0.164448	0.242176	0.808644	0.999934
ENSMUSG00000092274	3922.48	5013.92	6780.53	4659.11	5160.42	21669.7	Neat1	7867.69	0.645649	0.354589	1.82084	0.0686317	0.947879
ENSMUSG00000026817	7625.35	6842.89	8822.82	7419.39	8575.79	7892.06	Ak1	7863.05	0.0415307	0.174768	0.237632	0.812166	0.999934
ENSMUSG00000036752	9593.97	4783.3	8411.94	9782.6	5054.24	9491.52	Tubb4b	7852.93	0.0939431	0.129077	0.727805	0.466733	0.999934
ENSMUSG00000004530	11515.3	4832.41	7835.18	11568	4781.92	6559.61	Coro1c	7848.74	-0.0882777	0.145102	-0.608386	0.542932	0.999934
ENSMUSG00000020456	8724.39	7368.2	7800.02	8704.83	6847.46	7643.32	Ogdh	7848.04	-0.0460361	0.125658	-0.366361	0.714096	0.999934
ENSMUSG00000072825	9888.43	8241.58	8369.1	8771.17	5239.07	6569.18	Cep170b	7846.42	-0.391683	0.171861	-2.27906	0.0226634	0.673076
ENSMUSG00000021171	8484.1	6926.17	12198.8	7418.43	3863.68	8176.47	Esyt2	7844.61	-0.537517	0.196028	-2.74205	0.00610579	0.35739
ENSMUSG00000025410	8842.57	6796.98	7013.43	9963.35	6762.91	7686.8	Dctn2	7844.34	0.0991748	0.132816	0.746709	0.45524	0.999934
ENSMUSG00000004383	10726.5	5576.6	6365.26	10297.9	6493.54	7587.65	Large1	7841.25	0.137902	0.151782	0.908551	0.363587	0.999934
ENSMUSG00000040463	8844.54	6909.09	7802.22	8790.4	6926.11	7769.43	Mybbp1a	7840.3	-0.0038022	0.121935	-0.0311823	0.975124	0.999934
ENSMUSG00000032042	7781.93	7202.71	7943.94	8590.42	7800.11	7637.23	Srpr	7826.06	0.0669339	0.135793	0.492913	0.622074	0.999934
ENSMUSG00000032340	7688.37	8230.9	8439.41	7788.58	6246.77	8513.93	Neo1	7817.99	-0.121888	0.170606	-0.714443	0.474953	0.999934
ENSMUSG00000005566	6603.12	6442.5	9551.19	7075.2	6756.03	10472.6	Trim28	7816.77	0.100404	0.123356	0.813934	0.415683	0.999934
ENSMUSG00000022261	10494.1	6216.15	6889.29	9740.29	7383.26	6152.57	Sdc2	7812.61	-0.00774331	0.166131	-0.0466097	0.962824	0.999934
ENSMUSG00000031453	6548.95	10854.2	4297.7	6487.76	12692.1	5976.88	Rasa3	7809.61	0.229114	0.172291	1.3298	0.183583	0.999934
ENSMUSG00000026421	6728.19	5601.16	20001	7301.13	3578.57	3586.83	Csrp1	7799.48	-0.97922	0.467767	-2.09339	0.0363141	0.798976
ENSMUSG00000019179	9394.06	5044.88	7557.24	10345	6089.47	8359.11	Mdh2	7798.3	0.185183	0.129494	1.43005	0.152703	0.999934
ENSMUSG00000017291	8178.81	8594.99	8711.86	6079.15	6266.44	8943.58	Taok1	7795.8	-0.28219	0.181862	-1.55167	0.12074	0.999934
ENSMUSG00000019302	10717.6	5642.8	5339.17	11379.5	7535.65	6155.18	Atp6v0a1	7795	0.236079	0.150779	1.56572	0.117413	0.999934
ENSMUSG00000025228	9723.97	5965.24	8116.42	9628.77	6113.07	7162.35	Actr1a	7784.97	-0.0531425	0.136959	-0.388016	0.698004	0.999934
ENSMUSG00000006676	6787.28	8406	7212.28	7385.74	8747.84	8161.68	Usp19	7783.47	0.119259	0.126744	0.94094	0.346735	0.999934
ENSMUSG00000009418	10044	10561.7	6393.82	7916.45	4871.38	6902.29	Nav1	7781.61	-0.448204	0.280858	-1.59584	0.110525	0.999934
ENSMUSG00000025246	7832.16	7856.14	8749.21	7099.23	7386.21	7765.08	Tbl1x	7781.34	-0.134314	0.124303	-1.08053	0.279905	0.999934
ENSMUSG00000005161	9315.27	5506.13	7611.07	10328.7	6845.5	7077.98	Prdx2	7780.77	0.119398	0.162677	0.733954	0.462976	0.999934
ENSMUSG00000014956	8209.34	7275.31	9109.55	6998.28	6021.64	9026.21	Ppp1cb	7773.39	-0.17203	0.143334	-1.2002	0.230061	0.999934
ENSMUSG00000019846	7940.48	6974.22	6733.29	10817.1	8946.43	5188.03	Lama4	7766.59	0.144617	0.232723	0.621412	0.534329	0.999934
ENSMUSG00000028961	10674.3	4663.71	7491.32	12835.2	4724.9	6207.37	Pgd	7766.13	0.00475567	0.179532	0.0264892	0.978867	0.999934
ENSMUSG00000020844	3720.59	10504	8353.72	4740.83	9198.11	10042.9	Nxn	7760.04	0.141226	0.185982	0.759353	0.447641	0.999934
ENSMUSG00000001441	6842.43	7999.21	8967.83	7039.62	7458.97	8218.22	Npepps	7754.38	-0.0620038	0.131994	-0.469748	0.638535	0.999934
ENSMUSG00000035107	16164.6	3101.67	6277.37	13420.7	3328.86	4191.3	Dcbld2	7747.41	-0.250338	0.200892	-1.24613	0.212716	0.999934
ENSMUSG00000037012	9396.03	6548.21	9846.71	9965.27	5227.27	5385.46	Hk1	7728.16	-0.36974	0.240812	-1.53539	0.124688	0.999934
ENSMUSG00000020674	7366.34	8254.39	9565.47	7451.12	5201.71	8461.74	Pxdn	7716.8	-0.274933	0.203653	-1.35001	0.177014	0.999934
ENSMUSG00000031273	6761.67	8125.2	2296.06	7766.47	1886.62	19360.5	Col4a6	7699.42	0.340765	1.17018	0.291208	0.770892	0.999934
ENSMUSG00000017765	6979.31	7010.52	7674.78	6886.76	7794.21	9838.55	Slc12a4	7697.36	0.164054	0.156607	1.04755	0.294846	0.999934
ENSMUSG00000032324	6262.38	6965.68	7890.11	7137.69	9237.44	8676.57	Tspan3	7694.98	0.24431	0.144425	1.69161	0.0907203	0.999934
ENSMUSG00000037119	9120.28	6914.43	8439.41	7692.44	6415.87	7552.86	Fam91a1	7689.21	-0.171306	0.128236	-1.33587	0.181593	0.999934
ENSMUSG00000058230	7871.55	6976.35	9101.86	6725.24	5745.38	9659.38	Arhgap35	7679.96	-0.140371	0.159051	-0.882556	0.377476	0.999934
ENSMUSG00000032328	9052.33	6334.67	8110.93	7861.65	6810.1	7905.98	Tmem30a	7679.28	-0.0454475	0.147165	-0.308821	0.757458	0.999934
ENSMUSG00000022770	9926.84	6689.14	7027.71	9486.48	6011.81	6808.36	Dlg1	7658.39	-0.0883434	0.126428	-0.698762	0.484701	0.999934
ENSMUSG00000029407	8010.41	5698.32	7891.21	8542.35	5339.35	10448.2	Uso1	7654.98	0.134768	0.174532	0.772165	0.440016	0.999934
ENSMUSG00000039252	1435.85	11820.5	2825.59	2131.5	23543.9	4166.95	Lgi2	7654.04	0.709514	0.174227	4.07237	4.65e-05	0.018731
ENSMUSG00000007670	6334.27	8180.72	8392.17	6992.51	7694.92	8286.06	Khsrp	7646.77	0.0119063	0.13826	0.086115	0.931375	0.999934
ENSMUSG00000005533	9083.84	5812.56	10709.1	6987.71	5703.11	7565.04	Igf1r	7643.56	-0.302882	0.172741	-1.75339	0.0795357	0.984928
ENSMUSG00000008683	8001.54	6393.39	7738.5	8941.34	7883.68	6870.11	Rps15a	7638.09	0.0970449	0.171978	0.564288	0.572558	0.999934
ENSMUSG00000031818	7583.98	6947.53	6472.92	8890.39	8987.72	6942.3	Cox4i1	7637.47	0.233958	0.142401	1.64295	0.100393	0.999934
ENSMUSG00000006169	8745.07	6449.98	7812.11	9126.9	6776.68	6886.64	Clint1	7632.9	-0.0162803	0.144468	-0.112691	0.910276	0.999934
ENSMUSG00000025369	5704.98	10138.9	6605.85	5725.34	8003.62	9603.72	Smarcc2	7630.4	0.0674422	0.230661	0.292386	0.769991	0.999934
ENSMUSG00000030890	8346.22	4775.82	10843.1	9104.79	4722.93	7959.03	Ilk	7625.32	-0.112088	0.187985	-0.596262	0.551	0.999934
ENSMUSG00000053279	14587.9	4451.24	1674.26	11870.8	7058.83	6022.98	Aldh1a1	7611.01	0.734028	0.402548	1.82345	0.0682351	0.947863
ENSMUSG00000038393	3408.41	12617	8105.43	3723.64	11497.6	6287.38	Txnip	7606.59	-0.124838	0.173103	-0.721179	0.470799	0.999934
ENSMUSG00000031119	8131.54	5182.62	14467.4	7356.9	6597.75	3863.41	Gpc4	7599.93	-0.546418	0.430647	-1.26883	0.204502	0.999934
ENSMUSG00000062078	10151.4	6376.31	7227.66	9011.53	5542.86	7277.15	Qki	7597.81	-0.121349	0.137448	-0.882873	0.377305	0.999934
ENSMUSG00000038648	6530.24	8003.48	9468.79	6478.15	6790.44	8313.89	Creb3l2	7597.5	-0.145528	0.138344	-1.05193	0.292832	0.999934
ENSMUSG00000006205	3444.85	13726.4	9920.31	2789.12	4543.02	11144	Htra1	7594.62	-0.569187	0.360679	-1.5781	0.114543	0.999934
ENSMUSG00000033335	8517.58	6307.97	8131.8	8797.13	6248.74	7562.43	Dnm2	7594.27	-0.0238998	0.129486	-0.184574	0.853563	0.999934
ENSMUSG00000035969	10299.1	6169.17	8752.51	10918.1	4952.98	4421.78	Rusc2	7585.6	-0.404699	0.258368	-1.56636	0.117263	0.999934
ENSMUSG00000003345	7059.08	7093.8	7941.74	8246.22	7061.78	7974.69	Csnk1g2	7562.89	0.0745587	0.141094	0.528432	0.5972	0.999934
ENSMUSG00000020592	6419.94	9028.47	6753.06	5934.94	7053.92	10118.6	Sdc1	7551.49	0.0367667	0.243267	0.151137	0.879867	0.999934
ENSMUSG00000024900	5792.62	8357.96	7735.21	5773.42	8993.62	8553.94	Cpt1a	7534.46	0.0821539	0.129788	0.632985	0.526744	0.999934
ENSMUSG00000050989	8383.65	7048.96	8773.38	7842.42	6175	6983.18	Selenon	7534.43	-0.205489	0.138069	-1.48831	0.13667	0.999934
ENSMUSG00000029763	7442.17	8905.69	6856.33	6877.14	8073.42	7041.45	Exoc4	7532.7	-0.0723982	0.133558	-0.542072	0.587769	0.999934
ENSMUSG00000037410	4780.24	8774.36	5579.76	4217.81	12078.7	9761.14	Tbc1d2b	7532	0.363696	0.246953	1.47273	0.140823	0.999934
ENSMUSG00000022312	6817.81	8400.67	6804.7	7493.42	8747.84	6915.34	Eif3h	7529.96	0.0726716	0.126505	0.574459	0.565657	0.999934
ENSMUSG00000001211	9562.46	5893.71	6288.36	9040.37	6840.58	7549.38	Agpat3	7529.14	0.13244	0.156056	0.848671	0.396064	0.999934
ENSMUSG00000024143	9134.07	6198	7759.38	8580.8	7246.61	6252.59	Rhoq	7528.58	-0.058866	0.179725	-0.327533	0.743265	0.999934
ENSMUSG00000032547	7221.58	7524.08	8015.35	7233.83	5916.44	9242.78	Ryk	7525.68	-0.0459688	0.18253	-0.251843	0.801163	0.999934
ENSMUSG00000023088	7877.46	6265.27	10581.7	8172.19	3805.67	8438.26	Abcc1	7523.42	-0.330542	0.213751	-1.54639	0.12201	0.999934
ENSMUSG00000060279	9772.22	4501.42	8279.01	9847.01	5218.42	7478.06	Ap2a1	7516.03	0.0254681	0.154305	0.16505	0.868904	0.999934
ENSMUSG00000037503	7124.08	8155.1	7466.05	7539.57	7198.44	7518.07	Fam168b	7500.22	-0.0293772	0.142456	-0.206219	0.83662	0.999934
ENSMUSG00000021782	6379.57	8016.29	8413.04	5653.24	7086.36	9434.99	Dlg5	7497.25	-0.0622519	0.159012	-0.391492	0.695434	0.999934
ENSMUSG00000033295	11447.4	5887.3	11281.5	8497.16	5755.21	2016.94	Ptprf	7480.91	-0.950569	0.463004	-2.05304	0.0400682	0.809148
ENSMUSG00000062300	4831.45	6199.07	10258.7	5973.39	8720.31	8849.65	Nectin2	7472.09	0.195395	0.207921	0.939755	0.347343	0.999934
ENSMUSG00000034612	9343.83	6839.69	6935.43	9894.12	6223.18	5568.97	Chst11	7467.54	-0.123244	0.159769	-0.771385	0.440479	0.999934
ENSMUSG00000063358	8511.67	5540.3	8110.93	8013.56	5671.65	8913.14	Mapk1	7460.21	0.0276207	0.136903	0.201754	0.840109	0.999934
ENSMUSG00000044147	6933.03	9401.1	7393.54	7062.7	6919.23	7018.84	Arf6	7454.74	-0.163367	0.173079	-0.943886	0.345228	0.999934
ENSMUSG00000048758	9758.43	10949.3	6671.77	9079.79	6731.45	1526.4	Rpl29	7452.85	-0.966171	0.393732	-2.45388	0.0141324	0.541064
ENSMUSG00000031955	9580.18	4984.03	7304.56	8925	5694.26	8133.85	Bcar1	7436.98	0.0815327	0.149024	0.547113	0.584301	0.999934
ENSMUSG00000029390	8323.57	6307.97	7590.19	8326.02	6890.72	7111.9	Tmed2	7425.06	0.01126	0.136703	0.0823683	0.934354	0.999934
ENSMUSG00000041638	7005.9	8033.38	7556.14	6351.24	6923.16	8657.44	Gcn1	7421.21	-0.0533369	0.165228	-0.322807	0.746841	0.999934
ENSMUSG00000016319	9930.78	3580	7759.38	10489.3	4920.54	7816.39	Slc25a5	7416.06	0.182014	0.17152	1.06118	0.288608	0.999934
ENSMUSG00000009079	8012.37	6647.5	6995.85	8312.56	6789.46	7725.07	Ewsr1	7413.8	0.0755425	0.12684	0.595573	0.55146	0.999934
ENSMUSG00000003660	7232.41	8418.82	6779.43	6721.39	6938.89	8382.6	Snrnp200	7412.26	-0.0263808	0.1888	-0.139729	0.888874	0.999934
ENSMUSG00000029287	3001.69	8528.79	7668.19	2958.33	14968.1	7344.12	Tgfbr3	7411.53	0.241464	0.24499	0.985609	0.324325	0.999934
ENSMUSG00000035342	6608.04	6981.69	6528.95	7451.12	8792.08	8096.45	Lzts2	7409.72	0.272121	0.131494	2.06946	0.0385034	0.809148
ENSMUSG00000048154	5132.8	10814.7	7947.24	3869.77	8511.89	8180.82	Kmt2d	7409.54	-0.237019	0.17223	-1.37618	0.168766	0.999934
ENSMUSG00000030754	8679.09	5802.95	8106.53	8420.24	5802.4	7627.66	Copb1	7406.48	-0.0439547	0.124799	-0.352204	0.724685	0.999934
ENSMUSG00000020427	2256.19	10195.5	3180.43	2339.17	18159.3	8254.75	Igfbp3	7397.55	0.755777	0.293468	2.57533	0.0100145	0.460991
ENSMUSG00000027806	10323.7	7210.18	6112.58	9506.67	4357.21	6840.54	Tsc22d2	7391.81	-0.226744	0.233687	-0.970289	0.331902	0.999934
ENSMUSG00000020114	7009.84	7684.24	7590.19	6452.19	6864.18	8726.15	Cand1	7387.8	-0.0270944	0.159511	-0.16986	0.865121	0.999934
ENSMUSG00000030530	9124.22	5291.52	8941.46	8472.16	5575.3	6917.08	Furin	7386.96	-0.13415	0.166597	-0.805233	0.420685	0.999934
ENSMUSG00000062014	9477.76	5226.39	6527.85	8008.75	5978.38	9089.7	Gmfb	7384.81	0.14301	0.207182	0.690264	0.490028	0.999934
ENSMUSG00000026842	6837.5	7006.25	8240.56	6488.72	4939.22	10738.7	Abl1	7375.16	-0.0657793	0.230558	-0.285305	0.77541	0.999934
ENSMUSG00000031563	9517.16	7347.91	7533.07	8531.77	5438.64	5832.51	Wwc2	7366.84	-0.320153	0.144933	-2.20897	0.0271765	0.711356
ENSMUSG00000031529	7843.97	8242.65	7189.21	6472.38	7151.25	7285.85	Tnks	7364.22	-0.154354	0.147472	-1.04667	0.295251	0.999934
ENSMUSG00000037225	7259.98	2524.04	21197.4	7841.46	3648.37	1628.16	Fgf2	7349.9	-0.837332	1.15958	-0.7221	0.470233	0.999934
ENSMUSG00000057863	7574.14	7168.54	6703.63	8595.23	8179.6	5873.38	Rpl36	7349.08	0.0609594	0.164813	0.36987	0.71148	0.999934
ENSMUSG00000028059	7241.27	8157.23	8844.79	7014.63	5938.07	6847.5	Arhgef2	7340.58	-0.291177	0.164599	-1.76901	0.0768928	0.980611
ENSMUSG00000008855	5398.7	8305.64	6989.26	6200.29	8325.1	8787.9	Hdac5	7334.48	0.177814	0.150189	1.18393	0.236439	0.999934
ENSMUSG00000061787	7546.56	5907.59	7449.57	9233.62	7524.83	6341.31	Rps17	7333.91	0.136418	0.194594	0.701035	0.483281	0.999934
ENSMUSG00000023972	6148.14	9253.76	5807.17	7799.16	8817.64	6154.31	Ptk7	7330.03	0.118958	0.162305	0.732926	0.463603	0.999934
ENSMUSG00000056342	8086.24	7856.14	8451.49	5755.15	5698.19	8051.23	Usp34	7316.4	-0.341373	0.169923	-2.00899	0.0445383	0.834719
ENSMUSG00000031532	7936.54	6810.86	6686.05	8425.05	6515.17	7524.16	Saraf	7316.31	0.0642375	0.138561	0.463605	0.642931	0.999934
ENSMUSG00000038467	8019.27	5824.31	6679.46	9549.93	7113.89	6624.84	Chmp4b	7301.95	0.176332	0.149961	1.17585	0.239655	0.999934
ENSMUSG00000010095	6045.72	7469.63	6045.57	7099.23	9643.47	7488.5	Slc3a2	7298.69	0.303071	0.128364	2.36103	0.0182241	0.613871
ENSMUSG00000051279	17572.9	784.76	2989.28	18043.2	1418.65	2919.73	Gdf6	7288.09	0.280875	0.2443	1.14972	0.250261	0.999934
ENSMUSG00000030978	10061.8	4537.73	5293.03	10053.7	7109.96	6671.81	Rrm1	7288	0.326582	0.195946	1.66669	0.0955753	0.999934
ENSMUSG00000034075	8271.38	6441.44	7969.21	7925.11	5820.1	7282.37	Zdhhc5	7284.93	-0.112638	0.125021	-0.900954	0.367613	0.999934
ENSMUSG00000024644	12414.5	6506.57	5545.71	12670.7	4158.62	2371.79	Cndp2	7277.98	-0.613655	0.283346	-2.16574	0.0303308	0.748977
ENSMUSG00000023092	19215.5	1805.48	7102.42	9136.51	559.398	5837.73	Fhl1	7276.18	-1.01315	0.304494	-3.32732	0.000876855	0.144472
ENSMUSG00000047250	4634.49	8241.58	7973.6	5041.76	5061.12	12673.9	Ptgs1	7271.08	0.0307632	0.300823	0.102263	0.918548	0.999934
ENSMUSG00000038375	6525.32	6787.37	8565.75	6766.58	8279.87	6648.33	Trp53inp2	7262.2	-0.00860783	0.197638	-0.0435534	0.96526	0.999934
ENSMUSG00000020483	8582.58	5416.44	6548.72	9003.84	6276.27	7733.77	Dynll2	7260.27	0.173775	0.132736	1.30917	0.190475	0.999934
ENSMUSG00000006301	11344	5039.55	6646.5	10565.2	4633.47	5280.22	Tmbim1	7251.48	-0.185161	0.140812	-1.31495	0.188526	0.999934
ENSMUSG00000058600	5303.18	7662.89	6856.33	8962.49	8789.13	5887.3	Rpl30	7243.55	0.244603	0.244104	1.00204	0.316323	0.999934
ENSMUSG00000022010	3884.07	7977.86	6492.7	4313.96	10267.8	10519.6	Tsc22d1	7242.65	0.404167	0.18128	2.22952	0.0257794	0.706666
ENSMUSG00000042079	8005.48	5474.1	7334.22	8357.75	5883.02	8358.25	Hnrnpf	7235.47	0.118213	0.12776	0.925278	0.354821	0.999934
ENSMUSG00000002981	8225.09	4829.21	9473.18	8176.04	5511.4	7197.14	Clptm1	7235.34	-0.0715424	0.188283	-0.379973	0.703965	0.999934
ENSMUSG00000032803	8740.15	5939.62	8073.57	8359.67	5609.71	6689.21	Cdv3	7235.32	-0.139347	0.137718	-1.01183	0.31162	0.999934
ENSMUSG00000028820	7054.16	6889.87	8139.49	6034.93	5871.22	9404.55	Sfpq	7232.37	-0.0825682	0.17477	-0.47244	0.636613	0.999934
ENSMUSG00000030772	3853.54	9054.1	8904.11	4154.36	13404.9	4021.7	Dkk3	7232.12	-0.149719	0.353969	-0.422971	0.672317	0.999934
ENSMUSG00000027878	6366.77	8709.23	8029.63	6400.27	7290.85	6577.01	Notch2	7228.96	-0.179069	0.149553	-1.19736	0.231167	0.999934
ENSMUSG00000035441	7278.69	7117.29	6934.33	7602.06	7087.34	7349.34	Myo1d	7228.18	0.046843	0.125267	0.373946	0.708444	0.999934
ENSMUSG00000018501	5871.41	9570.87	7318.84	5101.37	6984.12	8516.54	Ncor1	7227.19	-0.146461	0.200552	-0.730286	0.465215	0.999934
ENSMUSG00000053062	13042.8	3219.12	4705.28	10414.3	8299.54	3672.06	Jam2	7225.5	0.213117	0.379986	0.560855	0.574897	0.999934
ENSMUSG00000003435	7782.92	5611.83	7551.74	8123.16	6091.44	8184.3	Supt5	7224.23	0.0986641	0.123762	0.797206	0.425332	0.999934
ENSMUSG00000034850	8450.61	7354.32	6645.4	7828.96	6185.82	6827.49	Tmem127	7215.44	-0.106941	0.144904	-0.738009	0.460509	0.999934
ENSMUSG00000022350	9553.59	6321.85	5796.19	9057.68	6852.38	5640.29	Washc5	7203.66	-9.19e-05	0.13498	-0.00068064	0.999457	0.999934
ENSMUSG00000027247	7639.13	6142.48	8057.1	8246.22	6374.58	6746.61	Arhgap1	7201.02	-0.0306723	0.159149	-0.192727	0.847173	0.999934
ENSMUSG00000055723	12320.9	2834.74	8127.41	10294.1	2182.54	7423.27	Rras2	7197.16	-0.25494	0.140083	-1.81992	0.0687714	0.948598
ENSMUSG00000021610	8253.65	6184.12	7116.7	8062.59	6537.78	7014.49	Clptm1l	7194.89	0.00845146	0.12743	0.0663226	0.947121	0.999934
ENSMUSG00000006024	8889.84	4711.76	6957.4	9940.27	6099.3	6560.48	Napa	7193.18	0.149443	0.168019	0.889439	0.373767	0.999934
ENSMUSG00000105987	8229.03	4576.16	10342.2	8368.33	4700.32	6897.07	AI506816	7185.51	-0.173456	0.205125	-0.845609	0.397771	0.999934
ENSMUSG00000023249	9158.69	6378.44	6609.15	8976.92	6145.51	5841.2	Parp3	7184.98	-0.0868495	0.130458	-0.665729	0.505584	0.999934
ENSMUSG00000046711	9793.89	3058.96	9890.65	7637.64	3778.15	8950.54	Hmga1	7184.97	-0.0672176	0.199903	-0.33625	0.736682	0.999934
ENSMUSG00000073411	11145	5193.29	3947.25	10727.7	8724.25	3369.39	H2-D1	7184.49	0.153285	0.252975	0.605929	0.544562	0.999934
ENSMUSG00000015568	1339.34	12409.9	2840.97	2009.4	21972.8	2514.43	Lpl	7181.14	0.41335	0.253773	1.62882	0.103351	0.999934
ENSMUSG00000004936	6789.25	5006.45	8974.42	8380.83	4377.85	9525.44	Map2k1	7175.71	0.0658203	0.173935	0.378418	0.70512	0.999934
ENSMUSG00000005514	8024.19	4819.6	8519.6	9420.14	5534.99	6694.42	Por	7168.82	0.0281544	0.196312	0.143417	0.885961	0.999934
ENSMUSG00000071637	3362.12	7249.69	7384.76	3777.48	10280.5	10890.1	Cebpd	7157.44	0.411576	0.163299	2.52038	0.0117228	0.502768
ENSMUSG00000021796	6143.21	8433.76	6038.98	5372.5	7997.72	8954.89	Bmpr1a	7156.84	0.0985823	0.221036	0.446	0.655597	0.999934
ENSMUSG00000019947	5151.52	9474.77	6459.74	3787.09	9039.83	8975.76	Arid5b	7148.12	-0.0125268	0.235974	-0.0530857	0.957664	0.999934
ENSMUSG00000036529	6608.04	7224.06	7346.3	6205.1	6513.2	8970.55	Sbf1	7144.54	0.0159181	0.170634	0.0932881	0.925675	0.999934
ENSMUSG00000019820	5627.18	8824.54	10678.3	4536.05	5276.43	7911.2	Utrn	7142.29	-0.49518	0.166201	-2.97941	0.002888	0.241132
ENSMUSG00000029998	6351.99	7192.03	7447.38	6381.04	7648.71	7760.73	Pcyox1	7130.31	0.0516419	0.124724	0.414048	0.678839	0.999934
ENSMUSG00000019132	5335.67	7421.58	8136.19	5882.06	5539.91	10463.9	BC005537	7129.89	0.0280728	0.219386	0.127961	0.89818	0.999934
ENSMUSG00000014959	7971.01	5748.5	7791.24	8154.89	5881.05	7137.99	Gorasp2	7114.11	-0.0202167	0.132828	-0.152203	0.879027	0.999934
ENSMUSG00000003032	9615.64	5975.92	5138.13	7986.64	8367.37	5567.23	Klf4	7108.49	0.111062	0.211331	0.525535	0.599211	0.999934
ENSMUSG00000048537	10748.2	5391.89	7714.33	9657.61	4268.73	4868.83	Phldb1	7108.26	-0.384797	0.1767	-2.17768	0.0294296	0.739131
ENSMUSG00000038324	7363.39	7174.95	6773.94	7422.28	7022.46	6867.5	Trpc4ap	7104.08	0.000101782	0.123416	0.000824706	0.999342	0.999934
ENSMUSG00000028478	9317.24	5354.52	7107.91	10266.2	5405.22	5149.76	Clta	7100.14	-0.103254	0.1944	-0.531142	0.595321	0.999934
ENSMUSG00000021288	9415.72	5347.04	7090.33	9385.53	4819.28	6537.87	Klc1	7099.29	-0.0903464	0.129928	-0.695357	0.486832	0.999934
ENSMUSG00000021577	7425.43	6619.74	6831.06	7617.45	6397.19	7702.46	Sdha	7098.89	0.0536094	0.137177	0.390805	0.695941	0.999934
ENSMUSG00000055538	3764.91	10347.1	7617.66	3128.51	7639.86	10084.7	Zcchc24	7097.12	-0.100856	0.231469	-0.435722	0.663039	0.999934
ENSMUSG00000030790	7067.95	2719.43	9681.92	9035.56	7752.92	6236.94	Adm	7082.45	0.407486	0.402836	1.01154	0.311756	0.999934
ENSMUSG00000053113	2252.25	10947.1	3319.95	2238.22	18641	5068.87	Socs3	7077.91	0.458633	0.221128	2.07405	0.0380742	0.809148
ENSMUSG00000046330	7244.23	6990.23	6120.27	8573.11	8531.55	4967.98	Rpl37a	7071.23	0.0772355	0.196841	0.392375	0.694781	0.999934
ENSMUSG00000043131	8743.1	5778.39	7559.43	7872.23	5679.51	6755.31	Mob1a	7064.66	-0.112972	0.129853	-0.869998	0.384302	0.999934
ENSMUSG00000027808	7734.66	6106.18	8242.76	7496.31	6148.46	6609.19	Serp1	7056.26	-0.11796	0.153366	-0.76914	0.44181	0.999934
ENSMUSG00000026604	7044.31	8540.53	6545.43	5019.65	9089.97	6034.29	Ptpn14	7045.7	-0.171722	0.186848	-0.91905	0.358069	0.999934
ENSMUSG00000030095	8790.37	5766.65	6777.23	7931.84	7244.64	5743.79	Tmem43	7042.42	-0.0197257	0.190279	-0.103667	0.917433	0.999934
ENSMUSG00000024002	6478.05	8112.39	7260.61	6476.22	6750.13	7164.96	Brd4	7040.39	-0.0948893	0.145914	-0.650309	0.515492	0.999934
ENSMUSG00000060904	7398.84	6195.86	6939.82	7567.45	7097.18	7021.45	Arl1	7036.77	0.0817026	0.134357	0.6081	0.543121	0.999934
ENSMUSG00000030447	8431.9	4487.54	7949.43	7920.3	4328.7	8924.45	Cyfip1	7007.05	0.00832484	0.143791	0.0578954	0.953832	0.999934
ENSMUSG00000033436	5541.5	9041.29	7232.05	6164.72	6271.35	7765.08	Armcx2	7002.66	-0.089727	0.212154	-0.422934	0.672343	0.999934
ENSMUSG00000029705	7179.23	5142.04	6368.56	7807.81	8111.76	7391.96	Cux1	7000.23	0.330814	0.184886	1.78929	0.0735688	0.972639
ENSMUSG00000022201	7910.94	6698.75	7925.26	6403.15	5661.81	7343.25	Zfr	6990.53	-0.219211	0.134517	-1.62962	0.103182	0.999934
ENSMUSG00000071659	5714.82	6594.12	7956.03	5937.82	6954.62	8761.81	Hnrnpul2	6986.54	0.0904621	0.125086	0.723201	0.469556	0.999934
ENSMUSG00000013858	7777.01	5568.06	7026.61	8202	6449.3	6886.64	Tmem259	6984.94	0.0864646	0.139232	0.62101	0.534593	0.999934
ENSMUSG00000063511	6570.62	5165.53	7448.47	7379.01	6570.22	8767.89	Snrnp70	6983.63	0.249795	0.132663	1.88293	0.0597102	0.917195
ENSMUSG00000063065	8966.65	4660.51	7364.98	9468.21	4743.58	6692.68	Mapk3	6982.77	-0.0113421	0.137542	-0.0824629	0.934279	0.999934
ENSMUSG00000060743	5466.65	7856.14	5617.12	6444.5	8842.22	7669.41	H3f3a	6982.67	0.285659	0.145404	1.96458	0.0494624	0.873018
ENSMUSG00000024098	6431.76	8214.89	5907.15	5908.98	8374.25	7056.24	Twsg1	6982.21	0.0539101	0.157431	0.342437	0.732022	0.999934
ENSMUSG00000053560	2758.44	12060.7	4217.51	2631.45	14376.2	5841.2	Ier2	6980.93	0.219203	0.180208	1.21639	0.223836	0.999934
ENSMUSG00000001416	8790.37	4817.46	7306.76	9256.69	5640.19	6029.94	Cct3	6973.57	0.00835491	0.176789	0.0472592	0.962307	0.999934
ENSMUSG00000039844	9964.26	5455.95	7447.38	8820.2	4551.87	5587.24	Rapgef1	6971.15	-0.283867	0.139428	-2.03593	0.041757	0.821945
ENSMUSG00000025162	6350.02	7054.3	7301.26	6818.49	6779.63	7505.9	Csnk1d	6968.27	0.0284323	0.130687	0.21756	0.827772	0.999934
ENSMUSG00000021660	7427.4	6582.37	6687.15	7762.62	7000.83	6348.27	Btf3	6968.11	0.0258896	0.132162	0.195893	0.844694	0.999934
ENSMUSG00000032525	5920.65	9286.86	6831.06	5107.14	7176.81	7440.66	Nktr	6960.53	-0.154069	0.175171	-0.879537	0.37911	0.999934
ENSMUSG00000029823	5423.32	8864.05	6719.01	5035.03	8438.16	7196.27	Luc7l2	6945.97	-0.0263602	0.136841	-0.192633	0.847246	0.999934
ENSMUSG00000018339	3723.55	11842.9	9762.12	4984.08	9439.96	1903.87	Gpx3	6942.75	-0.722779	0.493011	-1.46605	0.142635	0.999934
ENSMUSG00000026490	7623.38	6474.53	9599.52	6731	4552.85	6673.55	Cdc42bpa	6942.47	-0.404077	0.158581	-2.54807	0.010832	0.484416
ENSMUSG00000039982	4007.17	6378.44	1369.95	4227.43	11848.6	13815	Dtx4	6941.1	1.37928	0.826783	1.66825	0.0952658	0.999934
ENSMUSG00000017781	8976.5	4540.93	8507.52	8829.82	4740.63	5989.93	Pitpna	6930.89	-0.155751	0.190752	-0.81651	0.414208	0.999934
ENSMUSG00000023905	12101.3	1689.1	7341.91	13213	2505	4712.28	Tnfrsf12a	6927.1	0.0190527	0.278679	0.0683681	0.945493	0.999934
ENSMUSG00000036644	6366.77	7961.84	6523.46	6222.41	7551.38	6918.82	Tbc1d9b	6924.11	-0.00821537	0.131272	-0.0625826	0.950099	0.999934
ENSMUSG00000036181	4969.33	9681.91	4900.83	5716.69	9041.8	7198.01	H1f2	6918.09	0.219034	0.196844	1.11273	0.265825	0.999934
ENSMUSG00000055172	1208.36	12913.8	1953.3	1452.73	19527.8	4426.13	C1ra	6913.69	0.681151	0.23633	2.88221	0.00394898	0.285655
ENSMUSG00000001418	8648.56	6435.03	5240.3	9424.94	8039.99	3659.89	Glmp	6908.12	-0.0228296	0.229357	-0.0995374	0.920712	0.999934
ENSMUSG00000020260	5617.33	6804.45	7245.23	6265.67	7341.97	8164.29	Pofut2	6906.49	0.14653	0.124058	1.18114	0.237548	0.999934
ENSMUSG00000023191	5475.52	8302.44	6547.63	6005.12	8805.85	6299.56	P3h3	6906.02	0.0541365	0.134251	0.40325	0.686764	0.999934
ENSMUSG00000028381	8010.41	8283.22	5353.45	7964.52	9099.8	2713.6	Ugcg	6904.17	-0.28052	0.277446	-1.01108	0.311977	0.999934
ENSMUSG00000059263	7368.31	5848.86	9061.21	6756	4601.02	7784.21	Usp47	6903.27	-0.229991	0.137038	-1.6783	0.0932894	0.999934
ENSMUSG00000037266	3672.34	8668.66	7636.33	5176.36	6659.69	9598.5	Rsrp1	6901.98	0.14936	0.237176	0.629746	0.528861	0.999934
ENSMUSG00000028249	9270.96	4772.62	6905.77	8984.61	4577.43	6855.33	Sdcbp	6894.45	-0.0386524	0.123595	-0.312734	0.754483	0.999934
ENSMUSG00000032560	7615.5	7139.71	7009.04	6819.46	6456.18	6310	Dnajc13	6891.65	-0.152018	0.122638	-1.23957	0.215135	0.999934
ENSMUSG00000024937	8018.28	5344.91	11319.9	8268.34	4139.94	4185.21	Ehbp1l1	6879.43	-0.58191	0.321005	-1.81278	0.0698661	0.951161
ENSMUSG00000022150	6124.5	6849.3	6835.46	6482.95	11418	3532.9	Dab2	6873.85	-0.0404543	0.344775	-0.117335	0.906595	0.999934
ENSMUSG00000035770	7842	5937.48	7564.93	7492.46	6011.81	6374.36	Dync1li2	6870.51	-0.0983424	0.142895	-0.688216	0.491317	0.999934
ENSMUSG00000016541	7086.66	5980.19	6845.35	7521.3	7187.62	6536.13	Atxn10	6859.54	0.0947887	0.150826	0.628462	0.529701	0.999934
ENSMUSG00000040043	6731.14	6885.6	7374.87	7142.5	6620.36	6391.75	Rbms2	6857.7	-0.0591588	0.145581	-0.406363	0.684476	0.999934
ENSMUSG00000044477	8673.18	5489.05	6479.51	9312.46	5128.96	6062.99	Zfand3	6857.69	-0.0301894	0.138116	-0.218579	0.826978	0.999934
ENSMUSG00000022912	4477.91	7250.75	5235.9	4992.73	9757.51	9427.16	Pros1	6856.99	0.477877	0.203057	2.35342	0.0186017	0.618624
ENSMUSG00000057672	8324.56	6897.34	4935.99	7653.98	6690.16	6569.18	Pkn1	6845.2	0.081878	0.185484	0.441428	0.658903	0.999934
ENSMUSG00000020671	7719.89	6146.75	7847.26	7183.84	4733.74	7312.81	Rab10	6824.05	-0.193854	0.148724	-1.30344	0.192423	0.999934
ENSMUSG00000038545	5073.72	9243.08	7044.19	5029.26	8201.22	6314.35	Cul7	6817.64	-0.114521	0.132318	-0.865493	0.386768	0.999934
ENSMUSG00000040725	8221.15	5037.41	7100.22	8184.69	5241.04	7051.02	Hnrnpul1	6805.92	0.0134839	0.124697	0.108133	0.913891	0.999934
ENSMUSG00000018171	4911.22	7252.89	6854.13	6045.5	7531.72	8229.52	Vmp1	6804.16	0.205965	0.142245	1.44796	0.147629	0.999934
ENSMUSG00000034312	6721.3	8371.84	6455.34	6090.69	7470.76	5706.39	Iqsec1	6802.72	-0.161443	0.123108	-1.31139	0.189724	0.999934
ENSMUSG00000027006	8492.96	5732.48	6208.16	7994.33	5258.73	7102.33	Dnajc10	6798.17	-0.00590926	0.15305	-0.0386099	0.969201	0.999934
ENSMUSG00000014498	8208.35	5822.17	7997.77	6860.8	4867.45	7029.28	Ankrd52	6797.64	-0.2344	0.125055	-1.87437	0.0608789	0.919141
ENSMUSG00000025880	10351.3	5996.2	5636.89	8167.39	6059	4569.64	Smad7	6796.73	-0.210108	0.158991	-1.3215	0.186334	0.999934
ENSMUSG00000006931	7118.17	6209.75	7088.14	7826.08	6640.02	5891.65	P3h4	6795.63	-0.010905	0.16643	-0.0655227	0.947758	0.999934
ENSMUSG00000018965	7829.2	4696.81	8226.28	8102.97	5068.01	6842.28	Ywhah	6794.26	-0.0355652	0.160658	-0.221372	0.824803	0.999934
ENSMUSG00000027198	8258.58	4894.34	6992.56	7812.62	6028.52	6760.52	Ext2	6791.19	0.0569162	0.163301	0.348535	0.727438	0.999934
ENSMUSG00000090862	7368.31	5378.01	6472.92	9310.53	6641.99	5500.26	Rps13	6778.67	0.136302	0.195218	0.698205	0.485049	0.999934
ENSMUSG00000019920	7891.24	6053.86	7228.76	7167.5	5536.96	6747.48	Lims1	6770.97	-0.122313	0.123275	-0.9922	0.3211	0.999934
ENSMUSG00000003810	10502	3712.39	8165.86	9429.75	3690.65	5092.35	Mast2	6765.49	-0.281464	0.204718	-1.37488	0.169167	0.999934
ENSMUSG00000027706	7812.46	5167.67	6345.48	7948.18	6883.84	6415.24	Sec62	6762.14	0.151114	0.167814	0.90048	0.367865	0.999934
ENSMUSG00000034120	6780.38	5260.56	7095.83	7794.35	5315.75	8310.41	Srsf2	6759.55	0.148245	0.138267	1.07216	0.283648	0.999934
ENSMUSG00000038650	10055.8	3865.08	4919.51	11271.9	4831.07	5612.46	Rnh1	6759.3	0.225257	0.131868	1.7082	0.0875985	0.999934
ENSMUSG00000063077	9266.03	5550.97	7592.39	7303.06	4353.28	6416.11	Kif1b	6746.97	-0.312263	0.127524	-2.44866	0.0143389	0.544984
ENSMUSG00000034290	7060.07	8359.03	6294.95	6465.65	5882.03	6402.19	Nek9	6743.99	-0.202994	0.181319	-1.11954	0.262908	0.999934
ENSMUSG00000049577	5636.04	7329.76	4228.49	6222.41	6739.32	10297.8	Zfpm1	6742.3	0.429697	0.316441	1.35791	0.174494	0.999934
ENSMUSG00000024083	6909.39	7129.04	7204.59	5870.52	5659.85	7677.24	Pja2	6741.77	-0.158801	0.166505	-0.953733	0.340219	0.999934
ENSMUSG00000020205	5247.04	5930.01	7484.73	5640.74	6642.97	9484.56	Phlda1	6738.34	0.203429	0.140151	1.45149	0.146642	0.999934
ENSMUSG00000037373	7241.27	6113.65	6929.94	7878	5543.84	6637.89	Ctbp1	6724.1	-0.0271166	0.142858	-0.189815	0.849454	0.999934
ENSMUSG00000051790	3655.6	10767.8	6756.36	3776.52	9528.44	5788.15	Nlgn2	6712.14	-0.118022	0.145285	-0.812349	0.416592	0.999934
ENSMUSG00000022500	7187.11	5152.72	7270.5	8173.16	6662.63	5786.41	Litaf	6705.42	0.0760721	0.207375	0.366833	0.713744	0.999934
ENSMUSG00000028048	10213.4	5347.04	4467.99	10878.6	6530.9	2785.79	Gba	6703.96	-0.0983917	0.250624	-0.392587	0.694625	0.999934
ENSMUSG00000041815	5728.61	7533.69	5987.34	6476.22	6663.62	7717.24	Poldip3	6684.46	0.122161	0.181945	0.67142	0.501953	0.999934
ENSMUSG00000002748	5039.25	7794.21	7117.8	4814.86	7190.57	8136.46	Baz1b	6682.19	0.00370131	0.150957	0.024519	0.980439	0.999934
ENSMUSG00000020432	6186.55	7556.12	5339.17	6844.45	9357.38	4774.03	Tcn2	6676.28	0.0979872	0.171167	0.572466	0.567006	0.999934
ENSMUSG00000043940	5186.97	9120.3	7222.16	4099.56	6608.56	7702.46	Wdfy3	6656.67	-0.237284	0.186945	-1.26927	0.204346	0.999934
ENSMUSG00000033047	7522.93	5986.6	6436.67	7845.31	5995.09	6129.09	Eif3l	6652.61	-0.00263493	0.128384	-0.0205239	0.983625	0.999934
ENSMUSG00000036323	7259.98	6878.13	6702.53	6710.81	5877.12	6476.99	Srp72	6650.93	-0.129882	0.132726	-0.978575	0.32779	0.999934
ENSMUSG00000032485	4890.54	7458.95	5542.41	5764.76	10338.5	5882.08	Scap	6646.22	0.264858	0.158666	1.66928	0.095061	0.999934
ENSMUSG00000001910	7760.26	5505.06	6971.68	7589.57	5237.1	6785.75	Nacc1	6641.57	-0.0476495	0.123466	-0.385931	0.699548	0.999934
ENSMUSG00000019802	7324	5991.93	7630.84	7038.66	5399.32	6447.42	Sec63	6638.7	-0.150222	0.133383	-1.12625	0.260061	0.999934
ENSMUSG00000016528	7218.62	5244.54	7369.38	7257.87	7960.36	4776.64	Mapkapk2	6637.9	-0.00503871	0.279632	-0.0180191	0.985624	0.999934
ENSMUSG00000021978	6406.16	6059.2	7222.16	6209.91	7146.33	6763.13	Extl3	6634.48	0.0326926	0.15458	0.211493	0.832503	0.999934
ENSMUSG00000075700	9048.39	5053.43	6890.39	7961.64	4579.39	6241.29	Selenot	6629.09	-0.156537	0.123712	-1.26534	0.205751	0.999934
ENSMUSG00000038886	4925.01	7723.74	7250.73	4842.75	7380.32	7610.26	Man2a2	6622.13	-0.00666539	0.129059	-0.0516462	0.958811	0.999934
ENSMUSG00000033209	5129.85	10405.8	6979.37	4795.64	7469.78	4937.54	Ttc28	6619.66	-0.358646	0.167667	-2.13903	0.0324334	0.763658
ENSMUSG00000047187	8746.05	4534.52	7252.92	8725.02	4809.45	5619.42	Rab2a	6614.56	-0.0955168	0.171672	-0.556391	0.577943	0.999934
ENSMUSG00000053907	5608.47	6619.74	5774.22	5669.58	8797	7179.74	Mat2a	6608.12	0.24695	0.161889	1.52542	0.127153	0.999934
ENSMUSG00000042699	6971.44	5927.87	6709.12	6540.64	6103.24	7391.09	Dhx9	6607.23	0.0299076	0.138498	0.215943	0.829032	0.999934
ENSMUSG00000037712	7063.02	4693.61	10957.4	6619.48	4257.91	6040.38	Fermt2	6605.3	-0.363539	0.226884	-1.60231	0.109087	0.999934
ENSMUSG00000018583	6595.24	5499.72	7602.28	6713.7	5620.52	7597.22	G3bp1	6604.78	0.0186644	0.12327	0.151411	0.879651	0.999934
ENSMUSG00000005873	8327.51	5454.88	6725.6	8314.49	5069.97	5726.4	Reep5	6603.14	-0.113181	0.138264	-0.818588	0.413021	0.999934
ENSMUSG00000031924	7169.38	6015.42	6419.09	6847.34	5982.31	7101.46	Cyb5b	6589.17	0.0238142	0.136967	0.173868	0.861969	0.999934
ENSMUSG00000030103	7283.62	7561.45	5100.78	7631.87	9156.82	2785.79	Bhlhe40	6586.72	-0.172758	0.279029	-0.619139	0.535825	0.999934
ENSMUSG00000032009	1709.62	10086.6	5334.78	1469.07	16238.3	4672.27	Sesn3	6585.1	0.0916413	0.252105	0.363504	0.716228	0.999934
ENSMUSG00000031749	6279.12	6442.5	6978.28	6299.32	5962.65	7530.25	St3gal2	6582.02	0.00101093	0.13724	0.0073661	0.994123	0.999934
ENSMUSG00000015094	5987.62	6743.6	5172.19	6820.42	8371.31	6396.97	Npdc1	6582.01	0.26881	0.129178	2.08093	0.0374406	0.803749
ENSMUSG00000049354	6847.35	6314.38	6922.25	6585.83	5385.56	7395.44	Dcaf7	6575.13	-0.0633094	0.150073	-0.421857	0.673129	0.999934
ENSMUSG00000062006	6620.85	6779.9	6271.88	7702.05	7371.47	4694.88	Rpl34	6573.5	-0.0255729	0.201508	-0.126908	0.899013	0.999934
ENSMUSG00000060261	5330.75	7729.08	5786.3	5781.11	6887.77	7921.63	Gtf2i	6572.77	0.134539	0.19207	0.70047	0.483634	0.999934
ENSMUSG00000008475	7964.12	4325.25	9048.03	8350.06	4014.1	5732.49	Arpc5	6572.34	-0.232092	0.212367	-1.09288	0.274446	0.999934
ENSMUSG00000026701	6653.34	4576.16	7974.7	8403.9	7855.16	3970.38	Prdx6	6572.28	0.0460219	0.365678	0.125854	0.899848	0.999934
ENSMUSG00000060636	6621.83	6691.28	6426.78	7619.37	7201.39	4861	Rpl35a	6570.27	-0.0308565	0.196436	-0.157081	0.875181	0.999934
ENSMUSG00000029231	4109.59	10084.4	4475.68	4766.79	8465.69	7515.46	Pdgfra	6569.61	0.23599	0.247462	0.953642	0.340265	0.999934
ENSMUSG00000041879	6496.76	6633.62	7247.43	6132.99	5517.29	7328.47	Ipo9	6559.43	-0.110848	0.145019	-0.764367	0.444648	0.999934
ENSMUSG00000003072	7236.35	5121.76	6653.09	7892.42	6021.64	6329.13	Atp5d	6542.4	0.0955088	0.148074	0.645009	0.518921	0.999934
ENSMUSG00000028194	10004.6	2478.13	9273.24	8650.99	3243.33	5571.58	Ddah1	6536.98	-0.18664	0.264922	-0.704508	0.481116	0.999934
ENSMUSG00000026872	8796.28	5993	5177.68	7414.58	6814.04	4941.89	Zeb2	6522.91	-0.043016	0.16515	-0.260466	0.794504	0.999934
ENSMUSG00000026956	9288.68	5294.73	3479.25	11081.5	6879.91	3104.99	Uap1l1	6521.51	0.156999	0.184362	0.851581	0.394447	0.999934
ENSMUSG00000028868	8046.84	5596.89	7286.98	7914.53	4383.75	5892.52	Wasf2	6520.25	-0.227434	0.154297	-1.47401	0.14048	0.999934
ENSMUSG00000022994	5173.18	6930.44	7412.22	4936.01	6408.99	8225.17	Adcy6	6514.34	-0.0100319	0.144525	-0.0694127	0.944661	0.999934
ENSMUSG00000034602	5025.46	7629.79	6588.27	4910.05	6402.11	8513.93	Mon2	6511.6	0.0276294	0.193874	0.142512	0.886676	0.999934
ENSMUSG00000022812	7718.9	6178.78	6844.25	6736.77	5276.43	6312.61	Gsk3b	6511.29	-0.180219	0.12722	-1.41659	0.156602	0.999934
ENSMUSG00000031701	7892.23	5504	5914.84	7873.19	6148.46	5726.4	Dnaja2	6509.85	0.0364319	0.136861	0.266196	0.790088	0.999934
ENSMUSG00000059714	3827.94	8539.47	7224.36	4823.52	8533.52	6109.96	Flot1	6509.79	0.0298317	0.185806	0.160553	0.872446	0.999934
ENSMUSG00000026657	8331.45	4127.73	9767.61	6195.48	4714.08	5897.74	Frmd4a	6505.68	-0.322461	0.238369	-1.35278	0.176126	0.999934
ENSMUSG00000013663	5285.45	7993.87	6825.57	4594.7	7251.53	7030.15	Pten	6496.88	-0.0999199	0.141215	-0.707573	0.479211	0.999934
ENSMUSG00000004951	7175.29	4028.43	7464.95	8274.11	6132.73	5902.96	Hspb1	6496.41	0.157915	0.239998	0.657984	0.510549	0.999934
ENSMUSG00000022451	7168.4	5446.34	6170.81	7413.62	6275.28	6475.25	Twf1	6491.62	0.10737	0.131833	0.814445	0.41539	0.999934
ENSMUSG00000001761	5516.88	7085.26	5987.34	5135.02	7224.98	7955.55	Smo	6484.17	0.11148	0.179437	0.621276	0.534418	0.999934
ENSMUSG00000025220	7090.6	7061.77	6063.15	6062.81	5989.19	6626.58	Oga	6482.35	-0.111942	0.16257	-0.688579	0.491088	0.999934
ENSMUSG00000058355	8195.55	4770.49	7082.64	7588.6	4697.37	6531.78	Abce1	6477.74	-0.0835123	0.126701	-0.659131	0.509812	0.999934
ENSMUSG00000061451	14312.2	2141.81	2716.83	13392.8	3398.66	2902.34	Tmem151a	6477.43	0.220152	0.217494	1.01222	0.311433	0.999934
ENSMUSG00000038034	8464.4	5520.01	5847.82	9033.64	5356.06	4636.61	Igsf8	6476.42	-0.094478	0.165718	-0.570114	0.5686	0.999934
ENSMUSG00000000001	8492.96	5239.21	6848.64	7639.56	4445.69	6176.06	Gnai3	6473.69	-0.17949	0.126388	-1.42015	0.155565	0.999934
ENSMUSG00000021281	7688.37	7852.94	6012.61	7823.19	6245.79	3193.7	Tnfaip2	6469.43	-0.404978	0.239763	-1.68907	0.0912055	0.999934
ENSMUSG00000003131	7706.1	4998.97	6888.19	7071.35	5532.04	6554.39	Pafah1b2	6458.51	-0.016746	0.145151	-0.115369	0.908152	0.999934
ENSMUSG00000058569	6915.3	5387.62	6472.92	7383.82	6198.6	6377.84	Tmed9	6456.02	0.0917745	0.137565	0.667137	0.504685	0.999934
ENSMUSG00000024431	8100.02	7388.49	5186.47	6584.87	4508.61	6965.78	Nr3c1	6455.71	-0.196577	0.269071	-0.730577	0.465037	0.999934
ENSMUSG00000032867	7818.37	5671.62	6220.24	7614.56	4961.83	6429.15	Fbxw8	6452.63	-0.0609685	0.139886	-0.435843	0.662951	0.999934
ENSMUSG00000006651	11556.7	3216.98	4161.48	11823.7	5307.89	2644.89	Aplp1	6451.94	0.033948	0.300339	0.113032	0.910005	0.999934
ENSMUSG00000036565	3549.24	7374.61	6720.11	4120.71	7223.02	9720.27	Ttyh3	6451.32	0.239329	0.18408	1.30013	0.193556	0.999934
ENSMUSG00000048126	908.975	8261.87	19986.7	1025.85	6368.68	2144.79	Col6a3	6449.48	-1.05831	0.899754	-1.17622	0.239508	0.999934
ENSMUSG00000022390	5836.94	7493.12	5783	5439.8	6790.44	7172.78	Zc3h7b	6419.35	0.022105	0.1748	0.126459	0.899369	0.999934
ENSMUSG00000031762	6530.24	5081.19	4726.16	9291.3	9229.57	3657.28	Mt2	6419.29	0.336226	0.285334	1.17836	0.238653	0.999934
ENSMUSG00000037351	7222.56	5115.35	7232.05	7682.82	5339.35	5902.96	Actr1b	6415.85	-0.0472376	0.164128	-0.28781	0.773492	0.999934
ENSMUSG00000061436	4026.87	6221.49	9135.92	2818.93	8482.4	7785.95	Hipk2	6411.93	-0.100067	0.245646	-0.40736	0.683743	0.999934
ENSMUSG00000017615	9050.36	4422.41	7150.75	8506.77	3840.08	5492.44	Tnfaip1	6410.47	-0.224462	0.146269	-1.53458	0.124886	0.999934
ENSMUSG00000030201	4548.82	8596.06	6374.05	4791.79	6084.56	8059.92	Lrp6	6409.2	-0.027659	0.226664	-0.122026	0.902878	0.999934
ENSMUSG00000030847	6603.12	5165.53	5885.17	7178.07	5000.17	8528.71	Bag3	6393.46	0.202833	0.18912	1.07251	0.283491	0.999934
ENSMUSG00000024966	5891.1	4955.2	7572.62	5968.59	7141.42	6829.23	Stip1	6393.03	0.131721	0.20447	0.644207	0.519441	0.999934
ENSMUSG00000039001	6239.73	6406.2	5915.93	7586.68	8036.06	4142.59	Rps21	6387.87	0.0334761	0.239693	0.139662	0.888927	0.999934
ENSMUSG00000016921	5364.23	7524.08	5891.77	6025.31	6604.63	6914.47	Srsf6	6387.42	0.0702688	0.167737	0.418922	0.675273	0.999934
ENSMUSG00000032777	5900.95	6003.68	7366.08	5347.5	6101.27	7598.09	Gtf3c1	6386.26	-0.0246013	0.135515	-0.181538	0.855945	0.999934
ENSMUSG00000035199	8475.23	4244.11	4667.93	8231.8	5160.42	7534.6	Arl6ip5	6385.68	0.309893	0.208984	1.48286	0.138112	0.999934
ENSMUSG00000005312	6597.21	5806.15	7580.31	6399.31	4823.21	7081.46	Ubqln1	6381.27	-0.136408	0.138718	-0.98335	0.325435	0.999934
ENSMUSG00000019923	7756.33	5259.49	5960.98	7834.73	5944.95	5519.4	Zwint	6379.31	0.0266732	0.145461	0.183371	0.854507	0.999934
ENSMUSG00000027230	6929.09	5979.12	5761.03	8113.55	4580.38	6906.64	Creb3l1	6378.3	0.035891	0.207783	0.172733	0.862861	0.999934
ENSMUSG00000059208	6250.56	5260.56	6598.16	6699.28	6111.1	7344.99	Hnrnpm	6377.44	0.156924	0.127485	1.23092	0.218353	0.999934
ENSMUSG00000048583	22.6505	85.416	99.9721	32.6888	37789.3	220.045	Igf2	6375.02	2.40643	1.67654	1.43535	0.151187	0.999934
ENSMUSG00000026600	5527.71	7472.83	6613.54	6091.65	6963.47	5572.45	Soat1	6373.61	-0.069687	0.159189	-0.437762	0.661559	0.999934
ENSMUSG00000031691	6254.5	5865.95	7910.98	6564.68	5176.15	6457.85	Tnpo2	6371.68	-0.134559	0.156489	-0.859866	0.389863	0.999934
ENSMUSG00000018379	5840.88	5583	7208.98	5636.89	5512.38	8433.91	Srsf1	6369.34	0.0523795	0.147465	0.3552	0.72244	0.999934
ENSMUSG00000025161	4917.13	4120.26	12187.8	7412.66	2646.57	6928.39	Slc16a3	6368.8	-0.293457	0.322134	-0.910978	0.362307	0.999934
ENSMUSG00000022114	4495.64	6235.37	5956.58	4931.2	6018.69	10552.6	Spry2	6365.01	0.301441	0.236577	1.27418	0.202601	0.999934
ENSMUSG00000040481	5250	8114.52	6490.5	4692.76	7019.51	6565.7	Bptf	6355.5	-0.118138	0.139361	-0.847709	0.3966	0.999934
ENSMUSG00000018076	3972.7	10018.2	6179.6	3453.47	7688.03	6785.75	Med13l	6349.63	-0.149845	0.178446	-0.83972	0.401065	0.999934
ENSMUSG00000027775	8856.35	5666.29	4504.24	8875.96	6312.64	3875.58	Mfsd1	6348.51	-0.0189945	0.156911	-0.121053	0.903649	0.999934
ENSMUSG00000047945	8451.6	3416.64	3150.77	11568	6705.89	4760.11	Marcksl1	6342.17	0.673095	0.180249	3.73425	0.000188277	0.0461779
ENSMUSG00000004562	4634.49	8023.77	6732.19	4555.28	5998.04	8107.76	Arhgef40	6341.92	-0.0586308	0.20257	-0.289435	0.772249	0.999934
ENSMUSG00000025366	4903.34	6985.96	7694.56	5388.84	4707.2	8359.98	Esyt1	6339.98	-0.103499	0.219303	-0.471943	0.636967	0.999934
ENSMUSG00000030161	4660.1	5442.07	5152.41	5808.99	10866.5	6069.95	Gabarapl1	6333.33	0.516472	0.22378	2.30794	0.0210024	0.650842
ENSMUSG00000036241	6673.04	5454.88	7600.08	7575.14	4927.42	5742.92	Ube2r2	6328.91	-0.122695	0.187639	-0.653886	0.513185	0.999934
ENSMUSG00000052397	11462.1	2273.13	4106.55	11872.8	3574.64	4683.57	Ezr	6328.8	0.296429	0.193726	1.53015	0.12598	0.999934
ENSMUSG00000027303	7083.7	5795.48	5441.34	7510.73	6176.97	5923.83	Ptpra	6322.01	0.0996435	0.123692	0.805579	0.420486	0.999934
ENSMUSG00000033004	6800.08	7780.33	6060.95	4857.17	6250.71	6161.27	Mycbp2	6318.42	-0.259307	0.177355	-1.46208	0.14372	0.999934
ENSMUSG00000037933	8367.89	5312.88	6221.34	7988.56	4179.26	5741.18	Bicd2	6301.85	-0.176005	0.146795	-1.19899	0.230533	0.999934
ENSMUSG00000028645	5074.7	4203.54	12755.8	7367.47	4294.29	4083.45	Slc2a1	6296.54	-0.340487	0.420612	-0.809504	0.418225	0.999934
ENSMUSG00000039497	6054.58	5791.21	6271.88	5977.24	5437.66	8199.08	Dse	6288.61	0.0922951	0.176867	0.521833	0.601787	0.999934
ENSMUSG00000038429	7643.07	4791.84	6176.3	8026.06	5199.75	5872.52	Usp5	6284.92	0.0385016	0.135002	0.285193	0.775496	0.999934
ENSMUSG00000042650	5580.89	7202.71	7079.35	5557.09	6104.22	6179.53	Alkbh5	6283.97	-0.147103	0.140504	-1.04697	0.295114	0.999934
ENSMUSG00000020954	9413.75	4833.48	6594.87	7908.76	3482.23	5466.34	Strn3	6283.24	-0.331304	0.14136	-2.3437	0.0190937	0.618987
ENSMUSG00000031875	5445.97	6427.56	5028.27	6086.84	9169.6	5521.14	Cmtm3	6279.9	0.269375	0.163659	1.64595	0.0997735	0.999934
ENSMUSG00000021190	5364.23	8356.89	4314.18	6242.6	6453.23	6884.03	Lgmn	6269.19	0.173624	0.254705	0.681665	0.495451	0.999934
ENSMUSG00000032320	7632.24	4238.77	6559.71	7468.42	6025.57	5634.21	Rcn2	6259.82	0.0847556	0.211783	0.4002	0.689009	0.999934
ENSMUSG00000062184	6137.31	5633.19	8919.49	5507.1	8079.32	3276.33	Hs6st2	6258.79	-0.352496	0.383844	-0.918329	0.358447	0.999934
ENSMUSG00000017221	6332.3	5402.56	6037.88	6992.51	6078.66	6684.86	Psmd3	6254.79	0.153334	0.123476	1.24181	0.214308	0.999934
ENSMUSG00000024270	9284.74	4372.23	5907.15	8885.58	4800.6	4221.74	Slc39a6	6245.34	-0.137466	0.194011	-0.70855	0.478604	0.999934
ENSMUSG00000035356	2614.66	12031.9	4427.34	1844.03	9327.89	7218.88	Nfkbiz	6244.12	-0.0589616	0.29347	-0.200912	0.840767	0.999934
ENSMUSG00000020363	6776.44	4638.09	5224.92	9312.46	4385.72	7098.85	Gfpt2	6239.41	0.274163	0.191205	1.43387	0.151609	0.999934
ENSMUSG00000004056	7409.67	5032.07	6042.27	7404.97	5007.05	6519.61	Akt2	6235.94	0.0338858	0.128786	0.263116	0.792461	0.999934
ENSMUSG00000066306	4543.89	7040.42	6338.89	4698.53	6939.88	7784.21	Numa1	6224.3	0.107987	0.151526	0.712658	0.476057	0.999934
ENSMUSG00000096188	6841.44	5452.75	6756.36	6744.46	6947.74	4558.33	Cmtm4	6216.85	-0.0790706	0.236451	-0.334406	0.738073	0.999934
ENSMUSG00000051236	8076.39	4503.56	8177.94	7715.51	4568.58	4218.26	Msrb3	6210.04	-0.331168	0.259027	-1.27851	0.201071	0.999934
ENSMUSG00000055737	10340.5	5463.42	5581.96	7833.77	4207.77	3829.49	Ghr	6209.48	-0.440184	0.133302	-3.30216	0.000959431	0.144472
ENSMUSG00000076432	7294.45	4813.19	7039.8	6940.6	4238.25	6890.12	Ywhaq	6202.73	-0.095213	0.131111	-0.726203	0.467715	0.999934
ENSMUSG00000040254	4048.53	10001.1	6628.92	3867.85	1256.43	11395.4	Sema3d	6199.71	-0.665148	0.959246	-0.693407	0.488054	0.999934
ENSMUSG00000021876	4808.8	8076.09	5137.03	5463.83	7169.93	6534.39	Rnase4	6198.34	0.119874	0.179279	0.668644	0.503722	0.999934
ENSMUSG00000008575	8140.4	5306.47	7923.07	7336.71	4121.26	4347.85	Nfib	6195.96	-0.459574	0.209104	-2.19783	0.0279615	0.719528
ENSMUSG00000011257	6667.13	4682.93	8694.28	7053.08	3420.29	6610.06	Pabpc4	6187.96	-0.255922	0.187434	-1.3654	0.172126	0.999934
ENSMUSG00000038181	7248.17	4687.2	5919.23	8138.54	4544.98	6538.74	Chpf2	6179.48	0.0890514	0.138756	0.641782	0.521015	0.999934
ENSMUSG00000056612	8030.1	3377.14	6806.89	8496.2	4299.2	6014.28	Ppp1r14b	6170.64	0.0832293	0.178634	0.46592	0.641273	0.999934
ENSMUSG00000017404	6158.97	6524.72	5507.26	7159.8	7024.42	4626.17	Rpl19	6166.89	0.0244218	0.173323	0.140903	0.887946	0.999934
ENSMUSG00000028646	9528.97	3838.38	5035.96	10631.5	3929.55	4027.79	Rragc	6165.37	-0.0430055	0.174731	-0.246125	0.805586	0.999934
ENSMUSG00000039191	7052.19	8026.97	7960.42	5229.24	5498.62	3209.36	Rbpj	6162.8	-0.760857	0.241182	-3.15471	0.0016066	0.18143
ENSMUSG00000026031	8266.45	4716.03	7936.25	7288.64	3867.61	4884.49	Cflar	6159.91	-0.389098	0.181946	-2.13853	0.0324738	0.763658
ENSMUSG00000021054	5613.39	4755.54	4213.11	6118.57	2800.92	13429.7	Sgpp1	6155.21	0.33177	0.443619	0.747873	0.454537	0.999934
ENSMUSG00000034902	7558.38	5379.07	5174.38	7531.88	5678.53	5595.94	Pip5k1c	6153.03	0.0619257	0.128132	0.483296	0.628886	0.999934
ENSMUSG00000066324	8293.04	4827.07	6802.5	6801.19	4355.24	5799.46	Bpnt2	6146.42	-0.221736	0.129453	-1.71287	0.0867359	0.999934
ENSMUSG00000013160	8698.78	4470.46	4693.2	10023.9	5311.82	3660.75	Atp6v0d1	6143.16	0.0325237	0.200576	0.162151	0.871187	0.999934
ENSMUSG00000067818	7531.79	2551.8	16275.7	7462.66	1914.14	1108.92	Myl9	6140.83	-1.29564	1.0935	-1.18486	0.236074	0.999934
ENSMUSG00000057230	5258.86	7303.07	6572.89	4558.16	6659.69	6480.47	Aak1	6138.86	-0.119824	0.133951	-0.894537	0.371035	0.999934
ENSMUSG00000058672	8811.05	4497.15	5629.2	8623.11	3189.26	6080.38	Tubb2a	6138.36	-0.137659	0.194355	-0.708288	0.478767	0.999934
ENSMUSG00000026426	7688.37	5016.06	5940.1	8481.78	5408.17	4273.05	Arl8a	6134.59	-0.0741932	0.203112	-0.365282	0.714901	0.999934
ENSMUSG00000041075	4473.97	5885.16	9979.64	3933.23	4642.31	7889.45	Fzd7	6133.96	-0.289266	0.133188	-2.17186	0.0298661	0.742527
ENSMUSG00000004535	7278.69	5088.66	5676.44	7005.01	5868.27	5874.25	Tax1bp1	6131.89	0.066429	0.142464	0.466286	0.641011	0.999934
ENSMUSG00000034269	5019.55	8044.05	6402.61	4758.14	6388.34	6175.19	Setd5	6131.31	-0.154003	0.148523	-1.03689	0.299786	0.999934
ENSMUSG00000017485	5992.54	5976.99	6353.17	4920.62	5310.84	8209.52	Top2b	6127.28	-0.0287096	0.203905	-0.140799	0.888029	0.999934
ENSMUSG00000009575	6708.49	6153.16	7057.37	5207.13	5228.26	6372.62	Cbx5	6121.17	-0.249197	0.137427	-1.8133	0.0697852	0.951161
ENSMUSG00000031353	5429.23	5321.42	7070.56	5958.01	5907.6	7020.58	Rbbp7	6117.9	0.0914429	0.132962	0.687739	0.491617	0.999934
ENSMUSG00000060373	5638.99	5962.04	5988.44	5748.42	6530.9	6831.84	Hnrnpc	6116.77	0.116469	0.131722	0.884201	0.376588	0.999934
ENSMUSG00000039646	7415.58	4025.23	4844.8	8545.23	4798.63	7059.72	Vasn	6114.87	0.33364	0.156016	2.13849	0.0324769	0.763658
ENSMUSG00000029076	5426.28	5599.02	5822.55	6189.72	6958.56	6677.03	Sdf4	6112.19	0.233684	0.129453	1.80517	0.0710479	0.959125
ENSMUSG00000029992	4978.19	6879.19	7339.71	4920.62	6837.63	5712.48	Gfpt1	6111.31	-0.129009	0.161057	-0.801012	0.423125	0.999934
ENSMUSG00000039367	5633.09	5652.41	6403.71	5688.81	5510.41	7777.26	Sec24c	6110.95	0.0860285	0.152518	0.564053	0.572718	0.999934
ENSMUSG00000041720	8458.49	4844.16	5137.03	7568.41	5066.04	5529.84	Pi4ka	6100.66	0.00328517	0.145613	0.0225611	0.982	0.999934
ENSMUSG00000036046	7759.28	5477.3	5559.99	7535.72	5123.06	5128.01	5031439G07Rik	6097.23	-0.0850319	0.125436	-0.67789	0.497841	0.999934
ENSMUSG00000054469	6204.27	5936.41	7985.69	6832.92	3864.66	5738.57	Lclat1	6093.75	-0.319568	0.219566	-1.45545	0.145545	0.999934
ENSMUSG00000007029	6267.3	5132.44	7434.19	5873.4	4844.84	6995.36	Vars	6091.25	-0.0882135	0.123415	-0.714771	0.47475	0.999934
ENSMUSG00000015733	8050.78	4174.71	6350.98	7221.34	4599.06	6138.66	Capza2	6089.25	-0.0224588	0.147214	-0.152559	0.878746	0.999934
ENSMUSG00000020986	6862.12	5265.9	8309.77	6082.04	3581.52	6426.54	Sec23a	6087.98	-0.366693	0.158141	-2.31876	0.0204078	0.639404
ENSMUSG00000025068	7801.63	3787.13	9185.35	8309.68	5823.05	1588.15	Gsto1	6082.5	-0.541186	0.84734	-0.638689	0.523025	0.999934
ENSMUSG00000014349	6184.58	5714.33	6510.27	6636.78	5286.26	6158.66	Ube2z	6081.81	-0.0301594	0.138725	-0.217405	0.827893	0.999934
ENSMUSG00000025764	5519.83	6317.58	6478.41	5764.76	6667.55	5730.75	Jade1	6079.81	-0.0121372	0.145375	-0.083489	0.933463	0.999934
ENSMUSG00000032290	6539.11	5402.56	6559.71	6360.85	5217.44	6386.53	Ptpn9	6077.7	-0.0429153	0.123422	-0.347713	0.728056	0.999934
ENSMUSG00000041959	10188.8	2786.7	5460.02	9380.72	1799.12	6832.71	S100a10	6074.68	-0.140951	0.241127	-0.584552	0.558849	0.999934
ENSMUSG00000015291	4827.51	7227.26	6279.57	4997.54	6388.34	6712.69	Gdi1	6072.15	-0.0106382	0.146423	-0.0726538	0.942082	0.999934
ENSMUSG00000021585	7239.3	5566.99	6732.19	6957.9	3880.39	6035.16	Cast	6068.66	-0.244677	0.173043	-1.41396	0.157373	0.999934
ENSMUSG00000001089	7542.62	4623.14	6988.16	7120.38	4560.71	5569.84	Luzp1	6067.48	-0.143418	0.150449	-0.953265	0.340456	0.999934
ENSMUSG00000011958	6755.76	4140.54	6308.13	6730.04	6223.18	6229.11	Bnip2	6064.46	0.187175	0.202914	0.922437	0.356301	0.999934
ENSMUSG00000061689	6931.06	5127.1	6316.92	6979.05	5819.11	5176.72	Dlgap4	6058.33	-0.0314733	0.171296	-0.183736	0.854221	0.999934
ENSMUSG00000022680	6058.52	5121.76	6708.02	6531.99	5488.78	6401.32	Pdxdc1	6051.73	0.0469099	0.135207	0.346949	0.72863	0.999934
ENSMUSG00000030224	7250.14	4184.32	6410.3	6751.19	4951.01	6728.34	Strap	6045.88	0.0696117	0.153218	0.454332	0.64959	0.999934
ENSMUSG00000030654	7754.36	3898.17	5561.09	7703.01	4170.41	7108.42	Arl6ip1	6032.58	0.147249	0.15722	0.93658	0.348975	0.999934
ENSMUSG00000042688	7921.77	4397.86	6554.22	7625.14	5273.48	4403.52	Mapk6	6029.33	-0.121916	0.22501	-0.541823	0.58794	0.999934
ENSMUSG00000037519	5409.53	6649.64	5129.34	5223.47	8585.63	5169.76	Ppfia1	6027.9	0.109873	0.168163	0.65337	0.513518	0.999934
ENSMUSG00000027309	6670.09	6225.76	8394.36	5142.71	4423.08	5310.66	Dnaaf9	6027.78	-0.509698	0.145607	-3.5005	0.000464379	0.0922703
ENSMUSG00000030339	6491.84	5169.8	5335.88	6801.19	6265.45	6095.17	Ltbr	6026.55	0.178714	0.136605	1.30825	0.190787	0.999934
ENSMUSG00000017119	4839.33	7248.62	5443.54	5102.33	7036.22	6468.29	Nbr1	6023.06	0.0940182	0.146441	0.642023	0.520859	0.999934
ENSMUSG00000061981	7854.81	4737.39	5642.38	7861.65	4436.84	5556.8	Flot2	6014.98	-0.0383135	0.126925	-0.301859	0.76276	0.999934
ENSMUSG00000017817	10003.7	6106.18	5208.44	9676.84	3731.94	1346.36	Jph2	6012.24	-0.895541	0.375582	-2.38441	0.0171066	0.595392
ENSMUSG00000041697	6738.04	4315.64	5625.91	7650.14	6168.12	5541.14	Cox6a1	6006.5	0.225251	0.18097	1.24469	0.213245	0.999934
ENSMUSG00000040433	8237.9	5318.22	5740.16	6531.03	4372.94	5827.29	Zbtb38	6004.59	-0.198649	0.158685	-1.25184	0.210627	0.999934
ENSMUSG00000024053	3759.99	5799.75	4396.58	3877.47	4459.45	13732.4	Emilin2	6004.27	0.420994	0.401714	1.04799	0.294642	0.999934
ENSMUSG00000021111	6674.02	5612.9	6871.71	6222.41	4389.65	6179.53	Papola	5991.7	-0.202744	0.143188	-1.41592	0.156798	0.999934
ENSMUSG00000026620	1891.81	8459.39	2588.29	2240.14	15197.1	5567.23	Mark1	5990.67	0.733074	0.230606	3.1789	0.00147836	0.175062
ENSMUSG00000028410	5639.98	5122.83	6508.08	5719.57	5170.25	7692.89	Dnaja1	5975.6	0.091724	0.142259	0.644767	0.519078	0.999934
ENSMUSG00000023068	7168.4	4599.65	6223.54	6855.99	5449.46	5508.09	Nus1	5967.52	0.0010731	0.165729	0.00647502	0.994834	0.999934
ENSMUSG00000026878	6183.59	5505.06	6278.47	6323.36	5420.95	6081.25	Rab14	5965.45	-0.0119918	0.125635	-0.0954494	0.923958	0.999934
ENSMUSG00000040785	4624.65	7748.3	6321.32	3668.83	6032.45	7378.91	Ttc3	5962.41	-0.157656	0.198296	-0.795055	0.426582	0.999934
ENSMUSG00000028960	5833	6252.45	6463.03	6050.31	5396.37	5762.93	Ube4b	5959.68	-0.10837	0.145129	-0.746713	0.455237	0.999934
ENSMUSG00000053398	9049.37	3056.83	5931.31	8896.15	3536.3	5228.9	Phgdh	5949.81	0.000657562	0.159974	0.00411043	0.99672	0.999934
ENSMUSG00000024423	7145.75	4115.98	5279.85	6656.97	8102.91	4385.25	Impact	5947.79	0.197933	0.29747	0.665388	0.505803	0.999934
ENSMUSG00000018750	6083.14	6801.25	6510.27	5394.61	5293.14	5565.5	Zbtb4	5941.32	-0.253709	0.134848	-1.88145	0.0599107	0.917195
ENSMUSG00000079562	6506.61	5208.24	5806.07	7254.99	4996.24	5847.29	Maea	5936.57	0.0359156	0.137813	0.260611	0.794392	0.999934
ENSMUSG00000024548	2619.58	12323.4	4152.69	1758.46	8709.5	6018.63	Setbp1	5930.38	-0.183322	0.282116	-0.64981	0.515815	0.999934
ENSMUSG00000073639	6319.49	5571.26	6124.67	6309.9	5278.4	5974.28	Rab18	5929.66	-0.0386153	0.12545	-0.307815	0.758223	0.999934
ENSMUSG00000029131	7512.09	4700.02	4908.52	7731.86	4732.76	5976.01	Dnajb6	5926.88	0.111775	0.14731	0.758773	0.447989	0.999934
ENSMUSG00000020790	6550.92	6502.29	5712.69	5569.59	5086.69	6104.74	Ankfy1	5921.15	-0.164303	0.170098	-0.965936	0.334076	0.999934
ENSMUSG00000034781	6958.63	5254.15	6363.06	6566.6	4530.24	5813.37	Gna11	5914.34	-0.142499	0.129234	-1.10264	0.270182	0.999934
ENSMUSG00000038708	6133.37	6352.82	6614.64	5360	5551.7	5469.82	Golga4	5913.72	-0.221039	0.12633	-1.74969	0.0801712	0.984928
ENSMUSG00000094483	6658.27	4963.74	5810.47	5774.38	4632.48	7616.35	Purb	5909.28	0.028132	0.194841	0.144385	0.885197	0.999934
ENSMUSG00000008763	5634.07	6455.32	5539.12	4917.74	6132.73	6770.96	Man1a2	5908.32	0.0064073	0.175789	0.0364488	0.970925	0.999934
ENSMUSG00000031229	4895.47	7586.01	6321.32	3686.14	5636.25	7304.98	Atrx	5905.03	-0.210264	0.207903	-1.01136	0.311845	0.999934
ENSMUSG00000032393	6403.2	5681.23	6686.05	5661.89	4622.65	6372.62	Dpp8	5904.61	-0.18128	0.138589	-1.30804	0.190858	0.999934
ENSMUSG00000032412	8601.29	3434.79	5667.65	8384.67	3854.83	5482	Atp1b3	5904.21	0.0267334	0.140187	0.190698	0.848762	0.999934
ENSMUSG00000027763	8380.69	5145.25	7422.11	6989.63	3667.05	3819.92	Mbnl1	5904.11	-0.569054	0.205782	-2.76532	0.00568672	0.347635
ENSMUSG00000043962	6912.35	5431.39	5844.53	6879.06	4513.52	5817.72	Thrap3	5899.76	-0.0933112	0.147375	-0.633153	0.526634	0.999934
ENSMUSG00000029405	6054.58	5126.03	6229.03	5773.42	4768.15	7425.01	G3bp2	5896.04	0.0268543	0.160021	0.167817	0.866727	0.999934
ENSMUSG00000025503	10306	2247.51	5265.57	11663.2	2416.52	3462.45	Taldo1	5893.53	-0.106117	0.228422	-0.464566	0.642243	0.999934
ENSMUSG00000074656	7402.78	4367.96	6003.82	6967.52	4944.13	5674.21	Eif2s2	5893.4	0.00297922	0.147843	0.0201512	0.983923	0.999934
ENSMUSG00000034394	6966.51	3981.45	3513.31	9432.64	9931.52	1532.49	Lif	5892.99	0.202679	0.454456	0.445982	0.65561	0.999934
ENSMUSG00000025402	5766.03	3688.9	7499.01	7216.53	5875.15	5309.79	Nab2	5892.57	0.167594	0.276384	0.606381	0.544262	0.999934
ENSMUSG00000063550	6780.38	4693.61	6756.36	6451.23	4593.16	6079.51	Nup98	5892.38	-0.0851966	0.12849	-0.663058	0.507294	0.999934
ENSMUSG00000062929	7293.47	3875.75	6973.88	7657.83	3357.37	6125.61	Cfl2	5880.65	-0.107679	0.148734	-0.723968	0.469085	0.999934
ENSMUSG00000019970	5753.23	5489.05	7796.73	7594.37	4109.46	4533.11	Sgk1	5879.32	-0.268422	0.277935	-0.965771	0.334159	0.999934
ENSMUSG00000013921	5460.74	5688.71	6242.22	6072.42	5686.39	6096.91	Clip3	5874.57	0.0395152	0.13548	0.291669	0.77054	0.999934
ENSMUSG00000021709	5193.86	7480.31	5748.95	4331.26	5584.15	6898.81	Erbin	5872.89	-0.140715	0.206668	-0.680875	0.49595	0.999934
ENSMUSG00000042323	5353.4	6490.55	5957.68	4390.87	5217.44	7806.83	Pbrm1	5869.46	-0.071082	0.218553	-0.325239	0.745	0.999934
ENSMUSG00000020238	6806.97	5158.06	6001.62	6676.2	4893.01	5640.29	Ncln	5862.69	-0.0645202	0.125044	-0.515981	0.605868	0.999934
ENSMUSG00000031987	5975.8	4893.27	8678.9	7214.61	3577.59	4760.98	Egln1	5850.19	-0.349989	0.269581	-1.29827	0.194194	0.999934
ENSMUSG00000025534	5890.12	5418.58	4594.32	6493.53	6559.41	6092.56	Gusb	5841.42	0.274419	0.143205	1.91626	0.055332	0.895009
ENSMUSG00000005881	5234.24	6116.86	4992.02	6123.38	7255.46	5307.18	Ergic3	5838.19	0.187069	0.132727	1.40943	0.158709	0.999934
ENSMUSG00000020864	6190.49	4820.67	5195.26	6425.27	6112.08	6193.45	Ankrd40	5822.87	0.216475	0.146901	1.47361	0.140587	0.999934
ENSMUSG00000022263	5141.67	6186.26	8840.39	4026.49	5406.2	5324.58	Trio	5820.93	-0.42618	0.182664	-2.33314	0.0196406	0.622824
ENSMUSG00000029063	8863.25	3113.41	6646.5	8251.03	3147.96	4887.96	Nadk	5818.35	-0.177154	0.171769	-1.03135	0.302376	0.999934
ENSMUSG00000021036	6700.61	4765.15	4674.52	7600.14	4985.42	6150.83	Sptlc2	5812.78	0.214296	0.152052	1.40936	0.158729	0.999934
ENSMUSG00000030655	5388.85	6423.29	6848.64	3563.08	4501.73	8128.63	Smg1	5809.04	-0.288633	0.237775	-1.21389	0.224789	0.999934
ENSMUSG00000020170	5269.69	5969.51	5313.9	4534.13	5358.03	8406.08	Frs2	5808.56	0.0946744	0.245093	0.386279	0.69929	0.999934
ENSMUSG00000020496	6375.63	5412.17	5527.03	6230.1	5859.42	5424.6	Rnf187	5804.82	0.0180326	0.132289	0.136312	0.891575	0.999934
ENSMUSG00000061032	5368.17	5313.94	5563.29	6148.37	5736.53	6657.89	Rrp1	5798.03	0.18848	0.130682	1.44228	0.149223	0.999934
ENSMUSG00000022791	6045.72	4269.73	10207	6177.22	3907.92	4166.08	Tnk2	5795.62	-0.457866	0.310584	-1.47421	0.140425	0.999934
ENSMUSG00000026965	5168.26	5919.33	5786.3	5655.16	5866.3	6323.91	Anapc2	5786.54	0.0817075	0.132012	0.618937	0.535958	0.999934
ENSMUSG00000020594	6483.96	6038.91	6367.46	5788.8	4664.93	5367.19	Pum2	5785.21	-0.260766	0.136697	-1.90762	0.0564404	0.901133
ENSMUSG00000024781	7168.4	5712.2	3611.08	8208.73	6558.42	3445.93	Lipa	5784.13	0.109625	0.148219	0.739614	0.459534	0.999934
ENSMUSG00000030259	6218.06	4584.71	5261.17	7661.67	5167.3	5802.07	Rassf8	5782.5	0.205101	0.132609	1.54667	0.121944	0.999934
ENSMUSG00000056050	5081.59	5981.26	5935.71	5573.44	5790.6	6329.13	Mia3	5781.96	0.0597166	0.134442	0.444182	0.656911	0.999934
ENSMUSG00000011877	6483.96	5608.63	6000.53	6657.93	4752.42	5187.16	Git1	5781.77	-0.136877	0.148111	-0.924149	0.355409	0.999934
ENSMUSG00000048285	5882.24	6479.87	5007.4	5899.36	3984.6	7410.22	Frmd6	5777.28	-0.0430939	0.286084	-0.150633	0.880265	0.999934
ENSMUSG00000008730	6033.9	6380.58	5912.64	5447.49	5883.02	4995.81	Hipk1	5775.57	-0.16921	0.129208	-1.30959	0.190334	0.999934
ENSMUSG00000024870	7397.86	4315.64	5726.98	7457.85	4939.22	4809.69	Rab1b	5774.54	-0.0152069	0.167747	-0.0906536	0.927768	0.999934
ENSMUSG00000016554	6195.41	4806.79	5625.91	6489.68	5771.92	5731.62	Eif3d	5770.22	0.119135	0.141674	0.840914	0.400396	0.999934
ENSMUSG00000029207	6555.85	5005.38	7775.86	6838.68	4607.9	3836.44	Apbb2	5770.02	-0.356529	0.270314	-1.31894	0.187188	0.999934
ENSMUSG00000039671	4320.34	9120.3	5798.38	4110.13	6601.68	4659.22	Zmynd8	5768.34	-0.284977	0.160644	-1.77397	0.0760688	0.97633
ENSMUSG00000021963	7993.66	3080.32	5212.83	8579.84	4473.22	5230.64	Sap18	5761.75	0.214269	0.184883	1.15894	0.246479	0.999934
ENSMUSG00000030681	6864.09	4766.21	4999.71	7478.04	4730.8	5723.79	Mvp	5760.44	0.102771	0.136598	0.752362	0.451833	0.999934
ENSMUSG00000027012	7099.46	4680.8	5809.37	6857.91	4703.27	5370.67	Dync1i2	5753.58	-0.0521717	0.128414	-0.406278	0.684538	0.999934
ENSMUSG00000038604	7563.3	4766.21	5488.58	7404.97	4738.66	4528.76	Ripor1	5748.41	-0.105288	0.147323	-0.714674	0.47481	0.999934
ENSMUSG00000022336	5689.22	5946.02	5613.82	5288.85	6513.2	5429.82	Eif3e	5746.82	-0.00728635	0.14095	-0.0516945	0.958772	0.999934
ENSMUSG00000032280	4020.96	6791.64	5145.82	4286.08	8401.78	5822.07	Tle3	5744.72	0.192643	0.137479	1.40125	0.161138	0.999934
ENSMUSG00000035027	6396.31	4669.05	5499.57	7403.05	4986.41	5500.26	Map2k2	5742.44	0.10208	0.136888	0.745722	0.455835	0.999934
ENSMUSG00000033732	5241.13	5747.43	5659.96	5020.61	6242.84	6498.73	Sf3b3	5735.12	0.0856466	0.143446	0.597063	0.550465	0.999934
ENSMUSG00000021969	6947.8	5074.78	5858.81	6035.89	4160.58	6268.25	Zdhhc20	5724.35	-0.130648	0.161506	-0.808937	0.418551	0.999934
ENSMUSG00000029185	5447.94	6209.75	5683.03	5569.59	5611.67	5758.58	Fam114a1	5713.43	-0.0317192	0.135522	-0.234052	0.814945	0.999934
ENSMUSG00000040945	4880.69	5254.15	7368.28	6085.88	3866.63	6799.66	Rcc2	5709.22	-0.0799933	0.21352	-0.37464	0.707928	0.999934
ENSMUSG00000021143	8463.42	5299	3863.76	9008.64	4301.17	3299.81	Pacs2	5705.97	-0.145789	0.163399	-0.892226	0.372272	0.999934
ENSMUSG00000036782	6145.18	6717.97	6230.13	5417.68	3488.13	6231.72	Klhl13	5705.14	-0.373773	0.248312	-1.50526	0.132258	0.999934
ENSMUSG00000002365	6008.3	5565.92	6950.81	5988.78	5809.28	3902.54	Snx9	5704.27	-0.25665	0.247337	-1.03765	0.299433	0.999934
ENSMUSG00000003200	6641.53	4648.77	4776.69	7015.59	5497.63	5616.81	Sh3gl1	5699.5	0.184776	0.134084	1.37806	0.168186	0.999934
ENSMUSG00000026393	8099.04	4254.79	5874.19	6408.92	3284.62	6274.34	Nek7	5699.32	-0.205357	0.178346	-1.15145	0.249546	0.999934
ENSMUSG00000038780	7990.71	4097.83	5345.76	8438.51	3755.54	4553.11	Smurf1	5696.91	-0.0926124	0.149714	-0.618597	0.536182	0.999934
ENSMUSG00000072941	6039.81	3430.52	5212.83	6034.93	12611.5	801.904	Sod3	5688.59	-0.219068	1.07343	-0.204082	0.83829	0.999934
ENSMUSG00000053477	2522.09	6886.67	6081.82	2258.41	6220.23	10150.8	Tcf4	5686.67	0.142857	0.252445	0.565894	0.571466	0.999934
ENSMUSG00000025651	6115.64	4449.11	5530.33	6888.68	5111.26	6015.15	Uqcrc1	5685.03	0.164334	0.126007	1.30417	0.192177	0.999934
ENSMUSG00000058835	5185	4902.88	7136.47	4559.12	4782.9	7532.86	Abi1	5683.21	-0.0475902	0.143151	-0.332448	0.739551	0.999934
ENSMUSG00000033581	4534.04	5374.8	5663.26	4991.77	8002.63	5519.4	Igf2bp2	5680.98	0.225086	0.194071	1.15981	0.246125	0.999934
ENSMUSG00000055447	5074.7	5546.7	6870.61	5125.41	5381.62	6068.21	Cd47	5677.88	-0.0695679	0.135599	-0.513041	0.607922	0.999934
ENSMUSG00000027803	6310.63	5954.56	6377.34	6065.69	4461.42	4865.35	Wwtr1	5672.5	-0.287993	0.161129	-1.78735	0.0738816	0.972967
ENSMUSG00000056515	7231.42	4696.81	4873.37	8231.8	4923.49	4075.62	Rab31	5672.09	-0.000574622	0.169565	-0.0033888	0.997296	0.999934
ENSMUSG00000062203	7402.78	3796.74	6130.16	6884.83	3952.16	5862.95	Gspt1	5671.6	-0.037328	0.1327	-0.281296	0.778484	0.999934
ENSMUSG00000058624	3355.23	7821.97	4775.59	3134.28	6446.35	8489.58	Gda	5670.5	0.148157	0.275111	0.538535	0.590208	0.999934
ENSMUSG00000034595	6580.47	4614.6	7192.5	6511.8	3949.21	5161.06	Ppp1r18	5668.27	-0.239478	0.170195	-1.40708	0.159403	0.999934
ENSMUSG00000067288	4685.7	5967.38	4629.48	6776.19	8025.25	3906.89	Rps28	5665.15	0.239592	0.225197	1.06392	0.287364	0.999934
ENSMUSG00000037035	5099.32	5001.11	8801.94	5148.48	7570.06	2352.66	Inhbb	5662.26	-0.403634	0.462676	-0.872391	0.382995	0.999934
ENSMUSG00000018363	7963.13	4838.82	5989.54	6522.37	4290.36	4335.68	Smurf2	5656.65	-0.30928	0.146922	-2.10507	0.0352855	0.791841
ENSMUSG00000055296	7971.01	5379.07	5988.44	5154.25	4089.8	5329.79	Tmem245	5652.06	-0.397541	0.169678	-2.34291	0.0191341	0.618987
ENSMUSG00000015714	7800.64	4500.36	5639.09	7360.74	4353.28	4254.79	Cers2	5651.48	-0.179193	0.160298	-1.11787	0.263621	0.999934
ENSMUSG00000019804	6874.92	4196.06	5472.1	7852.04	4725.88	4774.03	Snx3	5649.17	0.055672	0.16631	0.334748	0.737815	0.999934
ENSMUSG00000028433	6568.65	4672.26	7056.28	6768.5	3816.49	4979.29	Ubap2	5643.58	-0.25053	0.182694	-1.37131	0.170278	0.999934
ENSMUSG00000031530	10813.2	1846.05	5208.44	8332.75	1736.2	5921.22	Dusp4	5642.97	-0.0934303	0.184803	-0.505567	0.613161	0.999934
ENSMUSG00000026494	3507.88	9492.92	2143.36	2782.39	8304.45	7572.87	Kif26b	5633.98	0.404578	0.437146	0.9255	0.354706	0.999934
ENSMUSG00000029810	3201.6	6104.04	4999.71	3927.46	12042.3	3492.89	Tmem176b	5628	0.253764	0.318081	0.797796	0.424989	0.999934
ENSMUSG00000023118	5710.89	4457.65	6314.72	6100.3	4346.39	6781.4	Sympk	5618.56	0.0540437	0.131544	0.410842	0.681189	0.999934
ENSMUSG00000055407	11320.3	2032.9	5165.59	11098.8	1453.06	2624.89	Map6	5615.93	-0.495792	0.24118	-2.05569	0.039812	0.809148
ENSMUSG00000054874	4947.66	6701.95	5409.48	4623.54	6404.07	5575.93	Pcnx3	5610.44	-0.0398562	0.130813	-0.304682	0.760608	0.999934
ENSMUSG00000015839	5550.36	4803.58	5094.19	6691.59	4797.65	6721.39	Nfe2l2	5609.79	0.222873	0.162401	1.37236	0.16995	0.999934
ENSMUSG00000000326	7463.84	4434.16	4173.56	8075.09	5097.5	4411.34	Comt	5609.25	0.131514	0.129019	1.01934	0.308043	0.999934
ENSMUSG00000025745	6142.23	5381.21	4781.09	6622.36	5091.6	5602.02	Hadha	5603.42	0.0858451	0.149001	0.576137	0.564523	0.999934
ENSMUSG00000002105	5749.29	4697.88	5785.2	6073.38	5842.71	5448.95	Slc39a13	5599.57	0.102325	0.161458	0.633758	0.526239	0.999934
ENSMUSG00000029110	6193.44	5043.82	5321.59	5990.7	4937.25	6086.47	Rnf4	5595.55	0.0382908	0.143851	0.266184	0.790098	0.999934
ENSMUSG00000066551	4881.68	5655.61	5351.26	4998.5	5588.08	7095.38	Hmgb1	5595.08	0.141192	0.170004	0.830518	0.406246	0.999934
ENSMUSG00000050912	5711.87	5053.43	6335.6	4928.31	5767.99	5751.62	Tmem123	5591.47	-0.0540472	0.165248	-0.327067	0.743617	0.999934
ENSMUSG00000053754	4563.59	6853.57	5676.44	4078.41	5625.44	6720.52	Chd8	5586.33	-0.0679748	0.18303	-0.371387	0.710349	0.999934
ENSMUSG00000030435	5832.02	4043.38	5710.5	6556.98	4571.53	6801.4	U2af2	5585.97	0.199504	0.126776	1.57367	0.115565	0.999934
ENSMUSG00000038965	6200.33	4405.33	5679.74	6566.6	5309.86	5349.8	Ube2l3	5585.28	0.0884943	0.154984	0.570992	0.568005	0.999934
ENSMUSG00000002028	3929.37	8046.19	6032.39	3139.08	5964.62	6384.79	Kmt2a	5582.74	-0.224749	0.181461	-1.23856	0.21551	0.999934
ENSMUSG00000050288	4284.89	7300.93	4520.72	4682.19	6866.14	5835.99	Fzd2	5581.81	0.135724	0.169201	0.80215	0.422466	0.999934
ENSMUSG00000056692	5739.44	5517.88	5635.79	5445.57	5069.97	6050.81	Ilrun	5576.58	-0.0317815	0.139944	-0.227102	0.820344	0.999934
ENSMUSG00000054611	4046.56	6491.62	6218.05	3864.01	6199.58	6621.37	Kdm2a	5573.53	-0.0139901	0.134024	-0.104385	0.916864	0.999934
ENSMUSG00000029169	6108.75	4686.14	6104.89	5565.75	4968.71	6005.59	Dhx15	5573.3	-0.0246172	0.137851	-0.178579	0.858268	0.999934
ENSMUSG00000005836	5916.71	4950.93	3007.95	5393.65	6014.76	8152.99	Gata6	5572.83	0.522489	0.335693	1.55645	0.119601	0.999934
ENSMUSG00000007659	8099.04	3196.69	5299.62	8112.59	4827.14	3890.37	Bcl2l1	5570.91	0.0496093	0.254186	0.195169	0.845261	0.999934
ENSMUSG00000002102	6809.93	4042.31	5252.38	6603.13	4772.09	5931.66	Psmc3	5568.58	0.123253	0.147459	0.835845	0.403242	0.999934
ENSMUSG00000029377	10458.6	2631.88	5608.33	8714.44	3848.93	2142.18	Ereg	5567.4	-0.363942	0.377506	-0.96407	0.335011	0.999934
ENSMUSG00000040274	7333.84	3950.49	6961.8	6253.17	3419.31	5407.2	Cdk6	5554.3	-0.26779	0.1329	-2.01498	0.043907	0.832376
ENSMUSG00000033228	5094.4	6293.03	5239.2	4907.16	5984.28	5786.41	Scaf11	5550.75	0.00554644	0.140215	0.0395566	0.968447	0.999934
ENSMUSG00000026667	7897.15	3738.02	6760.75	6332.01	4053.42	4502.67	Uhmk1	5547.34	-0.263379	0.205803	-1.27976	0.200629	0.999934
ENSMUSG00000056758	8394.48	1953.89	12001.1	7355.94	1811.9	1762.1	Hmga2	5546.56	-0.969927	0.511782	-1.89519	0.0580667	0.910436
ENSMUSG00000035885	5105.23	4551.61	4923.9	5813.8	7456.02	5421.99	Cox8a	5545.42	0.345732	0.195021	1.77279	0.0762631	0.978024
ENSMUSG00000022185	4022.93	6391.25	5463.31	4133.21	6592.83	6624.84	Acin1	5538.06	0.120722	0.144329	0.836432	0.402912	0.999934
ENSMUSG00000030451	5249.01	5282.98	6569.6	4100.52	4025.89	7958.16	Herc2	5531.03	-0.157651	0.21221	-0.742901	0.457542	0.999934
ENSMUSG00000024044	6022.08	5554.18	4875.56	5766.69	6641.99	4312.19	Epb41l3	5528.78	0.00612587	0.168321	0.036394	0.970968	0.999934
ENSMUSG00000030067	4345.95	6516.18	6619.03	4179.36	6641.99	4869.7	Foxp1	5528.7	-0.157028	0.175619	-0.894144	0.371245	0.999934
ENSMUSG00000018677	6968.48	4518.51	5536.92	7365.55	4341.48	4390.47	Slc25a39	5520.23	-0.103893	0.164324	-0.632248	0.527225	0.999934
ENSMUSG00000057522	5809.37	5066.24	6862.92	5886.86	4668.86	4813.17	Spop	5517.9	-0.203328	0.182787	-1.11237	0.265977	0.999934
ENSMUSG00000006273	7483.53	4624.21	3830.8	8048.17	5187.95	3873.84	Atp6v1b2	5508.08	0.0957921	0.131228	0.729965	0.465412	0.999934
ENSMUSG00000023495	6433.73	3763.64	5761.03	6615.63	4075.05	6398.71	Pcbp4	5507.97	0.102064	0.128318	0.795395	0.426384	0.999934
ENSMUSG00000040997	4900.39	6503.36	3599	5431.14	7633.96	4967.98	Abhd4	5505.97	0.281278	0.151405	1.85778	0.0632	0.932348
ENSMUSG00000032050	5749.29	5234.93	6260.89	4971.58	4523.36	6282.16	Rdx	5503.7	-0.138419	0.141399	-0.978923	0.327618	0.999934
ENSMUSG00000021838	7195.97	3855.47	7593.49	6155.1	3215.8	4987.98	Samd4	5500.64	-0.364546	0.164153	-2.22077	0.0263663	0.707472
ENSMUSG00000000826	6805.99	4619.94	5431.45	6774.27	4312.97	5057.56	Dnajc5	5500.36	-0.0694985	0.128069	-0.542663	0.587362	0.999934
ENSMUSG00000049580	10016.5	1875.95	4633.87	10920	2643.62	2880.59	Tsku	5495.08	-0.020586	0.277502	-0.0741832	0.940865	0.999934
ENSMUSG00000036591	5956.1	6054.93	5153.51	5437.87	3691.63	6668.33	Arhgap21	5493.73	-0.15732	0.260443	-0.604047	0.545812	0.999934
ENSMUSG00000034341	6520.39	5110.01	4842.61	7577.07	5488.78	3391.13	Wbp2	5488.33	-0.0635471	0.217091	-0.292721	0.769736	0.999934
ENSMUSG00000006736	5566.12	4749.13	4684.41	5732.07	4935.28	7254.54	Tspan31	5486.93	0.242456	0.20047	1.20944	0.226495	0.999934
ENSMUSG00000020346	6203.29	4739.52	5193.06	6455.07	4570.55	5755.97	Mgat1	5486.24	0.0512735	0.136053	0.376864	0.706275	0.999934
ENSMUSG00000035011	5805.43	5378.01	5746.75	6090.69	4362.12	5528.97	Zbtb7a	5485.33	-0.0959631	0.158074	-0.607075	0.543801	0.999934
ENSMUSG00000033793	8058.66	3759.37	3856.07	8282.76	5717.85	3236.32	Atp6v1h	5485.17	0.130032	0.22952	0.566537	0.571029	0.999934
ENSMUSG00000041308	5361.28	6951.8	4119.73	3945.73	6176.97	6345.66	Sntb2	5483.53	0.00156322	0.26339	0.00593498	0.995265	0.999934
ENSMUSG00000034667	5724.67	5329.96	5843.43	5328.27	4579.39	6089.95	Xpot	5482.61	-0.087513	0.145217	-0.602638	0.54675	0.999934
ENSMUSG00000035203	6192.45	3918.46	5650.07	6961.75	4055.39	6116.04	Epn1	5482.36	0.111125	0.128733	0.863221	0.388016	0.999934
ENSMUSG00000021814	6296.84	5011.79	5331.48	6344.51	4371.95	5518.53	Anxa7	5479.18	-0.0452805	0.143393	-0.31578	0.75217	0.999934
ENSMUSG00000030104	5629.15	5226.39	6907.97	5437.87	3737.84	5924.7	Edem1	5477.32	-0.251379	0.166298	-1.51162	0.13063	0.999934
ENSMUSG00000028370	6524.33	3355.78	16241.6	4767.75	917.255	1040.21	Pappa	5474.49	-2.06894	0.878976	-2.35381	0.0185823	0.618624
ENSMUSG00000021840	5678.39	4721.37	6203.77	5123.49	4783.88	6301.3	Mapk1ip1l	5468.7	-0.0356255	0.13548	-0.262957	0.792584	0.999934
ENSMUSG00000026116	4823.58	6253.52	6133.46	4534.13	5516.31	5538.53	Tmem131	5466.59	-0.139197	0.126909	-1.09682	0.272719	0.999934
ENSMUSG00000021871	4335.11	6739.32	3656.12	4585.08	6572.19	6898.81	Gm49342	5464.44	0.318078	0.25363	1.2541	0.209804	0.999934
ENSMUSG00000018001	7355.51	3207.37	4613	7207.88	5613.64	4780.12	Cyth3	5462.92	0.274725	0.236943	1.15946	0.246271	0.999934
ENSMUSG00000047747	2212.86	8648.37	4928.3	2556.45	4876.3	9501.96	Rnf150	5454.04	0.112579	0.356449	0.315836	0.752127	0.999934
ENSMUSG00000022957	5181.06	5691.91	5552.3	5385	5673.61	5221.95	Itsn1	5450.97	-0.0124836	0.130678	-0.0955297	0.923894	0.999934
ENSMUSG00000015305	10064.7	3793.54	2833.28	8239.49	5889.9	1864.73	Sash1	5447.61	-0.0883836	0.288731	-0.306111	0.759521	0.999934
ENSMUSG00000029465	5984.66	5215.72	4130.72	6646.4	6449.3	4241.74	Arpc3	5444.76	0.165425	0.143913	1.14948	0.250356	0.999934
ENSMUSG00000042292	4692.6	5545.64	6355.37	5671.5	4254.96	6140.4	Mrtfa	5443.41	-0.0527362	0.197991	-0.266356	0.789965	0.999934
ENSMUSG00000051343	6190.49	5765.58	5180.97	5867.64	5489.77	4162.6	Rab11fip5	5442.84	-0.154403	0.145138	-1.06383	0.287404	0.999934
ENSMUSG00000069516	4919.1	3180.68	1011.81	12790.9	10470.3	278.318	Lyz2	5441.85	0.525967	0.957167	0.549505	0.582659	0.999934
ENSMUSG00000033487	4333.14	8142.28	5322.69	3778.44	6449.3	4618.34	Fndc3a	5440.7	-0.246415	0.131805	-1.86954	0.0615474	0.92397
ENSMUSG00000037235	4851.15	5241.34	4569.06	5351.35	5464.21	7156.26	Mxd4	5438.89	0.282589	0.195233	1.44744	0.147773	0.999934
ENSMUSG00000031446	5934.44	4988.3	5598.44	5609.01	4491.9	5992.54	Cul4a	5435.77	-0.0447273	0.14251	-0.313854	0.753632	0.999934
ENSMUSG00000002107	6084.13	4752.33	5123.85	5362.88	3294.45	7983.39	Celf2	5433.5	-0.0254197	0.276626	-0.0918918	0.926784	0.999934
ENSMUSG00000025224	4302.61	5828.58	6123.57	4178.39	5726.7	6413.5	Gbf1	5428.89	-0.000226095	0.128625	-0.00175778	0.998597	0.999934
ENSMUSG00000026353	6038.83	5326.76	5003	6037.81	5756.19	4401.78	Ubxn4	5427.39	-0.0242536	0.147721	-0.164185	0.869586	0.999934
ENSMUSG00000028557	7279.68	3699.58	6506.98	6644.47	3525.48	4902.75	Rnf11	5426.49	-0.203377	0.155892	-1.3046	0.19203	0.999934
ENSMUSG00000024294	5723.69	5717.54	6193.88	4601.43	4187.13	6132.57	Mib1	5426.04	-0.259463	0.167649	-1.54766	0.121705	0.999934
ENSMUSG00000038872	5132.8	6397.66	6594.87	4027.45	4832.06	5560.28	Zfhx3	5424.19	-0.333594	0.132216	-2.5231	0.0116325	0.501636
ENSMUSG00000032402	5172.2	4504.63	6417.99	5283.08	4768.15	6394.36	Smad3	5423.4	0.0356822	0.126771	0.281471	0.778349	0.999934
ENSMUSG00000039703	6219.04	4723.51	5661.06	5983.97	4430.94	5519.4	Nploc4	5422.99	-0.0614186	0.125253	-0.490357	0.623881	0.999934
ENSMUSG00000037851	5701.04	4703.22	6789.32	5337.89	3920.7	6081.25	Iars	5422.24	-0.171971	0.132941	-1.29359	0.195806	0.999934
ENSMUSG00000017421	6057.54	4524.91	5651.17	6076.27	4199.91	6021.24	Zfp207	5421.84	-0.00368129	0.13597	-0.0270742	0.978401	0.999934
ENSMUSG00000027189	4789.11	6238.57	5979.65	4377.41	5477.97	5667.26	Trim44	5421.66	-0.131546	0.128096	-1.02694	0.30445	0.999934
ENSMUSG00000007888	10231.1	699.344	4131.82	13827.4	762.905	2812.75	Crlf1	5410.89	0.00256713	0.251208	0.0102191	0.991846	0.999934
ENSMUSG00000034751	3462.57	6341.07	7056.28	3229.46	7333.13	5039.3	Mast4	5410.3	-0.12538	0.204265	-0.613814	0.539338	0.999934
ENSMUSG00000025212	5806.41	5104.68	5143.62	6006.08	4619.7	5777.71	Sfxn3	5409.7	0.0242892	0.149678	0.162276	0.871089	0.999934
ENSMUSG00000074415	2646.17	4727.78	8438.31	3566.92	3682.78	9376.72	Mir100hg	5406.45	0.0744939	0.219462	0.33944	0.734279	0.999934
ENSMUSG00000093904	5971.86	5287.25	5060.13	5873.4	5811.25	4399.17	Tomm20	5400.51	-0.0297822	0.152822	-0.194882	0.845485	0.999934
ENSMUSG00000057561	7082.72	3452.94	5528.13	7244.41	4275.61	4790.55	Eif1a	5395.73	0.0444124	0.177576	0.250103	0.802507	0.999934
ENSMUSG00000037234	4904.33	6573.83	6229.03	3838.05	4701.3	6112.56	Hook3	5393.18	-0.288176	0.171252	-1.68275	0.0924226	0.999934
ENSMUSG00000006299	5072.73	5079.05	4889.85	5696.5	5896.78	5661.17	Aamp	5382.68	0.197991	0.125172	1.58176	0.113705	0.999934
ENSMUSG00000020936	5932.47	4961.6	5249.09	6288.74	5195.81	4613.13	Nmt1	5373.47	-0.0117546	0.148206	-0.0793127	0.936784	0.999934
ENSMUSG00000055024	4300.64	7249.69	5240.3	3708.25	6055.06	5679.43	Ep300	5372.23	-0.119247	0.162743	-0.732728	0.463724	0.999934
ENSMUSG00000053510	6477.06	4283.61	5800.58	6178.18	3962.97	5492.44	Nrd1	5365.81	-0.0863165	0.125021	-0.690416	0.489932	0.999934
ENSMUSG00000029247	5822.17	5502.93	4798.66	5448.45	5230.22	5355.02	Paics	5359.57	-0.00368591	0.1455	-0.0253327	0.97979	0.999934
ENSMUSG00000028759	5296.28	5130.3	5263.37	5646.51	5307.89	5508.96	Hp1bp3	5358.88	0.0691007	0.124873	0.553367	0.580012	0.999934
ENSMUSG00000005469	5793.61	4556.94	5357.85	6127.22	4779.95	5515.05	Prkaca	5355.1	0.0638102	0.124806	0.511277	0.609157	0.999934
ENSMUSG00000055762	5687.25	4445.9	5335.88	6055.12	5345.25	5244.56	Eef1d	5352.33	0.110322	0.146945	0.750769	0.452792	0.999934
ENSMUSG00000000346	6010.27	5252.02	4028.55	6741.58	5698.19	4376.55	Dazap2	5351.19	0.134328	0.125306	1.072	0.283719	0.999934
ENSMUSG00000032185	5135.76	5327.82	5706.1	5120.6	5118.15	5683.78	Carm1	5348.7	-0.0225991	0.125492	-0.180084	0.857087	0.999934
ENSMUSG00000069237	6238.74	4861.24	5467.71	5574.4	4946.1	4999.29	Fam8a1	5347.91	-0.0890101	0.136087	-0.654066	0.513069	0.999934
ENSMUSG00000004455	5013.64	5358.79	4566.86	5085.03	6418.82	5632.47	Ppp1cc	5345.93	0.194514	0.148468	1.31014	0.190147	0.999934
ENSMUSG00000005142	5122.96	5405.77	4052.72	5964.74	7117.82	4406.13	Man2b1	5345.02	0.245847	0.145401	1.69082	0.0908706	0.999934
ENSMUSG00000005575	6851.29	2966.07	5808.27	7695.32	3488.13	5260.21	Ube2m	5344.88	0.0859685	0.161734	0.531543	0.595043	0.999934
ENSMUSG00000026466	6697.66	5259.49	4231.79	6793.5	4256.93	4828.82	Tor1aip1	5344.7	-0.0312341	0.175947	-0.17752	0.8591	0.999934
ENSMUSG00000015120	5778.84	4793.97	5213.93	6011.85	4820.26	5439.38	Ube2i	5343.04	0.042034	0.125446	0.335076	0.737568	0.999934
ENSMUSG00000025037	8614.09	4728.84	2099.42	8127.97	4405.38	4040.83	Maoa	5336.09	0.24881	0.276263	0.900625	0.367788	0.999934
ENSMUSG00000001419	5951.18	5602.22	5948.89	5880.13	4656.08	3960.82	Mef2d	5333.22	-0.290134	0.185787	-1.56165	0.118371	0.999934
ENSMUSG00000032232	2540.8	6716.9	10265.3	2006.51	3969.86	6498.73	Cgnl1	5333.01	-0.587432	0.166458	-3.52901	0.000417111	0.0861499
ENSMUSG00000035093	4873.8	5611.83	6031.29	3946.69	6206.46	5308.05	Secisbp2l	5329.69	-0.114452	0.17058	-0.670958	0.502247	0.999934
ENSMUSG00000002546	5294.31	5563.79	5177.68	6073.38	5366.88	4500.93	Golga2	5329.49	-0.0186141	0.16192	-0.114959	0.908478	0.999934
ENSMUSG00000037606	6966.51	3744.43	5041.45	6581.98	4360.16	5268.04	Osbpl5	5327.1	0.0666929	0.148153	0.450162	0.652594	0.999934
ENSMUSG00000001751	3993.38	6710.5	3265.02	5063.88	8265.13	4660.96	Naglu	5326.48	0.385283	0.139069	2.77045	0.00559781	0.34704
ENSMUSG00000000563	6324.42	4671.19	4682.21	6661.78	5220.39	4384.38	Atp5pb	5324.06	0.0469226	0.14291	0.328337	0.742657	0.999934
ENSMUSG00000017677	4898.42	6018.63	5164.5	5140.79	4969.69	5741.18	Wsb1	5322.2	-0.017805	0.169076	-0.105308	0.916132	0.999934
ENSMUSG00000030096	8405.31	2134.33	7822	8314.49	2725.22	2529.22	Slc6a6	5321.76	-0.415425	0.398936	-1.04133	0.297721	0.999934
ENSMUSG00000028367	6877.88	2941.51	5608.33	7768.39	3039.82	5682.91	Txn1	5319.81	0.0809536	0.13314	0.608033	0.543165	0.999934
ENSMUSG00000057335	5238.18	5639.59	7260.61	4740.83	3664.1	5345.45	Cep170	5314.8	-0.402609	0.173038	-2.32671	0.0199807	0.6296
ENSMUSG00000002997	8021.24	4240.91	3270.52	8872.12	2596.43	4883.62	Prkar2b	5314.14	0.00793632	0.291804	0.0271974	0.978302	0.999934
ENSMUSG00000031068	7077.79	3414.51	4876.66	6980.98	4632.48	4896.66	Glrx3	5313.18	0.141381	0.177891	0.794762	0.426752	0.999934
ENSMUSG00000042605	4884.63	5544.57	5536.92	4991.77	5324.6	5587.24	Atxn2	5311.62	-0.00468425	0.127231	-0.0368169	0.970631	0.999934
ENSMUSG00000074582	5643.92	5625.71	4758.02	5026.38	5690.32	5110.62	Arfgef2	5309.16	-0.0158771	0.144915	-0.109561	0.912758	0.999934
ENSMUSG00000071646	5347.49	5162.33	5111.76	5169.63	5453.39	5603.76	Mta2	5308.06	0.0543045	0.134744	0.40302	0.686934	0.999934
ENSMUSG00000002778	5073.72	4560.15	5781.91	5355.19	5339.35	5734.23	Kdelr1	5307.42	0.0977251	0.140791	0.694114	0.487611	0.999934
ENSMUSG00000052684	2320.2	8337.67	6007.12	2555.49	9050.64	3569.43	Jun	5306.76	-0.162646	0.250564	-0.649118	0.516262	0.999934
ENSMUSG00000007880	4953.57	5460.22	6257.6	4537.01	4611.84	6007.33	Arid1a	5304.59	-0.142977	0.134815	-1.06055	0.288897	0.999934
ENSMUSG00000036620	6950.75	4335.93	5757.74	6822.34	4499.76	3451.15	Mgat4b	5302.94	-0.235974	0.229645	-1.02756	0.304155	0.999934
ENSMUSG00000025034	4826.53	4532.39	6872.81	4888.9	5347.21	5316.75	Trim8	5297.43	-0.0377631	0.192504	-0.196168	0.844479	0.999934
ENSMUSG00000034109	6661.22	3892.84	6154.33	6509.87	3710.31	4853.17	Golim4	5296.96	-0.148372	0.153059	-0.969376	0.332358	0.999934
ENSMUSG00000015149	8149.26	3443.33	3239.76	8640.41	4411.28	3882.54	Sirt2	5294.43	0.233829	0.145415	1.60802	0.107832	0.999934
ENSMUSG00000006221	6198.36	4142.68	4795.37	7749.16	3178.44	5675.95	Hspb7	5289.99	0.0623905	0.215071	0.290092	0.771746	0.999934
ENSMUSG00000079092	734.665	810.385	1362.26	681.657	81.5993	28060.6	Prl2c2	5288.52	0.104175	1.5191	0.0685767	0.945327	0.999934
ENSMUSG00000020053	3192.74	10577.7	4463.59	3552.5	5944.95	3988.65	Igf1	5286.69	-0.279356	0.249147	-1.12125	0.262182	0.999934
ENSMUSG00000042712	5737.47	5455.95	5023.88	5638.81	6247.76	3594.65	Tceal9	5283.09	-0.103576	0.203486	-0.509009	0.610746	0.999934
ENSMUSG00000048701	4663.05	5387.62	7934.05	4483.17	4173.36	5042.78	Ccdc6	5280.67	-0.359921	0.189705	-1.89726	0.0577933	0.909038
ENSMUSG00000024425	6003.37	4701.08	5372.13	6128.18	4101.6	5368.06	Ndfip1	5279.07	-0.0558376	0.141244	-0.395328	0.692601	0.999934
ENSMUSG00000035413	4262.24	6093.37	2943.14	4995.61	7865	5508.09	Tmem98	5277.91	0.499606	0.206497	2.41943	0.0155448	0.566252
ENSMUSG00000031523	6159.96	4960.54	7642.93	5069.64	3402.59	4396.56	Dlc1	5272.04	-0.540901	0.178079	-3.03742	0.00238614	0.219627
ENSMUSG00000031731	5285.45	5186.89	5406.19	5121.56	4994.27	5620.29	Ap1g1	5269.11	-0.0146395	0.129175	-0.113331	0.909769	0.999934
ENSMUSG00000015759	6051.63	3934.48	5531.43	5996.47	4890.06	5204.55	Cnih1	5268.1	0.0704905	0.165125	0.426891	0.669459	0.999934
ENSMUSG00000022255	5974.81	5085.46	5528.13	5459.03	4685.57	4873.18	Mtdh	5267.7	-0.143452	0.125885	-1.13954	0.254476	0.999934
ENSMUSG00000026749	4627.6	6081.62	4159.28	4582.2	7635.93	4516.58	Nek6	5267.2	0.144532	0.15401	0.938457	0.34801	0.999934
ENSMUSG00000022200	5125.91	4779.03	5688.52	5085.99	5397.35	5513.31	Golph3	5265.02	0.0396152	0.140334	0.282293	0.777719	0.999934
ENSMUSG00000054455	6101.85	4430.96	5505.06	6704.08	4076.03	4767.94	Vapb	5264.32	-0.0638789	0.155558	-0.410643	0.681334	0.999934
ENSMUSG00000030704	5442.03	3794.61	6701.43	5409.03	3901.04	6327.39	Rab6a	5262.59	-0.0174303	0.129338	-0.134766	0.892797	0.999934
ENSMUSG00000062234	5675.43	4861.24	5327.09	5936.86	4450.6	5316.75	Gak	5261.33	-0.021581	0.135684	-0.159054	0.873627	0.999934
ENSMUSG00000025935	5261.81	4906.08	5554.5	5383.07	5049.33	5406.33	Tram1	5260.19	0.0117707	0.126952	0.0927177	0.926128	0.999934
ENSMUSG00000029502	4569.5	5672.69	5928.02	4542.78	5048.34	5794.24	Golga3	5259.26	-0.0698751	0.133399	-0.523804	0.600415	0.999934
ENSMUSG00000027067	5109.17	4542	5990.64	5257.12	4437.82	6199.54	Ssrp1	5256.05	0.0191387	0.127173	0.150494	0.880375	0.999934
ENSMUSG00000000628	7230.44	3858.67	6749.77	7891.46	3105.69	2689.25	Hk2	5254.21	-0.500652	0.317263	-1.57804	0.114557	0.999934
ENSMUSG00000024695	6574.56	4781.16	4999.71	5882.06	4569.56	4700.1	Zfp91	5251.19	-0.1051	0.127615	-0.82357	0.410184	0.999934
ENSMUSG00000029461	3290.23	6058.13	5598.44	3241	4709.17	8568.72	Fam168a	5244.28	0.0756638	0.24738	0.305861	0.759711	0.999934
ENSMUSG00000023977	4463.14	6397.66	5525.93	4089.94	5215.48	5759.45	Ubr2	5241.93	-0.120328	0.155246	-0.775081	0.438292	0.999934
ENSMUSG00000025332	4677.82	6093.37	7014.53	3991.88	4464.37	5167.15	Kdm5c	5234.85	-0.37302	0.141811	-2.6304	0.00852837	0.426337
ENSMUSG00000026083	5700.05	4571.89	5367.74	6216.64	4711.13	4805.34	Eif5b	5228.8	0.00300474	0.147203	0.0204122	0.983715	0.999934
ENSMUSG00000027797	5506.05	5761.31	3470.46	4129.36	4824.19	7672.89	Dclk1	5227.38	0.148506	0.347724	0.427079	0.669322	0.999934
ENSMUSG00000021493	5097.35	4090.36	8506.42	5858.98	3302.32	4493.97	Pdlim7	5224.9	-0.342481	0.266011	-1.28747	0.19793	0.999934
ENSMUSG00000034254	5541.5	4487.54	5949.99	5635.93	4655.09	5038.43	Agpat1	5218.08	-0.0542487	0.151006	-0.359249	0.719409	0.999934
ENSMUSG00000029152	5302.19	4943.45	5154.61	5369.61	5065.06	5417.64	Ociad1	5208.76	0.0416972	0.125456	0.332366	0.739613	0.999934
ENSMUSG00000041417	3278.42	8117.73	4101.06	3273.68	6946.76	5511.57	Pik3r1	5204.87	0.0660815	0.199335	0.33151	0.740259	0.999934
ENSMUSG00000026229	6039.81	4216.35	5430.36	5778.22	4368.02	5388.94	Psmd1	5203.62	-0.00810017	0.128735	-0.0629214	0.949829	0.999934
ENSMUSG00000031703	5912.77	5147.38	4493.25	5158.1	5160.42	5321.1	Itfg1	5198.84	0.0167501	0.167291	0.100126	0.920245	0.999934
ENSMUSG00000035863	4977.21	5668.42	4838.21	5685.92	5108.31	4907.97	Palm	5197.67	0.0208936	0.153576	0.136048	0.891784	0.999934
ENSMUSG00000032714	5715.81	4338.07	5101.88	5976.28	5213.51	4833.17	Syde1	5196.45	0.0837083	0.153904	0.543901	0.586509	0.999934
ENSMUSG00000006219	4012.1	5927.87	9096.37	3642.88	3453.72	4986.25	Fblim1	5186.53	-0.596525	0.218592	-2.72895	0.0063537	0.358869
ENSMUSG00000015755	4927.97	5146.32	5914.84	4773.52	4667.88	5645.51	Tab2	5179.34	-0.0846183	0.127706	-0.662603	0.507585	0.999934
ENSMUSG00000028809	6031.93	5128.16	5191.96	6554.1	3585.46	4565.29	Srrm1	5176.15	-0.193667	0.195462	-0.990818	0.321775	0.999934
ENSMUSG00000024538	5539.53	4531.32	5033.76	6090.69	5000.17	4842.74	Ppic	5173.03	0.074398	0.139078	0.534939	0.592692	0.999934
ENSMUSG00000021488	4649.27	6448.91	5313.9	3625.57	5060.14	5936.01	Nsd1	5172.3	-0.183227	0.189279	-0.968024	0.333033	0.999934
ENSMUSG00000041895	5893.07	4726.71	4598.72	6106.07	4538.1	5166.28	Wipi1	5171.49	0.0535012	0.139195	0.38436	0.700711	0.999934
ENSMUSG00000066406	6225.94	5232.8	4172.46	5441.72	4563.66	5361.98	Akap13	5166.43	-0.0105207	0.196568	-0.0535218	0.957316	0.999934
ENSMUSG00000011096	5580.89	3632.32	5323.79	6281.05	5080.79	5062.78	Akt1s1	5160.27	0.193758	0.184029	1.05287	0.292402	0.999934
ENSMUSG00000028936	5448.93	4963.74	5486.38	6416.61	5063.09	3576.39	Rpl22	5159.19	-0.116456	0.232493	-0.500899	0.616442	0.999934
ENSMUSG00000029577	5547.41	5341.7	4672.32	5367.69	5030.65	4989.72	Ube3b	5158.25	-0.0131292	0.135382	-0.0969792	0.922743	0.999934
ENSMUSG00000002741	6338.21	3739.09	5397.4	6886.76	3687.7	4882.75	Ykt6	5155.32	-0.0147914	0.143821	-0.102846	0.918085	0.999934
ENSMUSG00000000693	5604.53	3672.89	9679.72	4735.07	3196.14	4015.61	Loxl3	5150.66	-0.568024	0.278376	-2.0405	0.041301	0.817167
ENSMUSG00000000743	6256.47	4425.62	4518.52	6595.44	4375.89	4707.06	Chmp1a	5146.5	0.0396938	0.127742	0.310733	0.756003	0.999934
ENSMUSG00000071074	4355.79	5168.74	4699.79	4828.32	6029.5	5789.89	Yipf3	5145.34	0.223959	0.131755	1.69981	0.0891674	0.999934
ENSMUSG00000024308	4099.74	8128.4	3623.17	5124.45	6350	3526.81	Tapbp	5142.1	-0.0247304	0.201803	-0.122547	0.902466	0.999934
ENSMUSG00000038762	5634.07	4393.59	4861.28	6307.01	4251.03	5395.03	Abcf1	5140.33	0.08871	0.14032	0.632199	0.527257	0.999934
ENSMUSG00000020029	5379.01	4686.14	5139.23	4593.73	7358.69	3682.5	Nudt4	5139.88	-0.0215771	0.275206	-0.0784033	0.937507	0.999934
ENSMUSG00000061410	3094.26	6914.43	5160.1	2737.2	7178.78	5723.79	Zcchc14	5134.76	0.00957085	0.152771	0.0626484	0.950047	0.999934
ENSMUSG00000014769	5104.25	4872.98	4672.32	5234.05	5962.65	4961.89	Psmb1	5134.69	0.138019	0.144379	0.955951	0.339097	0.999934
ENSMUSG00000047547	8085.25	2878.52	4059.31	7800.12	3516.64	4464.4	Cltb	5134.04	0.124107	0.153719	0.807362	0.419458	0.999934
ENSMUSG00000026775	5407.57	4918.9	5015.09	4977.35	5307.89	5172.37	Yme1l1	5133.19	0.0115651	0.140384	0.0823819	0.934343	0.999934
ENSMUSG00000009013	5731.57	3709.19	6194.98	5801.3	4176.31	5136.71	Dynll1	5125.01	-0.0274237	0.168288	-0.162957	0.870552	0.999934
ENSMUSG00000040133	5137.73	4359.42	6101.6	4421.64	2628.87	8082.54	Gpr176	5121.97	-0.180066	0.267984	-0.671929	0.501629	0.999934
ENSMUSG00000032018	3806.27	5849.93	5049.14	3882.27	6275.28	5853.38	Sc5d	5119.38	0.114482	0.134993	0.848057	0.396406	0.999934
ENSMUSG00000001288	4087.93	5836.05	5871.99	3904.39	5244.97	5768.15	Rarg	5118.91	-0.0820219	0.13007	-0.630599	0.528303	0.999934
ENSMUSG00000042700	6727.2	4319.92	6686.05	5581.13	3067.35	4326.11	Sipa1l1	5117.96	-0.463743	0.156547	-2.96231	0.00305337	0.249999
ENSMUSG00000045294	3657.57	6464.93	3592.41	4403.37	8159.93	4427	Insig1	5117.53	0.301776	0.126307	2.38923	0.0168835	0.591313
ENSMUSG00000033855	7961.16	4673.32	5580.86	7066.54	2762.58	2643.15	Ston1	5114.61	-0.669681	0.236973	-2.82598	0.00471364	0.310882
ENSMUSG00000062127	8801.2	2816.59	5138.13	8369.29	2697.69	2841.46	Cttnbp2nl	5110.73	-0.328326	0.235314	-1.39527	0.162935	0.999934
ENSMUSG00000027365	6249.57	5241.34	4585.54	5501.33	4305.1	4779.25	Trpm7	5110.35	-0.136137	0.155153	-0.877439	0.380248	0.999934
ENSMUSG00000066571	6420.93	4432.02	4193.34	7218.45	4095.7	4267.84	Garre1	5104.71	0.0271165	0.146082	0.185625	0.852739	0.999934
ENSMUSG00000003352	3377.88	5909.72	5011.79	3963.03	5737.51	6616.15	Cacnb3	5102.68	0.196179	0.168324	1.16548	0.243823	0.999934
ENSMUSG00000028556	5746.34	4906.08	6110.39	5119.64	3821.4	4906.23	Dock7	5101.68	-0.281139	0.136787	-2.05531	0.0398489	0.809148
ENSMUSG00000004937	5788.68	4679.73	4426.24	6346.43	4639.36	4715.75	Sgta	5099.37	0.0706443	0.131593	0.53684	0.591378	0.999934
ENSMUSG00000040562	4061.34	6562.09	3629.76	5072.53	6364.75	4870.57	Gstm2	5093.5	0.233506	0.174667	1.33686	0.181267	0.999934
ENSMUSG00000041168	4748.73	5275.51	5260.07	5811.87	4654.11	4810.56	Lonp1	5093.48	-0.00625418	0.178333	-0.0350703	0.972024	0.999934
ENSMUSG00000054277	4005.2	6332.53	4370.21	4726.41	5882.03	5237.6	Arfgap3	5092.33	0.131133	0.163335	0.802849	0.422062	0.999934
ENSMUSG00000074247	5761.11	3855.47	5556.69	6220.48	4315.92	4842.74	Dda1	5092.07	0.0249979	0.160268	0.155976	0.876052	0.999934
ENSMUSG00000039318	5850.73	4766.21	4318.58	5679.19	5528.11	4402.65	Rab3gap2	5090.91	0.0661953	0.143893	0.460031	0.645494	0.999934
ENSMUSG00000024130	4953.57	5956.7	4032.94	5069.64	5679.51	4835.78	Abca3	5088.02	0.0753172	0.153209	0.491597	0.623004	0.999934
ENSMUSG00000026883	5286.43	6523.65	5498.47	4689.88	3933.48	4594.86	Dab2ip	5087.8	-0.386794	0.190201	-2.03361	0.0419913	0.822892
ENSMUSG00000020823	4817.67	5515.74	5262.27	4733.14	4783.88	5406.33	Sec14l1	5086.51	-0.0639287	0.142427	-0.448853	0.653538	0.999934
ENSMUSG00000025854	5250.98	5211.45	3656.12	5575.36	5952.82	4854.91	Fam20c	5083.61	0.228919	0.151946	1.50658	0.131918	0.999934
ENSMUSG00000027206	5286.43	5193.29	4890.95	5040.8	4565.63	5521.14	Cops2	5083.04	-0.0265383	0.157173	-0.168848	0.865917	0.999934
ENSMUSG00000055839	5900.95	3803.15	5017.28	6531.99	4924.47	4291.32	Elob	5078.19	0.0980536	0.190808	0.513886	0.607332	0.999934
ENSMUSG00000030782	5781.79	3625.91	8683.29	6095.5	2564.97	3666.84	Tgfb1i1	5069.72	-0.554695	0.294412	-1.88408	0.0595546	0.917195
ENSMUSG00000025873	5092.43	5247.75	5065.62	5370.57	4543.02	5053.22	Faf2	5062.1	-0.0448473	0.147405	-0.304246	0.760941	0.999934
ENSMUSG00000039081	1998.17	8277.88	5689.62	2232.45	5784.7	6337.83	Zfp503	5053.44	-0.0669851	0.216739	-0.30906	0.757276	0.999934
ENSMUSG00000032612	6059.51	4058.33	5514.95	5821.49	3777.16	5076.7	Usp4	5051.36	-0.0935728	0.126122	-0.741923	0.458134	0.999934
ENSMUSG00000030105	5811.34	4764.08	4511.93	5874.37	4987.39	4346.98	Arl8b	5049.35	0.00933509	0.129305	0.0721942	0.942447	0.999934
ENSMUSG00000033379	7200.9	3525.55	3932.97	8190.46	4427.99	3009.32	Atp6v0b	5047.86	0.043763	0.213095	0.205368	0.837285	0.999934
ENSMUSG00000048482	8570.76	2213.34	6390.53	6596.4	3454.7	3055.41	Bdnf	5046.86	-0.2704	0.347906	-0.777221	0.437028	0.999934
ENSMUSG00000029505	3991.42	6536.46	4987.62	3153.51	4873.35	6689.21	Ep400	5038.59	-0.114641	0.239043	-0.479581	0.631526	0.999934
ENSMUSG00000041870	6652.36	3962.24	5344.66	6203.18	3514.67	4525.28	Ankrd13a	5033.73	-0.171199	0.130909	-1.30777	0.190952	0.999934
ENSMUSG00000070493	5733.54	3927	4061.51	6034.93	5020.82	5414.16	Chchd2	5031.99	0.280902	0.156752	1.79201	0.0731312	0.971185
ENSMUSG00000056537	6006.33	4869.78	5328.19	4999.46	4311.98	4654.87	Rlim	5028.44	-0.21176	0.12759	-1.65969	0.0969772	0.999934
ENSMUSG00000026249	2538.83	1517.2	5697.31	3264.07	16356.2	764.505	Serpine2	5023.03	0.321224	1.36175	0.23589	0.813518	0.999934
ENSMUSG00000019943	5882.24	4544.13	5165.59	5731.11	3980.67	4833.17	Atp2b1	5022.82	-0.108015	0.132164	-0.817279	0.413769	0.999934
ENSMUSG00000037656	6825.68	3072.84	4432.83	7478.04	4668.86	3639.88	Slc20a2	5019.69	0.149989	0.232247	0.645819	0.518397	0.999934
ENSMUSG00000028967	2136.04	7093.8	8036.22	2299.75	5642.15	4894.92	Errfi1	5017.15	-0.314188	0.222705	-1.41078	0.158309	0.999934
ENSMUSG00000037902	4800.93	5989.8	3276.01	5785.91	6781.59	3445.06	Sirpa	5013.22	0.173922	0.136267	1.27633	0.201838	0.999934
ENSMUSG00000039202	5765.05	4389.32	4749.23	5201.36	3491.08	6472.64	Abhd2	5011.44	-0.011248	0.221423	-0.0507988	0.959486	0.999934
ENSMUSG00000041120	5302.19	3906.72	7529.77	6496.41	5159.44	1654.25	Nbl1	5008.13	-0.449373	0.500762	-0.89738	0.369516	0.999934
ENSMUSG00000027593	4902.36	4222.75	5579.76	5501.33	4136.99	5699.44	Raly	5007.11	0.0558756	0.136624	0.408975	0.682558	0.999934
ENSMUSG00000005506	5029.4	4507.83	5796.19	4666.8	4507.63	5509.83	Celf1	5002.95	-0.0604266	0.128651	-0.469693	0.638574	0.999934
ENSMUSG00000037608	5583.85	5210.38	4708.58	4838.9	4495.83	5154.98	Bclaf1	4998.75	-0.096352	0.160715	-0.599522	0.548825	0.999934
ENSMUSG00000068040	5382.95	4877.26	4793.17	5285.97	4724.9	4925.36	Tm9sf4	4998.27	-0.0109209	0.127365	-0.0857453	0.931669	0.999934
ENSMUSG00000035545	3732.41	5256.29	5231.51	4175.51	5894.81	5681.17	Leng8	4995.28	0.148709	0.12573	1.18277	0.236899	0.999934
ENSMUSG00000022620	4130.27	6102.98	3306.77	4520.67	7679.19	4222.61	Arsa	4993.75	0.271532	0.141703	1.9162	0.055339	0.895009
ENSMUSG00000025223	3904.75	5273.37	5104.07	3901.5	5893.83	5878.6	Ldb1	4992.69	0.121246	0.138272	0.876867	0.380559	0.999934
ENSMUSG00000036112	6221.01	4143.74	4819.54	5508.06	4233.33	5019.3	Metap2	4990.83	-0.0288624	0.142938	-0.201923	0.839977	0.999934
ENSMUSG00000055436	4307.54	5952.43	5110.66	4094.75	5398.34	5081.05	Srsf11	4990.79	-0.0741687	0.13034	-0.569039	0.56933	0.999934
ENSMUSG00000025786	6159.96	4437.36	4796.47	5608.05	4078.98	4862.74	Zdhhc3	4990.59	-0.0790631	0.13376	-0.591084	0.554464	0.999934
ENSMUSG00000020484	3444.85	5424.99	5510.55	4130.32	5693.27	5738.57	Xbp1	4990.43	0.129713	0.139663	0.928762	0.353012	0.999934
ENSMUSG00000044627	5297.27	4120.26	4618.49	6015.7	5189.91	4686.18	Swi5	4987.97	0.179119	0.149829	1.19549	0.231896	0.999934
ENSMUSG00000030768	6779.4	4739.52	5066.72	6346.43	2648.54	4340.03	Disp1	4986.77	-0.384654	0.218889	-1.75731	0.0788656	0.984928
ENSMUSG00000027782	6300.78	3884.29	6006.02	5521.52	3446.83	4751.41	Kpna4	4985.14	-0.233753	0.134786	-1.73425	0.0828736	0.991515
ENSMUSG00000005615	7447.1	3389.95	3998.89	6795.42	4147.8	4125.2	Pcyt1a	4984.06	0.0674236	0.165277	0.407942	0.683316	0.999934
ENSMUSG00000015133	5550.36	5280.85	4425.14	5321.54	4597.09	4723.58	Lrrk1	4983.09	-0.0555758	0.147581	-0.376579	0.706487	0.999934
ENSMUSG00000037552	6174.73	3751.9	5991.74	5526.33	3805.67	4643.57	Plekhg2	4982.32	-0.169364	0.160093	-1.05791	0.290097	0.999934
ENSMUSG00000032423	5794.59	3920.6	5563.29	5166.75	3861.71	5586.37	Syncrip	4982.22	-0.0605067	0.135006	-0.448178	0.654025	0.999934
ENSMUSG00000031538	2409.82	6791.64	2632.23	3066.98	7292.82	7689.41	Plat	4980.48	0.659352	0.324849	2.02971	0.0423855	0.823825
ENSMUSG00000027074	5181.06	4779.03	3579.22	5878.21	5462.24	4998.42	Slc43a3	4979.7	0.285306	0.153527	1.85835	0.0631197	0.932348
ENSMUSG00000034135	4399.12	5616.1	5102.97	4221.66	5110.28	5407.2	Sik3	4976.22	-0.0373256	0.139079	-0.268376	0.78841	0.999934
ENSMUSG00000029547	5671.49	4532.39	4956.86	5217.71	3846.97	5617.68	Ints1	4973.85	-0.0587118	0.165971	-0.353747	0.723528	0.999934
ENSMUSG00000018040	5128.87	4414.94	4524.01	6022.43	4491.9	5251.52	Rrp7a	4972.28	0.157409	0.139829	1.12572	0.260282	0.999934
ENSMUSG00000002496	5262.8	5637.46	4532.8	5118.68	4690.49	4551.37	Tsc2	4965.6	-0.0998056	0.147107	-0.678454	0.497484	0.999934
ENSMUSG00000036707	6165.87	3905.65	5594.05	5506.14	4014.1	4596.6	Cab39	4963.73	-0.135965	0.151707	-0.896233	0.370128	0.999934
ENSMUSG00000026576	8399.4	2219.75	2160.94	12713.1	2085.21	2177.84	Atp1b1	4959.36	0.17392	0.211894	0.820791	0.411765	0.999934
ENSMUSG00000028559	6668.12	4591.11	4776.69	6407.96	3878.43	3414.62	Osbpl9	4956.15	-0.261339	0.165715	-1.57704	0.114786	0.999934
ENSMUSG00000025907	3899.83	6226.83	6405.91	3089.09	4463.39	5650.73	Rb1cc1	4955.96	-0.332409	0.148437	-2.23939	0.0251308	0.701679
ENSMUSG00000015766	3819.07	5699.38	3663.81	3734.21	6600.7	6204.76	Eps8	4953.66	0.312611	0.221226	1.41308	0.157631	0.999934
ENSMUSG00000019432	3984.52	5702.59	4403.17	4364.91	5657.88	5604.63	Ddx39b	4952.95	0.156005	0.156562	0.996446	0.319034	0.999934
ENSMUSG00000025027	6151.09	3449.74	4885.45	6215.67	3858.76	5148.89	Xpnpep1	4951.6	0.0839133	0.131822	0.636563	0.52441	0.999934
ENSMUSG00000028053	4334.13	6443.57	5394.1	3749.6	4643.3	5144.54	Ash1l	4951.54	-0.249985	0.163262	-1.53119	0.125723	0.999934
ENSMUSG00000019467	2814.57	6175.58	5387.51	3222.73	5764.06	6323.91	Arhgef25	4948.06	0.108867	0.156839	0.694133	0.487599	0.999934
ENSMUSG00000046691	4065.28	4987.23	5452.33	4435.1	5067.02	5664.65	Chtf8	4945.27	0.0678239	0.128428	0.528107	0.597425	0.999934
ENSMUSG00000063450	4697.52	5979.12	2160.94	4946.58	4258.9	7611.13	Syne2	4942.36	0.446716	0.436995	1.02225	0.306665	0.999934
ENSMUSG00000032536	5231.29	5051.29	4406.46	5083.1	4378.84	5497.66	Trak1	4941.44	0.023739	0.181274	0.130956	0.89581	0.999934
ENSMUSG00000029004	4443.44	6708.36	4375.7	4323.57	4760.29	5028.86	Kmt2e	4940.04	-0.111012	0.206026	-0.538826	0.590007	0.999934
ENSMUSG00000031007	7578.08	3719.87	3806.63	7523.23	4082.92	2915.38	Atp6ap2	4937.68	-0.0865236	0.180986	-0.478067	0.632603	0.999934
ENSMUSG00000018848	6807.96	3670.75	4576.75	6236.83	4160.58	4172.16	Rars	4937.51	-0.0267896	0.156078	-0.171643	0.863718	0.999934
ENSMUSG00000040351	5852.7	4941.32	4688.8	4911.97	4013.11	5210.64	Ankib1	4936.42	-0.133756	0.175521	-0.762049	0.446031	0.999934
ENSMUSG00000041459	4513.36	3932.34	5996.13	4888.9	4154.68	6112.56	Tardbp	4933	0.0740685	0.127514	0.580865	0.561331	0.999934
ENSMUSG00000024941	4272.08	4947.72	5004.1	5005.23	5666.73	4694.01	Scyl1	4931.65	0.110724	0.15533	0.712833	0.475949	0.999934
ENSMUSG00000024413	5125.91	5368.4	4511.93	5728.23	5368.84	3457.23	Npc1	4926.76	-0.0740939	0.184482	-0.401632	0.687955	0.999934
ENSMUSG00000010608	5057.96	5303.27	5238.1	4585.08	3930.53	5392.42	Rbm25	4917.89	-0.177066	0.172766	-1.02489	0.305414	0.999934
ENSMUSG00000039515	5083.56	4337	4603.11	5196.55	4151.73	6104.74	Ptpa	4912.78	0.1253	0.175585	0.713613	0.475466	0.999934
ENSMUSG00000048756	3037.14	6532.19	4692.1	2963.14	6737.35	5512.44	Foxo3	4912.39	0.0807628	0.14539	0.555492	0.578558	0.999934
ENSMUSG00000020290	4713.28	4901.81	5946.69	3977.46	4085.87	5755.1	Xpo1	4896.7	-0.184769	0.141077	-1.30971	0.190295	0.999934
ENSMUSG00000026554	3842.71	6053.86	3982.41	4296.65	5950.85	5243.69	Dcaf8	4895.03	0.177563	0.165017	1.07603	0.281914	0.999934
ENSMUSG00000027624	4087.93	4972.28	6356.47	4360.11	3797.81	5767.28	Epb41l1	4890.31	-0.145321	0.173288	-0.838611	0.401688	0.999934
ENSMUSG00000022528	4797.97	6681.67	3458.38	4272.62	7981.99	2133.48	Hes1	4887.68	-0.201417	0.242237	-0.831486	0.405699	0.999934
ENSMUSG00000043067	5977.77	3285.31	6528.95	5618.62	3535.32	4373.95	Dpy19l1	4886.65	-0.18709	0.205715	-0.909465	0.363105	0.999934
ENSMUSG00000026558	4601.01	5087.59	4903.03	4729.3	5429.8	4566.16	Uck2	4886.15	0.0103334	0.137026	0.0754118	0.939887	0.999934
ENSMUSG00000022051	4044.59	4647.7	5088.69	4383.18	4804.53	6344.79	Bnip3l	4885.58	0.160835	0.146141	1.10055	0.271095	0.999934
ENSMUSG00000043998	5271.66	4115.98	5296.33	5144.64	3384.9	6092.56	Mgat2	4884.34	-0.038043	0.17368	-0.219041	0.826618	0.999934
ENSMUSG00000000711	4665.02	5378.01	4678.92	4590.85	4952	5034.08	Rab5b	4883.15	-0.0122264	0.13945	-0.0876762	0.930134	0.999934
ENSMUSG00000013593	4796.99	4807.85	4530.61	5221.55	5473.05	4464.4	Ndufs2	4882.41	0.096087	0.138086	0.695851	0.486522	0.999934
ENSMUSG00000061755	5265.75	5941.75	4669.03	4688.92	4268.73	4453.96	Bod1l	4881.36	-0.237409	0.165534	-1.4342	0.151515	0.999934
ENSMUSG00000024927	4582.3	5014.99	4394.38	4861.01	5776.84	4647.91	Rela	4879.57	0.123423	0.131065	0.941689	0.346352	0.999934
ENSMUSG00000003518	6649.4	3896.04	4125.22	6859.84	4317.88	3428.53	Dusp3	4879.49	-0.0242656	0.166279	-0.145933	0.883974	0.999934
ENSMUSG00000004789	6299.8	3744.43	5442.44	5930.13	3042.77	4786.2	Dlst	4874.29	-0.190281	0.138563	-1.37325	0.169674	0.999934
ENSMUSG00000027750	5284.46	9944.56	2737.7	7492.46	3186.31	525.326	Postn	4861.8	-1.20913	0.509438	-2.37346	0.0176225	0.605297
ENSMUSG00000021870	5002.81	4615.67	5135.93	4586.04	4532.2	5295.87	Slmap	4861.42	-0.0358306	0.13381	-0.267771	0.788875	0.999934
ENSMUSG00000024942	5109.17	4398.93	5648.98	5057.15	4427.01	4521.8	Capn1	4860.5	-0.108882	0.1575	-0.691316	0.489367	0.999934
ENSMUSG00000016664	6066.4	3951.56	5984.05	5363.84	3406.53	4357.42	Pacsin2	4854.97	-0.283144	0.149155	-1.89832	0.0576541	0.909038
ENSMUSG00000019951	5481.43	4878.32	4944.78	4791.79	3965.92	5053.22	Uhrf1bp1l	4852.58	-0.15375	0.153325	-1.00277	0.31597	0.999934
ENSMUSG00000060803	5572.03	3376.07	3768.18	6531.99	5091.6	4721.84	Gstp1	4843.62	0.382178	0.158684	2.40842	0.0160218	0.570962
ENSMUSG00000030678	4247.46	4390.38	5335.88	4633.15	4602.99	5840.33	Maz	4841.7	0.108019	0.126628	0.85304	0.393637	0.999934
ENSMUSG00000039105	6579.48	3531.95	3456.18	8373.13	4643.3	2443.11	Atp6v1g1	4837.86	0.0831738	0.249575	0.333262	0.738937	0.999934
ENSMUSG00000031834	4790.09	4887.93	4795.37	5035.03	4628.55	4887.96	Pik3r2	4837.49	0.00699915	0.132388	0.0528687	0.957837	0.999934
ENSMUSG00000000194	5451.88	4785.43	4438.32	5424.41	4341.48	4564.42	Gpr107	4834.32	-0.0357252	0.135484	-0.263685	0.792023	0.999934
ENSMUSG00000032086	4538.97	5412.17	5420.47	4169.74	4846.8	4610.52	Bace1	4833.11	-0.171728	0.129117	-1.33002	0.183513	0.999934
ENSMUSG00000026932	3589.61	5382.28	5449.03	3248.69	6018.69	5306.31	Nacc2	4832.44	-0.00674383	0.14984	-0.0450069	0.964102	0.999934
ENSMUSG00000070372	6794.17	3806.35	5064.52	5696.5	3716.21	3906.02	Capza1	4830.63	-0.221441	0.154331	-1.43484	0.151332	0.999934
ENSMUSG00000049550	5885.2	4081.82	4475.68	5425.38	4466.33	4627.91	Clip1	4827.05	0.0200734	0.142659	0.140709	0.8881	0.999934
ENSMUSG00000000149	5581.88	4169.37	5209.54	5526.33	3568.74	4906.23	Gna12	4827.01	-0.108209	0.138215	-0.782899	0.433686	0.999934
ENSMUSG00000030298	5943.3	3305.6	5005.2	6295.47	3821.4	4586.16	Sec13	4826.19	0.0551659	0.153554	0.35926	0.719401	0.999934
ENSMUSG00000021892	6334.27	4271.87	3857.17	5190.79	3656.24	5622.9	Sh3bp5	4822.2	0.00916556	0.238014	0.0385085	0.969282	0.999934
ENSMUSG00000027465	4598.06	5009.65	4425.14	5133.1	4947.08	4814.04	Tbc1d20	4821.18	0.0874114	0.135422	0.645475	0.518619	0.999934
ENSMUSG00000023367	2559.51	5215.72	4817.34	2858.35	10301.2	3173.7	Tmem176a	4820.96	0.179574	0.330465	0.543397	0.586857	0.999934
ENSMUSG00000022016	4286.86	5104.68	4647.06	3547.69	5276.43	6062.99	Akap11	4820.95	0.0530109	0.198812	0.266638	0.789748	0.999934
ENSMUSG00000033623	4972.28	4496.09	5910.44	4685.07	3888.26	4967.98	Pcgf3	4820.02	-0.18201	0.133986	-1.35842	0.17433	0.999934
ENSMUSG00000049940	4896.45	3847.99	4882.16	5701.31	6693.11	2887.55	Pgrmc2	4818.1	0.0901752	0.328743	0.274303	0.783852	0.999934
ENSMUSG00000079435	4583.28	5108.95	4723.96	5326.35	5298.06	3844.27	Rpl36a	4814.14	-0.0090747	0.179629	-0.0505192	0.959709	0.999934
ENSMUSG00000007458	5186.97	4546.27	4586.63	5334.04	4755.37	4429.61	M6pr	4806.48	0.0183378	0.129739	0.141344	0.887598	0.999934
ENSMUSG00000018906	3759.99	4806.79	7878.02	4655.27	5089.64	2642.28	P4ha2	4805.33	-0.379332	0.39307	-0.96505	0.33452	0.999934
ENSMUSG00000056999	3797.41	7663.95	4019.76	3747.67	4842.87	4747.94	Ide	4803.27	-0.146303	0.238602	-0.613168	0.539765	0.999934
ENSMUSG00000058690	4834.41	5828.58	4705.28	4275.5	3801.74	5341.97	Ccser2	4797.91	-0.203299	0.219907	-0.924477	0.355238	0.999934
ENSMUSG00000008393	4688.66	4027.37	6356.47	5176.36	3673.94	4856.65	Carhsp1	4796.57	-0.126095	0.180652	-0.698	0.485177	0.999934
ENSMUSG00000031167	8749.99	2158.89	3276.01	9274.96	1966.25	3352	Rbm3	4796.35	-0.00488653	0.140523	-0.0347739	0.97226	0.999934
ENSMUSG00000022781	5315.98	3981.45	5807.17	4823.52	3616.92	5222.82	Pak2	4794.64	-0.143947	0.125243	-1.14935	0.250413	0.999934
ENSMUSG00000033287	5420.37	4579.37	5097.48	5154.25	4020.98	4487.01	Kctd17	4793.24	-0.148011	0.130514	-1.13406	0.256768	0.999934
ENSMUSG00000027351	5199.77	4196.06	5378.72	5247.51	3835.17	4891.44	Spred1	4791.45	-0.0844432	0.133835	-0.630949	0.528074	0.999934
ENSMUSG00000042524	4936.83	4418.14	4232.89	5748.42	4857.62	4547.02	Sun2	4790.15	0.153297	0.129677	1.18214	0.23715	0.999934
ENSMUSG00000045767	4450.33	4814.26	5599.54	4197.62	4042.61	5629.86	B230219D22Rik	4789.04	-0.109357	0.144069	-0.759059	0.447817	0.999934
ENSMUSG00000002015	5183.03	4291.09	4963.45	5455.18	4719.98	4116.5	Bcap31	4788.21	-0.0193908	0.167265	-0.115929	0.907709	0.999934
ENSMUSG00000003541	3824.98	4957.33	3805.53	4656.23	7468.8	4015.61	Ier3	4788.08	0.317728	0.178605	1.77895	0.0752486	0.972967
ENSMUSG00000020032	6817.81	2953.26	4329.56	6556.98	4058.34	4001.69	Nuak1	4786.27	0.0953292	0.194881	0.489167	0.624724	0.999934
ENSMUSG00000020923	4572.45	5180.48	4398.77	4732.18	4855.65	4970.59	Ubtf	4785.02	0.0441239	0.144817	0.304687	0.760605	0.999934
ENSMUSG00000031232	4731.99	5022.46	5412.78	4145.71	4533.19	4854.91	Magt1	4783.51	-0.165197	0.125801	-1.31316	0.189129	0.999934
ENSMUSG00000037071	2776.17	6283.42	5024.97	2836.23	5848.61	5929.92	Scd1	4783.22	0.0554487	0.154706	0.358414	0.720033	0.999934
ENSMUSG00000041936	5320.9	6002.61	5655.57	3682.29	2919.88	5089.75	Agrn	4778.5	-0.573672	0.23301	-2.46201	0.0138161	0.538773
ENSMUSG00000038170	7789.81	3395.29	4834.92	7358.82	2588.57	2673.59	Pde4dip	4773.5	-0.441957	0.216732	-2.03919	0.0414312	0.818044
ENSMUSG00000032575	4430.64	3679.3	5635.79	4914.85	5172.22	4794.03	Manf	4771.14	0.135746	0.208869	0.649907	0.515752	0.999934
ENSMUSG00000029313	5264.77	5364.13	5232.61	4737.95	4048.51	3971.25	Aff1	4769.87	-0.318628	0.147178	-2.16491	0.0303942	0.748977
ENSMUSG00000055435	969.048	4939.18	3680.29	1196.02	8332.96	9492.39	Maf	4768.32	0.810231	0.258298	3.1368	0.001708	0.190145
ENSMUSG00000091337	3300.08	5348.11	5890.67	3509.24	5372.78	5170.63	Eid1	4765.25	-0.0311948	0.146677	-0.212676	0.831579	0.999934
ENSMUSG00000005871	5496.2	5099.34	5043.65	4189.93	3758.48	4999.29	Apc	4764.48	-0.281538	0.171542	-1.64122	0.100753	0.999934
ENSMUSG00000034297	3630.98	6226.83	5109.57	2887.19	4517.46	6210.85	Med13	4763.81	-0.171274	0.219129	-0.781615	0.434441	0.999934
ENSMUSG00000071072	4886.6	3955.83	5244.69	4786.98	4605.94	5101.05	Ptges3	4763.52	0.0496995	0.147815	0.336228	0.736699	0.999934
ENSMUSG00000026880	5398.7	3321.62	7200.19	5148.48	2529.58	4981.9	Stom	4763.41	-0.330959	0.172793	-1.91535	0.0554477	0.895009
ENSMUSG00000022314	4276.02	4623.14	5043.65	4496.63	4500.74	5590.72	Rad21	4755.15	0.0608983	0.135718	0.448712	0.653639	0.999934
ENSMUSG00000005054	7808.52	2504.82	3024.43	8680.79	4238.25	2256.12	Cstb	4752.16	0.162919	0.274474	0.593568	0.552801	0.999934
ENSMUSG00000036180	5404.61	4191.79	5273.26	5235.97	3673.94	4710.54	Gatad2a	4748.35	-0.132802	0.132473	-1.00249	0.316109	0.999934
ENSMUSG00000031176	7162.49	3369.66	4896.44	6344.51	3071.28	3617.27	Dynlt3	4743.61	-0.248521	0.152422	-1.63048	0.103	0.999934
ENSMUSG00000001123	6392.37	4168.3	3246.35	5963.78	4351.31	4325.24	Lgals9	4741.22	0.124732	0.179842	0.693564	0.487956	0.999934
ENSMUSG00000026112	5159.39	4471.53	4953.56	5006.19	4487.96	4366.12	Coa5	4740.79	-0.0734493	0.136333	-0.538749	0.59006	0.999934
ENSMUSG00000027195	6358.89	3045.08	5016.18	5834.95	3834.19	4326.98	Hsd17b12	4736.04	-0.00243188	0.188396	-0.0129083	0.989701	0.999934
ENSMUSG00000002059	4325.26	4734.18	4316.38	4754.29	5446.51	4802.73	Rab34	4729.89	0.164244	0.126756	1.29575	0.195061	0.999934
ENSMUSG00000003731	6525.32	3774.32	5227.12	5821.49	3165.66	3847.75	Kpna6	4726.94	-0.286664	0.146679	-1.95436	0.0506587	0.876624
ENSMUSG00000019873	5614.37	4060.46	4973.34	5066.76	3678.85	4966.24	Reep3	4726.67	-0.0974544	0.133576	-0.729582	0.465646	0.999934
ENSMUSG00000018770	5507.03	3425.18	4430.63	6179.14	4442.74	4353.07	Atp5g3	4722.97	0.171808	0.162088	1.05997	0.28916	0.999934
ENSMUSG00000077450	4288.83	5119.62	4728.35	4597.58	4952	4648.78	Rab11b	4722.53	0.00922153	0.132979	0.0693456	0.944715	0.999934
ENSMUSG00000096210	3505.91	6853.57	3503.42	3647.68	7166.98	3643.36	H1f0	4720.15	0.0594221	0.125483	0.473546	0.635824	0.999934
ENSMUSG00000003068	4148	4624.21	4471.28	4590.85	5165.34	5321.1	Stk11	4720.13	0.185701	0.129385	1.43526	0.151212	0.999934
ENSMUSG00000064302	4304.58	4717.1	5954.38	4318.76	3980.67	5042.78	Clasp1	4719.71	-0.160063	0.14681	-1.09027	0.275594	0.999934
ENSMUSG00000045827	2207.93	5969.51	3316.66	1238.33	1981	13592.4	Serpinb9	4717.63	-0.217635	0.934399	-0.232914	0.815828	0.999934
ENSMUSG00000022761	4149.97	4717.1	4984.33	4290.88	4746.53	5340.23	Lztr1	4704.84	0.0522514	0.127968	0.408317	0.683041	0.999934
ENSMUSG00000040549	4808.8	4789.7	5052.44	4541.82	3616.92	5415.9	Ckap5	4704.26	-0.128786	0.177856	-0.724103	0.469002	0.999934
ENSMUSG00000038058	5870.42	3502.06	2993.67	5155.21	6388.34	4313.93	Nod1	4703.94	0.403397	0.259913	1.55205	0.12065	0.999934
ENSMUSG00000003528	5051.07	4250.51	4448.21	5368.65	4670.82	4427	Slc25a1	4702.71	0.072374	0.131801	0.549116	0.582926	0.999934
ENSMUSG00000002147	4923.04	4670.12	4295.51	5453.26	4242.18	4627.04	Stat6	4701.86	0.0388821	0.149933	0.259329	0.795381	0.999934
ENSMUSG00000022094	2756.47	6106.18	4131.82	2730.47	8506.98	3967.77	Slc39a14	4699.95	0.135675	0.190307	0.71293	0.475889	0.999934
ENSMUSG00000025477	5469.61	3166.8	6265.29	5868.6	3054.57	4358.29	Inpp5a	4697.19	-0.157772	0.198368	-0.795351	0.42641	0.999934
ENSMUSG00000042745	4323.29	5149.52	3185.93	3216	7357.7	4916.67	Id1	4691.52	0.24096	0.271178	0.888565	0.374237	0.999934
ENSMUSG00000011114	5218.48	4035.91	4810.75	5780.15	4357.21	3941.68	Tbrg1	4690.7	-0.0095428	0.173657	-0.0549521	0.956177	0.999934
ENSMUSG00000017670	4120.42	4366.89	4856.89	4323.57	5394.4	5081.92	Elmo2	4690.68	0.146508	0.145492	1.00698	0.313944	0.999934
ENSMUSG00000015846	3985.51	5714.33	3779.17	3940.92	6063.91	4632.26	Rxra	4686.02	0.120966	0.150727	0.802549	0.422235	0.999934
ENSMUSG00000017428	5056.97	4123.46	4488.86	5473.45	3979.69	4951.46	Psmd11	4678.98	0.0683271	0.137893	0.495507	0.620243	0.999934
ENSMUSG00000020078	6653.34	3378.2	3838.49	6492.57	3762.42	3946.9	Vps26a	4678.65	0.0531049	0.136341	0.389501	0.696905	0.999934
ENSMUSG00000028790	4894.48	4288.95	5116.16	4869.67	3881.38	5018.43	Khdrbs1	4678.18	-0.0596131	0.132018	-0.451552	0.651591	0.999934
ENSMUSG00000029202	5245.07	5027.8	4706.38	4272.62	3961.99	4830.56	Pds5a	4674.07	-0.200725	0.164225	-1.22225	0.221611	0.999934
ENSMUSG00000023169	4131.26	6653.91	3017.84	3605.38	6529.91	4098.24	Slc38a1	4672.76	0.0719957	0.199503	0.360875	0.718193	0.999934
ENSMUSG00000029103	5171.21	4333.8	3669.31	5689.77	5058.18	4112.15	Lrpap1	4672.4	0.175047	0.127853	1.36913	0.17096	0.999934
ENSMUSG00000035150	7154.61	3593.88	5881.88	4799.48	2658.37	3918.2	Eif2s3x	4667.74	-0.53273	0.134072	-3.97347	7.08e-05	0.0241707
ENSMUSG00000006731	2394.06	5518.94	3804.43	2544.92	5658.86	8078.19	B4galnt1	4666.57	0.400755	0.275196	1.45625	0.145322	0.999934
ENSMUSG00000071172	4514.35	4261.19	4625.09	4740.83	4114.38	5699.44	Srsf3	4659.21	0.107242	0.156309	0.686089	0.492657	0.999934
ENSMUSG00000050530	6023.07	2237.9	4498.75	6492.57	2903.17	5782.06	Fam171a1	4656.25	0.281439	0.14923	1.88594	0.0593034	0.917195
ENSMUSG00000029578	4584.27	4644.5	4250.46	4999.46	4374.9	5054.96	Wipi2	4651.42	0.0963766	0.153944	0.626048	0.531283	0.999934
ENSMUSG00000004460	5431.2	3032.27	4863.48	5929.17	3498.94	5134.1	Dnajb11	4648.19	0.136837	0.13094	1.04503	0.296008	0.999934
ENSMUSG00000026434	5256.89	3875.75	5110.66	5012.92	4319.85	4306.11	Nucks1	4647.03	-0.053246	0.162699	-0.327267	0.743466	0.999934
ENSMUSG00000044308	5112.12	5174.08	4474.58	4188.01	4322.8	4592.25	Ubr3	4643.97	-0.169947	0.156664	-1.08479	0.278016	0.999934
ENSMUSG00000024952	6153.06	2988.49	4447.11	6130.11	3067.35	5051.48	NA	4639.6	0.0720054	0.137123	0.525116	0.599503	0.999934
ENSMUSG00000020132	5541.5	3740.15	4882.16	5309.04	4016.06	4321.76	Rab21	4635.11	-0.0452028	0.146259	-0.309061	0.757275	0.999934
ENSMUSG00000028207	4383.37	4477.94	6068.64	4281.27	3618.88	4967.11	Asph	4632.87	-0.210153	0.149508	-1.40563	0.159834	0.999934
ENSMUSG00000052337	5369.16	3491.38	4701.99	5527.29	3922.67	4774.03	Immt	4631.08	0.0770837	0.133094	0.579169	0.562475	0.999934
ENSMUSG00000032741	6773.49	4194.99	3783.56	6408.92	3759.47	2855.37	Tpcn1	4629.3	-0.214183	0.154129	-1.38964	0.164638	0.999934
ENSMUSG00000079641	4572.45	4666.92	4277.93	5534.02	5270.53	3387.65	Rpl39	4618.25	0.0387921	0.198985	0.19495	0.845432	0.999934
ENSMUSG00000008734	3463.56	2857.17	6628.92	3679.41	2125.52	8919.23	Gprc5b	4612.3	0.0310001	0.228808	0.135486	0.892228	0.999934
ENSMUSG00000052957	1346.23	7540.1	2377.36	2691.06	10501.7	3216.32	Gas1	4612.13	0.636058	0.194699	3.26688	0.00108741	0.158048
ENSMUSG00000036309	4960.46	3961.17	4043.93	4768.72	4434.87	5486.35	Skp1	4609.25	0.181971	0.176065	1.03354	0.30135	0.999934
ENSMUSG00000027966	3472.42	6383.78	8640.45	4346.65	2614.13	2192.63	Col11a1	4608.34	-0.996713	0.432345	-2.30537	0.0211461	0.650842
ENSMUSG00000021144	4898.42	4916.76	4998.61	5124.45	3501.89	4195.65	Mta1	4605.96	-0.225589	0.184475	-1.22287	0.221378	0.999934
ENSMUSG00000036646	4894.48	4524.91	4304.3	4975.42	4195.98	4696.62	Man1b1	4598.62	0.013595	0.140975	0.0964355	0.923175	0.999934
ENSMUSG00000021843	5183.03	4033.77	4845.9	4694.69	3345.57	5485.48	Ktn1	4598.07	-0.0777867	0.170977	-0.454955	0.649141	0.999934
ENSMUSG00000024646	5720.73	3413.44	2555.33	6365.66	5472.07	4059.97	Cyb5a	4597.87	0.500849	0.191125	2.62053	0.00877934	0.429312
ENSMUSG00000027519	4593.13	5024.6	4704.18	4426.45	4257.91	4547.02	Rab22a	4592.22	-0.113696	0.138918	-0.818439	0.413107	0.999934
ENSMUSG00000040940	4571.47	3560.78	5010.69	4906.2	3879.41	5621.16	Arhgef1	4591.62	0.130516	0.126937	1.0282	0.303857	0.999934
ENSMUSG00000053819	6677.96	3607.76	4559.17	5065.8	3175.49	4442.66	Camk2d	4588.14	-0.206882	0.157341	-1.31486	0.188555	0.999934
ENSMUSG00000028633	5384.91	3465.76	4697.59	4778.33	5004.1	4188.69	Ctps	4586.56	0.0628602	0.220991	0.284447	0.776068	0.999934
ENSMUSG00000032580	3540.37	5554.18	4376.8	3786.13	5051.29	5178.46	Rbm5	4581.21	0.0674675	0.159936	0.42184	0.673142	0.999934
ENSMUSG00000030403	4591.16	3019.46	7838.48	5109.06	2682.95	4238.27	Vasp	4579.89	-0.300002	0.258573	-1.16022	0.245958	0.999934
ENSMUSG00000013846	2829.35	4416.01	9280.93	2678.56	5258.73	2995.4	St3gal1	4576.5	-0.472705	0.387414	-1.22015	0.222407	0.999934
ENSMUSG00000025326	5091.44	4136.27	5289.73	3984.19	3594.3	5361.11	Ube3a	4576.17	-0.178918	0.158908	-1.12592	0.2602	0.999934
ENSMUSG00000029641	1402.36	3833.04	1962.09	1179.68	5626.42	13445.4	Rasl11a	4574.83	0.985594	0.798554	1.23422	0.21712	0.999934
ENSMUSG00000021686	4556.69	5003.24	4639.37	4857.17	4201.87	4177.38	Ap3b1	4572.62	-0.10367	0.155905	-0.664952	0.506081	0.999934
ENSMUSG00000021549	4697.52	3581.07	6147.74	4990.81	3595.29	4407	Rasa1	4569.9	-0.128858	0.192927	-0.667911	0.50419	0.999934
ENSMUSG00000056708	3629.99	4156.56	6308.13	3670.76	5676.56	3961.69	Ier5	4567.28	-0.0675443	0.267671	-0.252341	0.800778	0.999934
ENSMUSG00000020716	4502.53	5891.57	4642.66	3364.06	3958.06	5034.95	Nf1	4565.64	-0.292931	0.209236	-1.40001	0.161512	0.999934
ENSMUSG00000048874	4538.97	4853.77	4649.25	4230.31	4183.19	4918.41	Phf3	4562.32	-0.0782548	0.14871	-0.526225	0.598732	0.999934
ENSMUSG00000042506	4283.9	5461.29	4415.25	4205.32	4232.35	4766.2	Usp22	4560.72	-0.0945906	0.175285	-0.539638	0.589447	0.999934
ENSMUSG00000024104	5595.66	4736.32	3439.7	5289.81	4935.28	3364.17	Washc2	4560.16	-0.0179492	0.131897	-0.136085	0.891754	0.999934
ENSMUSG00000057236	5197.8	3633.38	4744.83	5630.16	3458.63	4659.22	Rbbp4	4554.01	0.00618493	0.136724	0.0452368	0.963919	0.999934
ENSMUSG00000028111	5955.12	4970.14	3132.09	6988.67	5732.6	477.49	Ctsk	4542.69	-0.684051	0.848868	-0.805838	0.420336	0.999934
ENSMUSG00000032014	3979.6	3375	7179.32	3541.93	3903.99	5203.68	Oaf	4530.59	-0.141356	0.202028	-0.699684	0.484125	0.999934
ENSMUSG00000032802	6829.62	2738.65	3134.29	8605.8	2414.55	3458.1	Srxn1	4530.17	0.0989576	0.179518	0.55124	0.581469	0.999934
ENSMUSG00000026663	5109.17	4497.15	4449.31	5086.95	4798.63	3223.27	Atf6	4527.41	-0.12536	0.190215	-0.659045	0.509867	0.999934
ENSMUSG00000039536	4367.61	4492.88	4593.23	4557.2	4202.86	4907.97	Stau1	4520.29	0.0202989	0.137752	0.147358	0.882849	0.999934
ENSMUSG00000042842	4603.96	2320.11	1445.75	2059.39	2123.55	14550	Serpinb6b	4517.12	0.527953	1.08958	0.48455	0.627996	0.999934
ENSMUSG00000028796	6203.29	2640.42	5960.98	6270.48	2329.02	3683.37	Phc2	4514.59	-0.286225	0.210626	-1.35893	0.17417	0.999934
ENSMUSG00000050812	6020.11	3771.12	4526.21	5459.03	2925.78	4382.64	Ecpas	4514.15	-0.184203	0.152586	-1.20721	0.227351	0.999934
ENSMUSG00000008540	3268.57	5295.79	1903.87	3389.06	6582.02	6628.32	Mgst1	4511.27	0.709902	0.370771	1.91466	0.0555353	0.895009
ENSMUSG00000025950	4237.62	4278.28	3489.14	4388.95	4937.25	5723.79	Idh1	4509.17	0.323285	0.204604	1.58006	0.114094	0.999934
ENSMUSG00000037236	4388.29	4609.26	4446.01	4141.86	4350.33	5101.92	Matr3	4506.28	0.0105886	0.152279	0.0695342	0.944564	0.999934
ENSMUSG00000040511	4736.91	3054.69	8310.87	5694.58	2856.96	2383.1	Pvr	4506.19	-0.526212	0.412869	-1.27453	0.202477	0.999934
ENSMUSG00000031708	3430.08	4840.95	4472.38	4029.37	5522.21	4740.11	Tecr	4505.85	0.168648	0.132822	1.26973	0.204181	0.999934
ENSMUSG00000021253	4844.26	3430.52	6627.82	5056.18	4077.02	2986.7	Tgfb3	4503.75	-0.273554	0.321779	-0.850129	0.395253	0.999934
ENSMUSG00000032712	3537.42	6347.48	4184.55	2516.07	4717.03	5710.74	Resf1	4502.22	-0.158993	0.256432	-0.62002	0.535245	0.999934
ENSMUSG00000039047	5617.33	3736.95	4090.07	5416.72	4223.5	3916.46	Pigk	4500.17	0.0203197	0.145307	0.13984	0.888786	0.999934
ENSMUSG00000030232	4200.19	3552.24	4934.89	4412.99	3775.2	6105.61	Aebp2	4496.85	0.155608	0.144567	1.07637	0.281762	0.999934
ENSMUSG00000004364	4890.54	3986.79	4904.13	4672.57	3989.52	4528.76	Cul3	4495.39	-0.0599737	0.129921	-0.461616	0.644357	0.999934
ENSMUSG00000018765	4100.73	4303.9	4987.62	4540.86	4483.05	4553.11	Fxr2	4494.88	0.0247587	0.147094	0.168318	0.866333	0.999934
ENSMUSG00000020075	6112.69	2708.76	4688.8	5884.94	3032.94	4500.93	Ddx21	4488.18	0.0158485	0.143399	0.11052	0.911997	0.999934
ENSMUSG00000032217	7133.93	2997.03	3263.93	7040.59	3492.06	2999.75	Rnf111	4487.88	0.026368	0.155716	0.169334	0.865534	0.999934
ENSMUSG00000042331	7070.9	6700.89	3791.25	5167.71	1725.38	2417.89	Specc1	4479	-1.0113	0.337691	-2.99475	0.00274673	0.238207
ENSMUSG00000055670	4173.6	5313.94	5124.95	3442.9	4053.42	4760.11	Zzef1	4478.15	-0.25821	0.147331	-1.75259	0.0796729	0.984928
ENSMUSG00000063160	4802.89	3656.87	4432.83	5642.66	3599.22	4724.45	Numbl	4476.49	0.100749	0.14363	0.70145	0.483022	0.999934
ENSMUSG00000070871	8102.98	2406.6	3608.88	6720.43	2430.28	3582.48	Ccnyl1	4475.27	-0.0895604	0.151342	-0.591774	0.554002	0.999934
ENSMUSG00000041236	5446.96	4487.54	3674.8	5254.24	4228.42	3727.73	Vps41	4469.95	-0.0391199	0.129491	-0.302106	0.762571	0.999934
ENSMUSG00000026456	4930.92	3761.51	4458.1	6070.5	3834.19	3752.08	Cyb5r1	4467.88	0.026503	0.183583	0.144365	0.885212	0.999934
ENSMUSG00000039067	4790.09	3663.28	4365.82	5179.25	4097.66	4696.62	Psmd7	4465.45	0.126519	0.12698	0.996368	0.319071	0.999934
ENSMUSG00000036986	3138.57	5325.69	5242.5	3018.9	5678.53	4335.68	Pml	4456.64	-0.0791365	0.158249	-0.500076	0.617021	0.999934
ENSMUSG00000004264	4864.94	3594.95	4587.73	5284.04	3948.23	4441.79	Phb2	4453.61	0.0692285	0.137561	0.503257	0.614784	0.999934
ENSMUSG00000036667	3567.95	5148.45	5316.1	3457.32	4475.18	4754.02	Tcaf1	4453.17	-0.136451	0.13374	-1.02027	0.307601	0.999934
ENSMUSG00000026176	3607.34	5492.25	4397.68	3782.28	5191.88	4220	Ctdsp1	4448.57	-0.0242508	0.133658	-0.181439	0.856023	0.999934
ENSMUSG00000002603	5130.83	2834.74	4415.25	6848.3	3339.67	4080.84	Tgfb1	4441.61	0.180087	0.182331	0.987692	0.323304	0.999934
ENSMUSG00000027193	4760.55	4057.26	4632.78	4469.71	3758.48	4967.11	Api5	4440.98	-0.0335062	0.141016	-0.237605	0.812188	0.999934
ENSMUSG00000025793	5070.76	3924.87	4498.75	5250.39	3883.34	4010.39	Hgs	4439.75	-0.0435495	0.139731	-0.311666	0.755294	0.999934
ENSMUSG00000020946	5229.32	4137.34	3983.51	5391.73	3890.22	4004.3	Gosr2	4439.4	-0.0122871	0.131635	-0.0933422	0.925632	0.999934
ENSMUSG00000066026	2682.61	4991.5	5394.1	4126.48	6051.13	3387.65	Dhrs3	4438.91	0.0790747	0.297019	0.266228	0.790064	0.999934
ENSMUSG00000027282	5536.57	3335.5	3602.29	5567.67	4257.91	4320.89	Mtch2	4436.81	0.207288	0.156649	1.32327	0.185747	0.999934
ENSMUSG00000027109	3590.6	5811.49	3916.49	3173.7	4701.3	5420.25	Sp3	4435.64	-0.00594449	0.224709	-0.0264541	0.978895	0.999934
ENSMUSG00000004105	4648.28	4811.06	4151.59	4573.54	6843.53	1582.07	Angptl2	4435.01	-0.291877	0.380769	-0.766546	0.443352	0.999934
ENSMUSG00000030002	3717.64	5210.38	4473.48	3615.96	4476.17	5097.57	Dusp11	4431.87	-0.0235696	0.16366	-0.144016	0.885488	0.999934
ENSMUSG00000037720	4834.41	4110.65	4205.42	4368.76	4884.16	4177.38	Tmem33	4430.13	0.0308783	0.162571	0.189937	0.849358	0.999934
ENSMUSG00000019210	5829.06	3282.11	3663.81	6300.28	3823.37	3632.05	Atp6v1e1	4421.78	0.106565	0.141039	0.755571	0.449906	0.999934
ENSMUSG00000032418	5725.66	3962.24	4691	5310.96	3060.47	3778.17	Me1	4421.42	-0.264109	0.146314	-1.80508	0.0710622	0.959125
ENSMUSG00000023150	2760.41	3607.76	8349.32	3323.68	5435.7	3028.45	Ivns1abp	4417.55	-0.182811	0.413116	-0.442517	0.658115	0.999934
ENSMUSG00000066568	4886.6	3677.16	4092.27	5192.71	3859.75	4791.42	Lsm14a	4416.65	0.128403	0.134768	0.952771	0.340706	0.999934
ENSMUSG00000024197	4905.31	4385.05	3967.03	5232.13	4906.77	3100.64	Plin3	4416.15	-0.032817	0.185445	-0.176964	0.859537	0.999934
ENSMUSG00000010097	2827.38	4734.18	3948.35	2979.49	5860.41	6145.61	Nxf1	4415.9	0.340934	0.186012	1.83286	0.0668234	0.94461
ENSMUSG00000021832	4922.06	3361.12	4371.31	4865.82	3909.89	5052.35	Psmc6	4413.76	0.136693	0.144981	0.942832	0.345767	0.999934
ENSMUSG00000025283	7790.79	2424.75	2580.6	8410.63	2908.08	2354.4	Sat1	4411.54	0.0803289	0.162239	0.495128	0.62051	0.999934
ENSMUSG00000026727	5975.8	3180.68	5000.8	5767.65	3582.51	2953.65	Rsu1	4410.18	-0.211745	0.245248	-0.863389	0.387923	0.999934
ENSMUSG00000028211	4024.9	5749.57	3956.04	3149.66	5487.8	4067.8	Trp53inp1	4405.96	-0.126664	0.163414	-0.77511	0.438275	0.999934
ENSMUSG00000036636	5547.41	4369.03	3118.91	5805.14	4540.07	3049.32	Clcn7	4404.98	0.0296662	0.129649	0.22882	0.819009	0.999934
ENSMUSG00000041935	3534.47	5828.58	3827.51	3093.9	5960.68	4127.81	Rimoc1	4395.49	-0.0166417	0.15077	-0.110379	0.912109	0.999934
ENSMUSG00000023186	4037.7	4751.27	3792.35	4117.82	4058.34	5593.33	Vwa5a	4391.8	0.12002	0.220865	0.543409	0.586848	0.999934
ENSMUSG00000033417	5572.03	3531.95	4552.58	5245.59	3884.32	3557.26	Cacul1	4390.62	-0.102014	0.175633	-0.580836	0.561351	0.999934
ENSMUSG00000024603	4757.59	4667.99	4369.11	4380.3	3959.04	4201.74	Dctn4	4389.29	-0.137699	0.135873	-1.01344	0.310849	0.999934
ENSMUSG00000020220	5662.63	4581.5	4637.17	4427.41	3319.03	3697.28	Vps13d	4387.5	-0.382187	0.132452	-2.88546	0.00390838	0.285348
ENSMUSG00000062591	9459.05	896.868	2405.92	8891.35	1941.67	2723.17	Tubb4a	4386.34	0.395659	0.28631	1.38193	0.166994	0.999934
ENSMUSG00000047459	4429.65	3766.85	3839.59	4843.71	5463.22	3929.51	Dynlrb1	4378.75	0.232691	0.181533	1.28181	0.199909	0.999934
ENSMUSG00000074698	4366.63	4198.2	4792.07	4065.91	3937.41	4911.45	Csnk2a1	4378.61	-0.053242	0.133146	-0.399877	0.689247	0.999934
ENSMUSG00000025781	4779.26	3708.12	4029.65	5244.63	4274.63	4222.61	Atp5c1	4376.48	0.13551	0.131757	1.02848	0.303725	0.999934
ENSMUSG00000038095	4199.21	4898.61	4437.23	3978.42	3984.6	4754.02	Sbno1	4375.35	-0.0920451	0.162259	-0.567272	0.570529	0.999934
ENSMUSG00000049076	4232.69	4855.9	4279.03	3841.89	4528.27	4507.02	Acap2	4374.13	-0.0552088	0.140608	-0.392644	0.694582	0.999934
ENSMUSG00000028416	6385.48	2871.05	4359.23	6535.83	2693.76	3397.22	Bag1	4373.76	-0.139077	0.162977	-0.853355	0.393463	0.999934
ENSMUSG00000019494	5245.07	2988.49	4002.18	5565.75	4120.27	4309.58	Cops6	4371.89	0.218053	0.165857	1.3147	0.188611	0.999934
ENSMUSG00000001467	3571.89	4575.1	4374.61	3790.94	5596.93	4292.19	Cyp51	4366.94	0.116492	0.152156	0.765611	0.443908	0.999934
ENSMUSG00000040761	4513.36	4326.32	4374.61	4079.37	4039.66	4859.26	Spen	4365.43	-0.0310464	0.151753	-0.204585	0.837896	0.999934
ENSMUSG00000022614	3700.9	4285.75	4446.01	4302.42	4359.17	5083.66	Lmf2	4362.99	0.145081	0.138603	1.04674	0.295222	0.999934
ENSMUSG00000025355	2842.15	5603.29	3690.18	2908.34	4767.17	6363.92	Mmp19	4362.51	0.193893	0.257597	0.752701	0.45163	0.999934
ENSMUSG00000020476	4335.11	4362.62	4035.14	4820.63	4588.24	4003.43	Dbnl	4357.53	0.0715731	0.134085	0.53379	0.593487	0.999934
ENSMUSG00000029048	6175.71	2763.21	4591.03	6008.97	3147.96	3447.67	Rer1	4355.76	-0.0883373	0.192082	-0.459894	0.645592	0.999934
ENSMUSG00000069729	3856.5	5264.83	4070.29	3856.31	4067.19	5010.6	Arid1b	4354.29	-0.0240912	0.201874	-0.119338	0.905008	0.999934
ENSMUSG00000024736	2410.8	4708.56	4929.4	2415.12	5304.94	6347.4	Tmem132a	4352.7	0.180522	0.157489	1.14626	0.25169	0.999934
ENSMUSG00000045973	3694	4212.08	4611.9	3764.02	4435.86	5397.63	Slc25a51	4352.58	0.109719	0.138523	0.792064	0.428324	0.999934
ENSMUSG00000022241	4631.54	3200.97	5383.12	4672.57	3289.53	4911.45	Tars	4348.2	-0.0269449	0.136119	-0.197951	0.843083	0.999934
ENSMUSG00000091896	4879.71	3978.25	4580.04	4831.21	3488.13	4322.63	Ube2d2a	4346.66	-0.095674	0.135242	-0.707428	0.4793	0.999934
ENSMUSG00000019849	5132.8	2826.2	5077.71	5242.7	2880.55	4914.93	Prep	4345.82	0.00357981	0.128653	0.0278254	0.977801	0.999934
ENSMUSG00000018736	5619.3	3517	4307.59	5706.11	3519.59	3378.96	Ndel1	4341.43	-0.108786	0.165126	-0.658807	0.51002	0.999934
ENSMUSG00000041645	4990.99	4637.02	3780.27	5300.39	3363.27	3958.21	Ddx24	4338.36	-0.102774	0.194564	-0.528228	0.597341	0.999934
ENSMUSG00000022789	4931.9	3585.34	4678.92	4497.59	3320.01	4996.68	Dnm1l	4335.07	-0.0496023	0.143334	-0.346062	0.729296	0.999934
ENSMUSG00000003573	5668.54	3337.63	3455.08	5777.26	4468.3	3299.81	Homer3	4334.44	0.127021	0.179076	0.709311	0.478131	0.999934
ENSMUSG00000054387	2292.63	6593.05	4198.83	2112.27	5748.33	5054.96	Mdm4	4333.34	-0.0160987	0.176684	-0.0911158	0.927401	0.999934
ENSMUSG00000026926	5120.99	3491.38	4591.03	5210.01	3551.05	4020.83	Pmpca	4330.88	-0.047347	0.143088	-0.330895	0.740724	0.999934
ENSMUSG00000025066	4342.99	4479	5488.58	4057.25	3861.71	3751.21	Sfr1	4330.12	-0.287008	0.17218	-1.6669	0.0955335	0.999934
ENSMUSG00000025156	5072.73	3331.22	4173.56	5193.67	3730.96	4475.71	Gps1	4329.64	0.0992636	0.131406	0.755398	0.45001	0.999934
ENSMUSG00000005779	5226.36	3363.26	3836.29	5854.18	4309.03	3388.52	Psmb4	4329.61	0.114234	0.182852	0.624734	0.532145	0.999934
ENSMUSG00000022698	5048.11	3333.36	4998.61	4522.59	3204.99	4869.7	Naa50	4329.56	-0.0843874	0.131334	-0.642542	0.520522	0.999934
ENSMUSG00000022521	3978.61	5111.08	4204.32	3397.71	4478.13	4803.6	Crebbp	4328.91	-0.0754858	0.171701	-0.439636	0.660201	0.999934
ENSMUSG00000037149	5232.27	3711.33	4232.89	5391.73	3076.2	4326.11	Ddx1	4328.42	-0.064888	0.156529	-0.414542	0.678477	0.999934
ENSMUSG00000006356	8678.1	1497.98	3692.38	8701.94	2434.22	942.803	Crip2	4324.57	-0.39206	0.482624	-0.81235	0.416591	0.999934
ENSMUSG00000019189	3441.89	4184.32	4886.55	3901.5	4288.39	5241.08	Rnf145	4323.96	0.105719	0.132505	0.797844	0.424961	0.999934
ENSMUSG00000058587	6120.56	2998.1	4631.68	5241.74	2658.37	4287.84	Tmod3	4323.05	-0.169526	0.130218	-1.30186	0.192964	0.999934
ENSMUSG00000024687	3615.22	4228.09	4664.63	3674.6	4558.75	5188.03	Osbp	4321.55	0.0953019	0.131427	0.725134	0.46837	0.999934
ENSMUSG00000001052	5007.73	3861.87	4870.07	5170.6	3504.84	3512.9	Sec24b	4321.34	-0.188108	0.180229	-1.04372	0.296616	0.999934
ENSMUSG00000027859	8911.5	938.509	2889.3	9365.33	1235.79	2581.4	Ngf	4320.31	0.0994796	0.185571	0.536072	0.591909	0.999934
ENSMUSG00000039607	3942.18	5009.65	3948.35	3707.29	4178.28	5108.88	Rbms3	4315.77	0.00678193	0.199205	0.0340449	0.972841	0.999934
ENSMUSG00000022090	4878.72	4496.09	3574.83	5100.41	3859.75	3974.73	Pdlim2	4314.09	-0.000925857	0.161161	-0.00574491	0.995416	0.999934
ENSMUSG00000110631	2015.9	7374.61	4940.38	1153.72	9799.78	591.426	Gm42047	4312.64	-1.11084	0.876961	-1.26669	0.205265	0.999934
ENSMUSG00000022536	4351.85	3899.24	3939.56	4401.45	4448.64	4830.56	Glyr1	4311.88	0.166877	0.146903	1.13597	0.25597	0.999934
ENSMUSG00000026159	4372.53	3869.35	4432.83	4044.76	4452.57	4666.18	Agfg1	4306.37	0.0546888	0.151414	0.361188	0.717959	0.999934
ENSMUSG00000039316	4037.7	3555.44	5194.16	4736.03	4971.66	3338.08	Rftn1	4305.51	0.0277644	0.274453	0.101163	0.919421	0.999934
ENSMUSG00000022517	4871.83	3588.54	4272.44	4903.32	3728.01	4402.65	Mgrn1	4294.46	0.0358206	0.126841	0.282405	0.777633	0.999934
ENSMUSG00000074748	3240.01	4584.71	5123.85	3412.13	4295.27	5108.01	Atxn7l3b	4294	-0.00808242	0.134628	-0.0600352	0.952128	0.999934
ENSMUSG00000020814	4227.77	4449.11	3946.15	4729.3	5009.02	3402.44	Mxra7	4293.96	0.0399803	0.168036	0.237928	0.811937	0.999934
ENSMUSG00000053436	4699.49	3814.89	4176.86	4587.97	3837.13	4624.43	Mapk14	4290.13	0.0401926	0.136654	0.294119	0.768667	0.999934
ENSMUSG00000025964	1354.11	6302.63	5116.16	1723.85	6573.17	4670.53	Adam23	4290.07	0.0907024	0.174255	0.520514	0.602705	0.999934
ENSMUSG00000033499	4611.84	3931.27	4822.83	4663.92	3412.43	4291.32	Larp4b	4288.94	-0.118698	0.141671	-0.837838	0.402122	0.999934
ENSMUSG00000038023	4814.71	3733.75	4259.25	5011	3817.47	4086.06	Atp6v0a2	4287.04	0.00994646	0.130873	0.076001	0.939418	0.999934
ENSMUSG00000041313	6109.73	2727.97	4982.13	5438.84	2130.43	4331.33	Slc7a1	4286.74	-0.241476	0.139054	-1.73656	0.0824657	0.989651
ENSMUSG00000041763	5314.01	3610.96	4598.72	4755.26	3195.15	4242.61	Tpp2	4286.12	-0.150968	0.127405	-1.18494	0.23604	0.999934
ENSMUSG00000042082	3500.98	5287.25	2947.53	4450.48	5642.15	3885.15	Arsb	4285.59	0.279182	0.152784	1.8273	0.0676541	0.94724
ENSMUSG00000046020	4947.66	4063.67	4035.14	4563.93	4362.12	3705.98	Pofut1	4279.75	-0.0457379	0.14398	-0.317669	0.750736	0.999934
ENSMUSG00000024248	3871.27	5324.62	3994.49	4240.89	5167.3	3063.24	Cox7a2l	4276.97	-0.0978893	0.180027	-0.543749	0.586614	0.999934
ENSMUSG00000058881	2370.43	5847.79	4040.63	2280.52	4089.8	7028.41	Zfp516	4276.26	0.0736242	0.296812	0.248049	0.804096	0.999934
ENSMUSG00000022710	4485.79	4335.93	4465.79	4233.2	3497.96	4635.74	Usp7	4275.73	-0.112983	0.158157	-0.714373	0.474997	0.999934
ENSMUSG00000054555	2616.63	4944.52	4812.94	2595.87	1958.38	8717.45	Adam12	4274.3	-0.155931	0.413278	-0.377303	0.705948	0.999934
ENSMUSG00000009073	4186.41	4325.25	3872.55	4654.31	4406.36	4181.73	Nf2	4271.1	0.0968442	0.131231	0.73797	0.460533	0.999934
ENSMUSG00000019461	3984.52	4221.69	4381.2	4555.28	4252.01	4185.21	Plscr3	4263.32	0.0457997	0.145228	0.315364	0.752485	0.999934
ENSMUSG00000031490	4922.06	3045.08	5275.45	5237.9	3330.83	3748.6	Eif4ebp1	4259.99	-0.0908448	0.205216	-0.442679	0.657998	0.999934
ENSMUSG00000002524	4048.53	4049.79	4140.6	4520.67	4742.59	4053.01	Puf60	4259.2	0.118753	0.145399	0.816736	0.41408	0.999934
ENSMUSG00000010830	5257.87	3260.76	4297.7	5923.4	3745.7	3069.33	Kdelr3	4259.13	-0.0368939	0.216904	-0.170093	0.864937	0.999934
ENSMUSG00000020362	3163.19	4949.86	4240.58	2930.45	4552.85	5702.05	Cnot6	4256.5	0.0652559	0.195235	0.334244	0.738196	0.999934
ENSMUSG00000026499	4724.11	3988.93	4524.01	4448.56	4048.51	3793.83	Acbd3	4254.66	-0.10645	0.146548	-0.726387	0.467602	0.999934
ENSMUSG00000020538	4010.13	4150.15	3912.1	4711.99	4816.33	3919.07	Srebf1	4253.29	0.150118	0.143986	1.04259	0.297139	0.999934
ENSMUSG00000061136	4982.13	3998.54	4121.93	4051.49	3415.37	4941.02	Prpf40a	4251.75	-0.0883912	0.192701	-0.458695	0.646453	0.999934
ENSMUSG00000035181	5031.37	3741.22	6277.37	4009.18	2231.69	4214.78	Heatr5a	4250.94	-0.548817	0.165486	-3.3164	0.000911863	0.144472
ENSMUSG00000029068	2891.39	4600.72	4691	3448.67	4699.34	5169.76	Ccnl2	4250.15	0.141456	0.140308	1.00818	0.313367	0.999934
ENSMUSG00000058325	4281.93	3694.24	4477.87	4091.87	3788.96	5157.59	Dock1	4248.74	0.0583862	0.145975	0.399973	0.689177	0.999934
ENSMUSG00000032228	3695.97	4986.16	4606.41	3173.7	4056.37	4973.2	Tcf12	4248.63	-0.135629	0.167427	-0.810082	0.417893	0.999934
ENSMUSG00000001783	4747.75	3744.43	4201.03	4919.66	3722.11	4141.72	Rtcb	4246.12	0.00745333	0.128119	0.0581751	0.953609	0.999934
ENSMUSG00000022752	5323.86	3160.39	5005.2	4792.75	3005.41	4180.86	Tomm70a	4244.75	-0.161513	0.136583	-1.18253	0.236995	0.999934
ENSMUSG00000079426	5445.97	2758.94	4638.27	5698.42	3117.49	3807.74	Arpc4	4244.47	-0.014449	0.174118	-0.0829842	0.933864	0.999934
ENSMUSG00000041548	3857.48	4307.1	4012.07	4243.77	4243.17	4754.02	Hspb8	4236.27	0.120347	0.145467	0.827315	0.408059	0.999934
ENSMUSG00000024913	4753.65	4171.51	3692.38	5127.33	4596.11	3071.94	Lrp5	4235.49	-0.00499666	0.169813	-0.0294245	0.976526	0.999934
ENSMUSG00000038127	4934.86	4107.44	4259.25	4124.55	3658.21	4326.98	Ccdc50	4235.22	-0.134406	0.147843	-0.909118	0.363288	0.999934
ENSMUSG00000019261	4471.02	3919.53	4321.87	4925.43	3644.44	4126.94	Map1s	4234.87	-0.0105083	0.144919	-0.0725112	0.942195	0.999934
ENSMUSG00000038828	4239.59	4377.57	3980.21	4516.82	4697.37	3585.96	Tmem214	4232.92	0.0143698	0.147571	0.0973752	0.922428	0.999934
ENSMUSG00000053644	3223.27	4689.34	3987.9	3643.84	5142.72	4698.36	Aldh7a1	4230.9	0.182183	0.12972	1.40443	0.160192	0.999934
ENSMUSG00000053119	6103.82	2894.54	3874.74	6085.88	3099.79	3319.81	Chmp3	4229.77	-0.0428723	0.153132	-0.27997	0.779501	0.999934
ENSMUSG00000066357	2731.85	5226.39	3718.74	2917.95	4008.2	6765.74	Wdr6	4228.15	0.190518	0.286125	0.665857	0.505503	0.999934
ENSMUSG00000018476	3228.19	5524.28	4895.34	2972.76	4503.69	4210.43	Kdm6b	4222.45	-0.210597	0.135476	-1.5545	0.120065	0.999934
ENSMUSG00000039910	5057.96	2962.87	5261.17	4735.07	2174.67	5139.32	Cited2	4221.84	-0.190702	0.168913	-1.129	0.258899	0.999934
ENSMUSG00000031024	4859.03	3771.12	3811.03	4730.26	4758.32	3392	Denn2b	4220.29	0.04273	0.180109	0.237246	0.812466	0.999934
ENSMUSG00000046718	6259.42	4815.33	3480.35	5355.19	3648.37	1762.97	Bst2	4220.27	-0.533947	0.219144	-2.43651	0.0148297	0.555246
ENSMUSG00000022982	4203.15	3565.05	4204.32	4789.87	4230.38	4326.11	Sod1	4219.81	0.158808	0.139065	1.14197	0.253468	0.999934
ENSMUSG00000028514	6231.85	3525.55	4253.76	5141.75	2719.32	3384.18	Usp24	4209.4	-0.327097	0.129626	-2.5234	0.0116227	0.501636
ENSMUSG00000022822	2846.09	6256.72	3792.35	2509.34	4603.97	5242.82	Abcc5	4208.55	-0.0532894	0.240567	-0.221515	0.824691	0.999934
ENSMUSG00000046186	6112.69	3973.98	3537.48	5129.25	2419.47	4073.01	Cd109	4207.65	-0.254897	0.237727	-1.07223	0.283618	0.999934
ENSMUSG00000033327	2564.43	7961.84	1412.79	2591.07	6205.48	4499.19	Tnxb	4205.8	0.424651	0.407106	1.0431	0.296903	0.999934
ENSMUSG00000009090	4578.36	4140.54	3726.43	4751.41	3695.56	4333.94	Ap1b1	4204.37	0.0358823	0.160409	0.223693	0.822996	0.999934
ENSMUSG00000026748	2409.82	4853.77	8261.43	2524.73	6504.35	654.918	Plxdc2	4201.5	-0.887495	1.05757	-0.839184	0.401366	0.999934
ENSMUSG00000031596	2732.83	5786.94	2434.49	2356.48	7982.97	3907.76	Slc7a2	4200.24	0.312587	0.239958	1.30267	0.192686	0.999934
ENSMUSG00000031948	4289.81	3486.04	4467.99	4587.97	3589.39	4764.46	Kars	4197.61	0.077332	0.127523	0.606418	0.544237	0.999934
ENSMUSG00000034574	3509.85	3774.32	4551.48	3744.79	4538.1	5046.26	Daam1	4194.13	0.169417	0.135484	1.25046	0.21113	0.999934
ENSMUSG00000032024	1473.27	8293.9	3322.15	2096.89	7995.75	1981.28	Clmp	4193.87	-0.0963095	0.285723	-0.337073	0.736062	0.999934
ENSMUSG00000055932	3897.86	4706.42	3703.36	4146.67	4311.98	4384.38	Fto	4191.78	0.0688005	0.158894	0.432995	0.665018	0.999934
ENSMUSG00000029020	6156.02	3173.21	4351.53	5643.62	2762.58	3038.89	Mfn2	4187.64	-0.280809	0.165275	-1.69904	0.089311	0.999934
ENSMUSG00000020167	3119.86	4686.14	4446.01	3459.24	4047.52	5363.71	Tcf3	4187.08	0.0696372	0.177159	0.393078	0.694262	0.999934
[truncated: 24,467 more rows]
