# Supplementary material for: Effect of the cardiac long non-coding RNA Charme depletion on the maturation and paracrine signaling of resident cardiac fibroblasts
Source: Cell Death Dis. 2026 Apr 15;17(1):507. doi: 10.1038/s41419-026-08636-x (PMC13201650; doi:10.1038/s41419-026-08636-x)
Supplement: Supplementary file 9 — Supplemental Table 3 [file 41419_2026_8636_MOESM9_ESM.xlsx]

## Sheet: Supp.Tab.3
Supplementary Table 3: qRT-PCR primers sequence
GENE	FW	REV
Gapdh	CGTCCCGTAGACAAAATGGT	TTGATGGCAACAATCTCCAC
Col1a1	﻿CCTCAGGGTATTGCTGGACA	﻿GAAGGACCTTGTTTGCCAGG
Col3a1	﻿CCCAACCCAGAGATCCCATT	﻿GGTCACCATTTCTCCCAGGA
Thy1	TCCAAGTCGGAACTCTTGGC	TCCAGGCGAAGGTTTTGGTT
Mef2c	CGAGGATAATGGATGAGCGT	AATCTCACAGTCGCACAGCA
Gata4	CTGGAAGACACCCCAATCTC	CCATCTCGCCTCCAGAGT
Myh6	GGGTGTCCTTCAAGTGAGCT	CGACCTCAACGAGATGGAGA
Myh7	TTTCAGGTCGTCATTGGCAC	TGAGGCCCAGAAACAAGTGA
Cacna1c	CCCCTGCTGTCACTCTGATA	CTATGAAGGAGGCGGTGTCT
pCharme	GGCACAGACACCAAGGCCAG	GCACTCTTCCTTCTCTCCGA
Eln	TGTTGGGGGCCCTGGTATTG	CCAGCACCAACCCCATATGTC
Fn1	GGCCACCATTACTGGTCTGG	GGAAGGGTAACCAGTTGGGG
Myh11	GGCAAGAAAGACAGCAGCAT	AGCCTCCAGGATTGGGTTTG
Adamts15	TGACTCTGCGCAACTTCTGTG	TCAGCCATACCCAAGGTGTC
Nanog	AAGTACCTCAGCCTCCAGCA	GTGCTGAGCCCTTCTGAATC
Oct3/4	TCAGCTTGGGCTAGAGAAGG	TGACGGGAACAGAGGGAAAG
Islet1	CTCCGGATTTGGAGTGGCAT	TTGGCGCATTTGATCCCGTA
TnI	AGCCCTCTTCACCTGTCTCA	TTACGGGAGGCAGTGATCTT
Smad2	AAGCCATCACCACTCAGAATTG	CACTGATCTACCGTATTTGCTGT
Smad3	AGGCGGCAGTAGATAACGTG	CGCAGAACGTGAACACCAAG
Smad4	ACACCAACAAGTAACGATGCC	GCAAAGGTTTCACTTTCCCCA
Tgfbr1	TCTGCATTGCACTTATGCTGA	AAAGGGCGATCTAGTGATGGA
Tgfbr2	TGAAGGAAAAGAAAAGGGCG	AATGACCAACAACAGGTCGG
