# Supplementary material for: Effect of the cardiac long non-coding RNA Charme depletion on the maturation and paracrine signaling of resident cardiac fibroblasts
Source: Cell Death Dis. 2026 Apr 15;17(1):507. doi: 10.1038/s41419-026-08636-x (PMC13201650; doi:10.1038/s41419-026-08636-x)
Supplement: Supplementary file 10 — Supplemental Table 4 [file 41419_2026_8636_MOESM10_ESM.xlsx]

## Sheet: Suppl.Tab.4
Supplementary Table 4: Antibodies
Company	Cat. Number	Clone	Name	Species	Fluorophore
Abcam	ab227085	Polyclonal	Mef2C	Rabbit	NA
Biolegend	105305	30H12	CD90	rat	FITC
Biolegend	108126	D7	SCA-1	rat	APC-Cy7
Biolegend	103132	30-F11	CD45	rat	PerCP-Cy5.5
Biolegend	121906	89B3A5	CD309	rat	Pe
Cell Signaling	4970	13E5	beta-Actin	Rabbit	NA
Cell Signaling	36966S	D3A3M	GATA-4	Rabbit	NA
Cell Signaling	4691	C67E7	Akt (pan)	Rabbit	NA
Cell Signaling	4060	D9E	Phospho-Akt (Ser473)	Mouse	NA
Cell Signaling	4695	137F5	p44/42 MAPK (Erk1/2)	Rabbit	NA
Cell Signaling	9106	E10	Phospho-p44/42 MAPK (Erk1/2) (Thr202/Tyr204)	Mouse	NA
Proteintech	22280-1-AP	Polyclonal	MYH7	Rabbit	NA
Proteintech	22281-1-AP	Polyclonal	MYH6	Rabbit	NA
Proteintech	21652-1-AP	Polyclonal	Cardiac Troponin I	Rabbit	NA
SantaCruz	sc-59772	col-1	Col1A1	mouse	NA
SantaCruz	sc-271249	B-10	Col3A1	mouse	NA
SantaCruz	sc-73614	7F9	Vinculin	mouse	NA
Sigma-Aldrich	A2547	1A4	Monoclonal anti-Actin, alpha smooth muscle	Mouse	NA
SySy Antibodies	172006	Polyclonal	Vimentin	Chicken	NA
